# Supplementary material for: Data‐Driven Design and Fabrication of Heat‐Resistant, Ultrastrong, Lightweight Aluminum‐Based Entropy Alloy by Additive Manufacturing
Source: Adv Sci (Weinh). 2026 Jan 21;13(19):e22817. doi: 10.1002/advs.202522817 (PMC13045303; doi:10.1002/advs.202522817)
Supplement: Supplementary file 4 — Supporting file 4: advs74004‐sup‐0004‐DataSet.zip. [file ADVS-13-e22817-s001.zip › Supplementary Data 1.xlsx]

## Sheet: Supplementary Data 1
Alloys	λ	γ	mean_VEC	δ_VEC	χ_arg	δ_χ	δ_r	α_2	δ_T	ΔSmix	Ω	ΔHmix	δHmix	δH0mix	δH0+mix	δH0-mix	Phase
CoFeMnTiV1.6Zr	1.42721	0.75651	6.3776	0.32146	1.62606	0.1241	0.09851	0.02083	0.11101	0.01385	1.15555	-22.0416	3.88e+23	4.72e+23	0	4.72e+23	Solid solution+Intermetallic
AlCuMg	1.08339	0.78482	5.33333	0.75519	1.60667	0.14992	0.0918	0.01268	0.18906	0.00913	3.6682	-2.66667	4.11e+22	8.43e+22	0	8.43e+22	Solid solution+Intermetallic
VCrFeTa0.4W0.4	11.9166	0.85504	6.32667	0.19682	1.70845	0.05726	0.02822	0.00442	0.10467	0.00949	4.36842	-4.49575	6.02e+22	8.76e+22	1.27e+21	8.76e+22	Solid solution+Intermetallic
Al1.8CoCrCuFeNi	29.716	0.85312	8.6956	0.21519	1.83193	0.05251	0.02162	0.00374	0.16066	0.01389	11.099	2.19497	1.85e+23	1.87e+23	1.55e+23	1.05e+23	Solid solution
NiCoFeCrAl1.21	43.4506	0.8528	8.18648	0.19277	1.81746	0.05437	0.01657	0.00165	0.11103	0.01193	5.04316	-4.40092	8.84e+22	1.07e+23	0	1.07e+23	Solid solution
CoFeMnNi	9.06706	0.91191	8.5	0.13153	1.7925	0.07972	0.03566	0.00769	0.06573	0.01153	4.91899	-4	8.35e+22	1.03e+23	0	1.03e+23	Solid solution
Fe18.2Co18.2Ni18.2Cr18.2Mn18.2Al9	6.35996	0.85423	7.55	0.26048	1.75196	0.07953	0.04806	0.0115	0.18669	0.01469	2.89217	-8.75202	1.98e+23	2.26e+23	1.53e+22	2.25e+23	Solid solution
MoNbHfZrTi1.5	2.68923	0.84027	4.73875	0.17472	1.59664	0.21458	0.0668	0.01106	0.11658	0.012	15.5974	-1.97	7.42e+22	7.67e+22	3.96e+22	6.57e+22	Solid solution
ZrTiVCuNiBe	1.12665	0.68435	6	0.55277	1.64667	0.12429	0.115	0.02593	0.16377	0.0149	1.08735	-24.8889	5.05e+23	5.81e+23	4.26e+22	5.79e+23	Solid solution+Intermetallic
Al80Li5Mg5Zn5Cu5	4.36952	0.78472	3.7	0.71558	1.58	0.10539	0.03848	0.00684	0.16578	0.00647	5.21061	-1.14	6.64e+22	8.39e+22	1.63e+22	8.23e+22	Solid solution+Intermetallic
Fe61B15Mo7Zr8Co5Y2Cr2	0.36247	0.4295	6.7	0.30769	1.8315	0.1124	0.17141	0.03554	0.15958	0.01065	0.95337	-22.3168	3.38e+23	4.98e+23	3.6e+22	4.97e+23	Amorphous
Al0.2Co1.5CrFeNi1.5Ti0.3	47.971	0.83269	7.058	0.15621	1.74861	0.05052	0.0122	0.00067	0.09669	0.00714	9.01065	-1.57353	3.62e+22	4.56e+22	0	4.56e+22	Solid solution+Intermetallic
Al0.5CoCrCuFeNiTi1.2	26.1162	0.8332	8.7134	0.20996	1.83132	0.05363	0.02312	0.00383	0.15078	0.01396	12.7714	1.93128	1.98e+23	1.99e+23	1.54e+23	1.27e+23	Solid solution+Intermetallic
CoFeMnTiV2.3Zr	1.44766	0.75648	6.3678	0.32132	1.62609	0.12366	0.09827	0.02087	0.11158	0.01398	1.17631	-21.8848	3.86e+23	4.69e+23	0	4.69e+23	Solid solution+Intermetallic
NbTiV0.3Mo1.3	33.0851	0.89451	4.521	0.11611	1.57785	0.0464	0.01393	0.00073	0.17268	0.00642	9.08075	1.66296	2.46e+22	3.52e+22	3.03e+22	1.8e+22	Solid solution
Al2.8CoCrCuFe	18.4613	0.85326	8.346	0.2391	1.81169	0.05476	0.02577	0.00406	0.18187	0.01226	4.49415	4.78904	1.98e+23	2.09e+23	1.87e+23	9.25e+22	Solid solution
CoFeMnTiV1.3Zr	1.41712	0.75652	6.3818	0.32151	1.62605	0.12429	0.09861	0.02081	0.11076	0.01378	1.14556	-22.1088	3.88e+23	4.74e+23	0	4.74e+23	Solid solution+Intermetallic
Al0.8CoCrFeNi	63.4384	0.85277	8.208	0.1883	1.81832	0.05396	0.01365	0.00127	0.10629	0.01182	5.26875	-4.18227	8.08e+22	9.89e+22	0	9.89e+22	Solid solution+Intermetallic
Zr45.38Ti9.62Cu8.75Ni10Be26.25	0.53316	0.68915	4.6875	0.62068	1.52108	0.13934	0.14661	0.01952	0.15319	0.01146	0.55903	-37.9968	5.07e+23	7.68e+23	1.46e+22	7.68e+23	Amorphous
Cr50Co29Nb7B14	0.54256	0.56395	6.38	0.30537	1.7728	0.08325	0.13371	0.02811	0.12702	0.0097	1.02886	-20.0244	2.73e+23	3.98e+23	0	3.98e+23	Amorphous
NbTiV0.3Mo0.3	37.1644	0.89454	4.506	0.11228	1.57195	0.02806	0.01278	0.00033	0.17238	0.00607	7.50274	1.89854	1.32e+22	3.2e+22	3.07e+22	9e+21	Solid solution
Ti50Zr15Cu9Ni8Be18	0.88857	0.68828	4.75	0.57453	1.5759	0.10638	0.11277	0.02166	0.12633	0.0113	0.7845	-26.3732	4.13e+23	5.87e+23	1.34e+22	5.86e+23	Amorphous
Al1.5CoCrCu0.5FeNi	35.9958	0.85283	8.185	0.19665	1.81725	0.05461	0.01841	0.00201	0.11578	0.0122	5.21277	-4.3417	9.85e+22	1.15e+23	2.61e+22	1.12e+23	Solid solution+Intermetallic
Cu16Mg6Si7	0.00302	0.59523	2.16	1.65258	0.5156	1.34186	1.33648	0.06212	1.36457	0.00539	1.50083	-1.4032	4.55e+23	4.89e+23	0	4.89e+23	Solid solution+Intermetallic
Al2CuMg	0.52355	0.78495	6.43	0.69699	1.6051	0.18194	0.11108	0.00112	0.19112	0.00646	2.44773	-2.9988	1.41e+22	9.48e+22	0	9.48e+22	Solid solution+Intermetallic
Al65Cu5Mg5Ni5Si15Zn5	1.37943	0.70369	4.3	0.66635	1.67	0.08942	0.08377	0.01499	0.29256	0.00968	0.76965	-13.77	3.66e+23	5.68e+23	1.81e+22	5.68e+23	Solid solution+Intermetallic
CoCuFeNiSn0.1	52.7957	0.73902	9.4945	0.11911	1.88008	0.01644	0.01481	0.00256	0.11055	0.01158	3.85316	5.00399	1.44e+23	1.64e+23	1.62e+23	2.44e+22	Solid solution+Intermetallic
CoFeReRu	5.97457	0.89449	8	0.08839	1.9525	0.07434	0.04393	0.00711	0.28646	0.01153	18.5326	-1.5	3.94e+22	4.25e+22	1.5e+22	3.97e+22	Solid solution
Al16CuLIntermetallicgZn	2.20053	0.78529	5.94	0.80485	1.484	0.2177	0.07786	0.01558	0.35304	0.01334	2.91196	-3.9816	1.57e+23	1.89e+23	2.32e+22	1.88e+23	Solid solution+Intermetallic
AlFeNiTiVZr	1.69782	0.75669	5.66667	0.44019	1.64167	0.1156	0.09368	0.02046	0.23175	0.0149	0.84997	-31.3333	5.09e+23	6.28e+23	0	6.28e+23	Solid solution
HfMoNbTaTi	5.66479	0.85348	4.8	0.1559	1.62	0.17788	0.0486	0.01038	0.16708	0.01338	24.8701	-1.44	5.87e+22	6e+22	2.96e+22	5.22e+22	Solid solution
CoCrFeMnNiC1	5.29178	0.57755	7.96	0.18371	1.77384	0.0892	0.0509	0.00931	0.19779	0.01371	4.10053	-6.12058	2.17e+23	2.3e+23	1.57e+22	2.3e+23	Solid solution
FeCoCrAlCuV0.5Ni	5.41126	0.85426	7.81917	0.34181	1.79749	0.06641	0.05279	0.0129	0.24088	0.01508	5.02134	-4.90259	2.81e+23	2.88e+23	1.41e+23	2.51e+23	Solid solution
Al0.5CrFe1.5MnNi0.5	4.33868	0.85494	6.5225	0.0969	1.60992	0.04001	0.03956	0.00078	0.18051	0.00679	8.71248	1.4369	5.4e+22	6.06e+22	3.83e+22	4.69e+22	Solid solution
Co64.8Fe7.2B19.2Si4.8Nb4	0.39208	0.56022	7.376	0.33721	1.89688	0.04705	0.15007	0.02601	0.14854	0.00883	0.7009	-24.1613	2.43e+23	5.03e+23	0	5.03e+23	Amorphous
Al17Co14.3Cr14.3Fe28.6Ni25.8	4.30083	0.85402	7.523	0.31928	1.79608	0.06401	0.055	0.01294	0.21946	0.01301	1.9779	-11.0966	2.25e+23	2.74e+23	0	2.74e+23	Solid solution+Intermetallic
Fe29Ni19Mn38Al14	3.84144	0.8554	7.3	0.27906	1.708	0.0886	0.05339	0.00941	0.18028	0.01095	1.56547	-10.9216	2.31e+23	3e+23	0	3e+23	Solid solution+Intermetallic
AlCoFeNiTiVZr	1.82183	0.75552	6.14286	0.42118	1.67571	0.11606	0.09424	0.02136	0.21492	0.01618	0.91876	-31.4286	5.25e+23	6.26e+23	0	6.26e+23	Solid solution
Al0.5CrMoNbTi	3.3606	0.84503	5.23875	0.16076	1.73935	0.14127	0.05908	0.01156	0.16723	0.01173	4.9584	-5.75856	7.93e+22	9.96e+22	1.48e+22	9.85e+22	Solid solution+Intermetallic
AlCrMoTaTiZr	2.66592	0.76476	4.66667	0.2369	1.63333	0.15751	0.07476	0.01617	0.3351	0.0149	2.06058	-16.1111	2.9e+23	3.27e+23	1.71e+22	3.27e+23	Amorphous
AlCoCrFeMo0.05Ni2	3.18173	0.85465	6.56975	0.35314	1.74851	0.06541	0.06177	0.01361	0.27006	0.01214	1.74573	-11.6468	2.04e+23	2.69e+23	0	2.69e+23	Solid solution+Intermetallic
Ni55Nb20Hf10Ti15	1.23384	0.77214	7.5	0.37118	1.7315	0.12265	0.08862	0.01021	0.20633	0.00969	0.59194	-33.43	3.33e+23	6.12e+23	2.35e+22	6.11e+23	Amorphous
CoFeNb0.75Ni2V0.5	35.9703	0.85477	8.48625	0.07815	1.85306	0.02021	0.01397	0.00104	0.05024	0.00702	6.86887	-1.83699	7.47e+22	8.29e+22	0	8.29e+22	Solid solution+Intermetallic
CoCrCuFeNiTi0.5	54.8139	0.83308	8.776	0.19932	1.83452	0.05142	0.01574	0.00286	0.14745	0.01358	8.62676	2.786	1.78e+23	1.82e+23	1.56e+23	9.36e+22	Solid solution
CoCuFeNiSn0.02	76.2773	0.739	9.4989	0.11797	1.88002	0.0164	0.0123	0.00245	0.10876	0.01154	3.84444	5.0008	1.44e+23	1.63e+23	1.62e+23	2.43e+22	Solid solution
AlBeTi	0.72087	0.75996	3	0.27217	1.57333	0.01823	0.11254	0.01763	0.28103	0.00913	0.50608	-26.6667	4.42e+23	6.93e+23	0	6.93e+23	Solid solution+Intermetallic
Al0.7CrCuFeNi	42.6314	0.85305	8.70975	0.22649	1.82349	0.05559	0.01663	0.00292	0.16977	0.01179	4.74884	4.37789	1.95e+23	2.05e+23	1.85e+23	8.77e+22	Solid solution
Ti2CoCrFeNiCu	21.4393	0.83324	8.704	0.21036	1.83008	0.05478	0.02549	0.00413	0.14659	0.01393	15.7459	1.568	2.08e+23	2.09e+23	1.53e+23	1.43e+23	Solid solution+Intermetallic
CoCuFeNiSn0.5	21.0786	0.73912	9.4725	0.12465	1.8804	0.01662	0.02359	0.00311	0.1191	0.01173	3.87994	5.01978	1.45e+23	1.64e+23	1.63e+23	2.5e+22	Solid solution+Intermetallic
Fe61B15Mo7Zr8Co7Y2	0.35056	0.42951	6.76	0.30826	1.8359	0.11139	0.17141	0.03553	0.1605	0.0103	0.91144	-22.4832	3.38e+23	5.02e+23	3.52e+22	5.01e+23	Amorphous
Al0.4CoCrFeMnNi	11.9011	0.85362	7.98	0.18123	1.76538	0.07842	0.03373	0.00807	0.12282	0.01354	5.55109	-4.38495	9.65e+22	1.11e+23	1.61e+22	1.1e+23	Solid solution
Al6CuMg4	1.07965	0.77704	10.16	0.2485	1.859	0.07073	0.05495	0.00654	0.09778	0.00326	6.42494	-0.6672	2.5e+22	3.43e+22	0	3.43e+22	Solid solution+Intermetallic
Al0.5CoCrFe2NiTi0.5	40.0939	0.83292	8.27833	0.21053	1.81452	0.06197	0.01595	0.00132	0.11272	0.0102	3.4973	-5.50009	1.02e+23	1.32e+23	0	1.32e+23	Solid solution+Intermetallic
Gd56Al24Co20	0.39269	0.68245	4.2	0.57143	1.4344	0.19456	0.14468	0.01434	0.20953	0.00822	0.3494	-34.4704	2.78e+23	8.21e+23	0	8.21e+23	Amorphous
Al1.13CuFe0.75NiTi1.13	11.0264	0.83367	10.3231	0.11343	1.89698	0.02631	0.02516	0.00239	0.12927	0.00698	4.43184	2.42942	1.69e+23	1.78e+23	9.82e+22	1.48e+23	Solid solution
Cu55Zr40Al5	0.57564	0.78254	7.8	0.45436	1.6575	0.16562	0.11051	0.00647	0.24623	0.00703	0.48437	-23.87	2.1e+23	5.49e+23	0	5.49e+23	Amorphous
Zr38.5Ti16.5Ni9.75Cu15.15Be20	0.68059	0.68904	5.2415	0.60874	1.55423	0.14372	0.13536	0.02246	0.16025	0.01247	0.68667	-33.1553	5.29e+23	7.04e+23	1.93e+22	7.04e+23	Amorphous
Al0.5CoCrCu0.5FeNiTi0.5	44.9175	0.83283	8.21625	0.18932	1.81795	0.05459	0.01644	0.0016	0.10418	0.01214	5.3854	-4.20379	1.02e+23	1.16e+23	2.6e+22	1.13e+23	Solid solution
Ca65Mg15Zn20	0.40722	0.69601	4	1	1.1765	0.22126	0.13453	0.01441	0.16807	0.00737	0.51775	-14.26	3.03e+23	5.91e+23	0	5.91e+23	Amorphous
AlCoCrFe1.5Mo0.5Ni	3.27011	0.85474	7.01	0.38727	1.76795	0.07549	0.06108	0.01343	0.2743	0.0122	1.33395	-15.1906	2.52e+23	3.41e+23	0	3.41e+23	Solid solution+Intermetallic
CrMnNbTiV	4.20032	0.8444	5.4	0.18885	1.596	0.02874	0.05644	0.01155	0.18887	0.01338	6.31548	-4.48	8.27e+22	9.59e+22	1.94e+22	9.39e+22	Solid solution+Intermetallic
Cr6Fe18Mo5	0.00299	0.86121	2.1	1.34172	0.537	1.32767	1.32015	0.05657	1.36671	0.00521	27.2069	-0.1152	2.42e+22	2.6e+22	0	2.6e+22	Solid solution+Intermetallic
Cu58.7Zr36.3Al3.5	0.52432	0.78067	8.014	0.43158	1.65444	0.16406	0.11245	0.01064	0.2426	0.00663	0.48456	-21.9217	1.78e+23	5.3e+23	0	5.3e+23	Amorphous
Cu58.1Zr35.9Al6	0.59416	0.78189	8.007	0.44108	1.67797	0.16034	0.10916	0.00839	0.24921	0.00708	0.49268	-23.1197	2.32e+23	5.55e+23	0	5.55e+23	Amorphous
Fe36Ni18Mn33Al13Ti2	3.34787	0.83674	7.46	0.27345	1.7542	0.08798	0.05866	0.01203	0.17651	0.01152	1.65389	-11.3148	2.44e+23	3.02e+23	0	3.02e+23	Solid solution+Intermetallic
Ta10Nb30Ti30Zr30	4.38201	0.8829	4.4	0.11134	1.491	0.07368	0.04992	0.00941	0.18866	0.01092	9.82262	2.64	3.23e+22	4.42e+22	4.42e+22	0	Solid solution
Al0.2MoTaTiV	6.96682	0.89301	4.996	0.14252	1.70731	0.15535	0.04084	0.0069	0.2118	0.01162	10.3908	-2.87873	4.59e+22	5.41e+22	7.02e+21	5.36e+22	Solid solution
AlCoCr2FeNi	3.14023	0.85462	7.47	0.35794	1.80455	0.0655	0.0621	0.01368	0.2351	0.01211	1.39645	-13.6367	2.79e+23	3.54e+23	0	3.54e+23	Solid solution+Intermetallic
AlCoCrFeNiTi0.4	3.97138	0.83454	7.1872	0.34578	1.77705	0.06824	0.05839	0.01407	0.24215	0.01354	1.81161	-12.5945	2.43e+23	2.97e+23	0	2.97e+23	Solid solution+Intermetallic
Mo1.5NbTiV0.3Zr	3.67549	0.81059	4.36033	0.11705	1.50047	0.09388	0.05161	0.00853	0.15381	0.00979	10.0196	2.22979	4.25e+22	5.11e+22	4.65e+22	2.14e+22	Solid solution
AlCoCrFeMo0.5	3.04267	0.85471	6.4975	0.3518	1.74707	0.06655	0.06209	0.01343	0.27576	0.01173	1.72103	-11.445	1.98e+23	2.63e+23	0	2.63e+23	Solid solution+Intermetallic
AlCrMnNbTi	4.30339	0.84539	5	0.28284	1.592	0.02735	0.05576	0.01174	0.32848	0.01338	1.57509	-15.84	2.74e+23	3.36e+23	2.2e+22	3.35e+23	Solid solution+Intermetallic
TiCr0.5FeNiCuAl	2.63789	0.83672	7.194	0.44212	1.75751	0.08723	0.07175	0.01398	0.23612	0.01358	1.21017	-17.4762	4.66e+23	5.32e+23	1.27e+23	5.16e+23	Solid solution
AlBe4Mn	3.09357	0.78007	4.88	0.41924	1.5796	0.01865	0.04733	0.00512	0.23738	0.00693	0.46996	-18.2784	1.64e+23	5.39e+23	0	5.39e+23	Solid solution+Intermetallic
ZrHfTiCuFe	1.22478	0.75969	6.2	0.46074	1.58	0.15693	0.10452	0.01981	0.19349	0.01338	1.64611	-15.84	3.15e+23	3.66e+23	9.66e+22	3.53e+23	Solid solution+Intermetallic
Al0.4Co6Cr7.5Cu2Mn8.1Ni32.2Sn0.3Ti12V10Zr21.5	1.42894	0.75032	6.861	0.38616	1.66194	0.13544	0.10415	0.02174	0.13274	0.0155	0.98085	-29.8699	5.22e+23	6.3e+23	2.68e+22	6.3e+23	Solid solution+Intermetallic
AlCoCuFeNbNi	3.62409	0.85551	7.66667	0.36635	1.78833	0.07386	0.06412	0.01496	0.31945	0.0149	1.94355	-13.2222	3.69e+23	4.03e+23	1.06e+23	3.88e+23	Solid solution+Intermetallic
Al0.3CuCrFeNi2	44.3989	0.85311	8.35067	0.24733	1.79837	0.05638	0.01494	0.00221	0.18865	0.00991	1.77033	9.96012	1.74e+23	2.37e+23	2.35e+23	3.4e+22	Solid solution
AlCrFeNIntermetallico0.5	2.98566	0.85465	6.74625	0.38245	1.75454	0.07135	0.06268	0.01357	0.27646	0.01173	1.48478	-13.1875	2.19e+23	2.98e+23	0	2.98e+23	Solid solution
Al0.8CoCrCuFe	41.4832	0.85311	8.456	0.2201	1.81584	0.05279	0.01688	0.00285	0.16911	0.01182	3.59658	5.82502	1.81e+23	1.99e+23	1.89e+23	6.15e+22	Solid solution
CoCrFeMnNiV1.0	12.7048	0.9118	7.97	0.18048	1.76464	0.07839	0.03285	0.0079	0.12	0.01371	5.6117	-4.40986	9.55e+22	1.1e+23	1.59e+22	1.09e+23	Solid solution+Intermetallic
Al0.3CrFe1.5MnNi0.5	4.33344	0.85493	6.5295	0.0938	1.60991	0.04004	0.03935	0.00072	0.17915	0.00671	7.94187	1.5593	4.55e+22	5.45e+22	3.83e+22	3.87e+22	Solid solution
Al13Fe36Mn33Ni18Ti6	1.83643	0.83936	7.62	0.2863	1.8158	0.10311	0.08174	0.02306	0.18174	0.01227	1.45552	-14.3484	2.92e+23	3.41e+23	0	3.41e+23	Solid solution+Intermetallic
Ti20Zr15Hf15Ni20Co15Cu15	1.31649	0.76138	7	0.43566	1.6515	0.15671	0.1061	0.02239	0.17934	0.01482	0.92577	-30.38	5.48e+23	6.44e+23	4.33e+22	6.43e+23	Solid solution+Intermetallic
CoCr1.3FeMnNi0.7	6.68308	0.91212	7.988	0.10719	1.75322	0.08256	0.03843	0.0063	0.08124	0.00987	6.22167	-2.70604	5.78e+22	7.38e+22	5.53e+21	7.36e+22	Solid solution
Ti2ZrHf0.5V	0.70795	0.8089	4.4875	0.11139	1.4803	0.10059	0.09721	0.00131	0.02211	0.00669	3.69316	-3.9	1.62e+22	6.6e+22	0	6.6e+22	Solid solution
NbTaTi30Zr	5.21234	0.88255	4.46667	0.11169	1.49567	0.0653	0.04691	0.01025	0.21497	0.01147	12.0702	2.36444	2.92e+22	3.81e+22	3.81e+22	0	Solid solution
AlCoCrFeNi2.2	3.18745	0.85465	6.577	0.35326	1.74863	0.06528	0.06174	0.01363	0.26944	0.01215	1.74369	-11.6666	2.05e+23	2.69e+23	0	2.69e+23	Solid solution+Intermetallic
Ti0.5CoCrFeNiCu0.25Al	4.00714	0.83455	7.1935	0.34617	1.77712	0.06833	0.05845	0.01411	0.24205	0.01369	1.84001	-12.5333	2.46e+23	2.99e+23	1.83e+22	2.98e+23	Solid solution
Al13Fe36Mn33Ni18	3.75827	0.85508	7.38	0.26813	1.7234	0.08597	0.05378	0.00861	0.17693	0.01087	1.75909	-9.798	2.18e+23	2.76e+23	0	2.76e+23	Solid solution+Intermetallic
Al7Cu3Mg6	0.00086	0.67771	0.66	2.91386	0.2483	2.12832	2.10964	0.04221	2.14065	0.00383	9.72266	-0.0636	8.16e+22	8.4e+22	0	8.4e+22	Solid solution+Intermetallic
Ni60Nb20Hf5Ti15	1.31952	0.77114	7.8	0.34781	1.762	0.10836	0.08185	0.00878	0.20594	0.00884	0.55969	-31.64	2.77e+23	5.96e+23	1.91e+22	5.95e+23	Amorphous
AlNbTiV	7.40108	0.89352	4.25	0.1951	1.595	0.02103	0.03947	0.00831	0.33672	0.01153	1.38491	-16.25	2.88e+23	3.58e+23	1.86e+22	3.57e+23	Solid solution
CrTaTi0.2VW	4.70239	0.84351	5.497	0.09168	1.78701	0.18792	0.04971	0.00859	0.23684	0.01162	7.73185	-4.26096	5.31e+22	6.55e+22	6.4e+21	6.52e+22	Solid solution+Intermetallic
Al0.5CoCrCuFe	51.7875	0.85309	8.4725	0.21713	1.81646	0.05248	0.01505	0.00266	0.1671	0.01173	3.47953	5.98368	1.78e+23	1.98e+23	1.9e+23	5.53e+22	Solid solution
AlCoCuFeNiTi	3.04082	0.83612	7.5	0.39814	1.77833	0.08286	0.07	0.01629	0.21603	0.0149	1.40264	-16.8889	4.57e+23	5.08e+23	1.13e+23	4.95e+23	Solid solution
Al13Cr4Si4	0.00145	0.69891	0.79	1.84865	0.3517	1.72997	1.73418	0.04332	1.91986	0.00435	1.4294	-0.84	5.41e+23	5.62e+23	0	5.62e+23	Solid solution+Intermetallic
CoVFeNIntermetallicn	11.2023	0.91215	7.8	0.22057	1.76	0.08147	0.03456	0.00671	0.11954	0.01338	2.69063	-8.96	1.73e+23	2.07e+23	0	2.07e+23	Solid solution+Intermetallic
MoNbTaTiVZr	3.80101	0.80762	4.83333	0.14218	1.62667	0.15808	0.06261	0.01403	0.19007	0.0149	17.8659	-2.11111	5.87e+22	6.13e+22	2.61e+22	5.54e+22	Solid solution
Al1.5CoCrFeNiTi	3.02373	0.83489	7.334	0.30048	1.76169	0.08042	0.06763	0.01646	0.10659	0.01383	1.52943	-16.9215	3.28e+23	3.86e+23	0	3.86e+23	Solid solution
Mg32Al24.5Zn24.5	0.17743	0.8509	4.315	0.94445	1.2179	0.24096	0.2222	0.04973	0.25327	0.00876	3.70251	-1.6415	9.71e+22	1.33e+23	2.56e+22	1.31e+23	Solid solution+Intermetallic
CoCrMoNb	3.43576	0.86448	6.5	0.23077	1.825	0.12039	0.05793	0.01002	0.18835	0.01153	2.35359	-11.75	1.65e+23	2.07e+23	0	2.07e+23	Solid solution+Intermetallic
Hf0.55CoCrFeNi2.0	25.025	0.76201	7.69317	0.16938	1.78971	0.05657	0.01999	0.00147	0.0988	0.01	5.90612	-3.24927	7.44e+22	8.9e+22	0	8.9e+22	Solid solution+Intermetallic
Al0.95CoCrFeMnNi	11.2093	0.85366	7.9525	0.1872	1.76452	0.07851	0.03496	0.00838	0.1279	0.0137	5.2362	-4.69109	1.07e+23	1.22e+23	1.6e+22	1.21e+23	Solid solution
Fe30Ni20Mn35Al15	3.74118	0.85534	7.3	0.28767	1.715	0.08796	0.05447	0.0096	0.18575	0.0111	1.52888	-11.33	2.37e+23	3.07e+23	0	3.07e+23	Solid solution+Intermetallic
Co2Mo0.8Ni2VW0.8	19.0645	0.90523	5.196	0.17188	1.65068	0.05715	0.01122	0.00124	0.07925	0.0024	2.13267	-2.45709	8.87e+22	1.04e+23	0	1.04e+23	Solid solution+Intermetallic
AlCuNi	2.40842	0.86012	8	0.44488	1.80667	0.07701	0.06157	0.00955	0.24232	0.00913	1.4485	-8.44444	3.58e+23	4.03e+23	7.21e+22	3.97e+23	Solid solution+Intermetallic
AlCoCrFeNiTi0.5	3.96544	0.83455	7.184	0.34605	1.77681	0.06834	0.05852	0.01412	0.24204	0.01358	1.80744	-12.6628	2.45e+23	2.99e+23	0	2.99e+23	Solid solution
Al0.8CrCu1.5FeMnNi	8.90501	0.85383	7.76075	0.20276	1.73892	0.0812	0.03715	0.00809	0.14173	0.01229	5.77797	-3.81957	1.2e+23	1.31e+23	4.94e+22	1.22e+23	Solid solution
CoFeMoNiV	9.38906	0.90263	7.6	0.24404	1.882	0.09026	0.03775	0.00748	0.21205	0.01338	3.10189	-8.96	1.48e+23	1.78e+23	0	1.78e+23	Solid solution+Intermetallic
Zr57Ti5Al10Cu20Ni8	1.05031	0.76652	5.78	0.53638	1.5289	0.16335	0.09845	0.01365	0.23188	0.01018	0.58586	-31.5056	4.07e+23	6.86e+23	2.02e+22	6.85e+23	Amorphous
Al12HfNbTiZr	5.35928	0.88339	4.1	0.14011	1.4626	0.09112	0.04961	0.00888	0.25072	0.01319	2.39852	-11.8976	3.52e+23	3.75e+23	4.42e+22	3.72e+23	Solid solution+Intermetallic
Al0.5CoCrCuFeNiV0.4	62.3906	0.85303	8.7558	0.20294	1.83405	0.05129	0.01484	0.00289	0.15174	0.01374	8.73845	2.77748	1.74e+23	1.77e+23	1.55e+23	8.51e+22	Solid solution
AlCoCrFeNiTi0.2	3.9849	0.83452	7.1936	0.34525	1.77752	0.06802	0.05814	0.01397	0.24237	0.01347	1.8215	-12.4576	2.4e+23	2.93e+23	0	2.93e+23	Solid solution+Intermetallic
CoFeMo0.6NiV	18.8461	0.90206	7.988	0.2343	1.81459	0.06178	0.02498	0.00539	0.10519	0.01176	2.11255	-10.4579	1.81e+23	2.3e+23	0	2.3e+23	Solid solution+Intermetallic
HfNbSi0.5TiVZr	2.60078	0.70961	4.398	0.1113	1.4821	0.09509	0.07226	0.01527	0.12675	0.01358	26.9323	-1.15898	1.57e+23	1.58e+23	3.76e+22	1.53e+23	Solid solution+Intermetallic
CoCrFeNiTi0.3	116.135	0.83276	8.23725	0.18149	1.81916	0.05374	0.01002	0.0009	0.09623	0.01166	5.47352	-3.98775	7.92e+22	9.61e+22	0	9.61e+22	Solid solution
CrFeNi2.2Al0.8	35.6072	0.85268	7.034	0.16177	1.74755	0.05036	0.01387	0.00092	0.10517	0.00685	8.14355	-1.66643	3.82e+22	4.83e+22	0	4.83e+22	Solid solution+Intermetallic
Al0.5CoCrNiTi0.5	37.8069	0.83726	8.285	0.2123	1.81425	0.06258	0.01591	0.00129	0.11352	0.00957	3.22944	-5.5932	1.01e+23	1.33e+23	0	1.33e+23	Solid solution+Intermetallic
MgNi4Y	1.11152	0.68484	2.8	0.55328	1.2908	0.10371	0.07896	0.00727	0.31539	0.00693	1.15851	-8.2176	1.78e+23	2.74e+23	0	2.74e+23	Solid solution+Intermetallic
Al11Cu11Mg4	0.0024	0.69536	1.62	1.94161	0.4385	1.47142	1.46004	0.06029	1.4983	0.00511	10.8251	-0.1364	6.16e+22	6.6e+22	0	6.6e+22	Solid solution+Intermetallic
Hf0.5Mo0.5NbSi0.5TiZr	3.46204	0.711	4.33833	0.11147	1.49445	0.08581	0.05315	0.00863	0.1534	0.00978	19.4411	1.14413	1.63e+23	1.64e+23	4.7e+22	1.57e+23	Solid solution+Intermetallic
Cu50Zr50	0.45261	0.78391	7.5	0.46667	1.615	0.17647	0.11281	0	0.22095	0.00576	0.43648	-23	0	4.78e+23	0	4.78e+23	Amorphous
AlCoCrFeMo0.5Ni	4.05362	0.85431	7.194	0.34434	1.77991	0.06924	0.05788	0.01391	0.24636	0.01358	1.87017	-12.2727	2.36e+23	2.88e+23	0	2.88e+23	Solid solution+Intermetallic
Fe34Ni16Mn39Al11	3.9462	0.85519	7.38	0.24969	1.7094	0.08752	0.05173	0.00811	0.16553	0.01056	1.88616	-8.8868	2.08e+23	2.61e+23	0	2.61e+23	Solid solution+Intermetallic
CrFeTaVW	4.52624	0.85717	6	0.18257	1.796	0.16758	0.05437	0.01124	0.27625	0.01338	5.50211	-6.4	9.17e+22	1.07e+23	5.5e+21	1.07e+23	Solid solution+Intermetallic
HfNbTiZr	4.85752	0.8837	4.25	0.10189	1.4425	0.0899	0.04872	0.00733	0.13556	0.01153	10.7517	2.5	3.77e+22	4.66e+22	4.66e+22	0	Solid solution
B3FeNd2	0.34773	0.4831	7.75	0.14061	1.8225	0.05699	0.0745	0.00789	0.06529	0.00193	1.16655	-3.0056	1.63e+23	1.82e+23	5.5e+21	1.81e+23	Solid solution+Intermetallic
NbTa0.2Ti1.8Zr	1.99905	0.88361	4.492	0.11129	1.46642	0.09139	0.05711	0.00075	0.13046	0.00652	4.04044	3.92406	1.28e+22	5.87e+22	5.87e+22	0	Solid solution
Al0.8CoCrCu0.2FeNiSi0.2	60.3238	0.78957	8.205	0.19003	1.81864	0.05392	0.01411	0.00135	0.10697	0.01201	5.10863	-4.37941	1.03e+23	1.19e+23	1.65e+22	1.18e+23	Solid solution+Intermetallic
BFe14Nd2	0.10261	0.43819	3.7	0.4689	1.9926	0.0712	0.20135	0.0257	0.10274	0.00416	0.60384	-15.512	1.83e+23	3.52e+23	1.7e+21	3.52e+23	Solid solution+Intermetallic
Al0.67CoCrCuFeMnNiTiV	5.68051	0.83527	7.46985	0.30963	1.73665	0.08551	0.05552	0.01322	0.1552	0.01751	3.74386	-8.44242	2.94e+23	3.06e+23	1.01e+23	2.89e+23	Solid solution+Intermetallic
Fe36Co21Cr18Ni15Al10	6.3981	0.85346	7.65	0.2584	1.7999	0.05726	0.04443	0.00948	0.17984	0.01263	2.94837	-7.5744	1.66e+23	1.98e+23	0	1.98e+23	Solid solution+Intermetallic
Zr42.63Ti12.37Cu11.25Ni10Be23.75	0.59196	0.68914	4.9125	0.61844	1.5351	0.14161	0.1422	0.02103	0.15596	0.01197	0.61053	-36.1403	5.24e+23	7.44e+23	1.67e+22	7.43e+23	Amorphous
Al0.7Co0.3CrFeNi	57.8064	0.85269	7.968	0.21064	1.79891	0.05838	0.01286	0.00107	0.1115	0.00956	3.80242	-4.77472	7.44e+22	1.05e+23	0	1.05e+23	Solid solution+Intermetallic
AlCoCrCu0.5Fe1.5Ni	3.27976	0.85472	7.035	0.38782	1.76665	0.07409	0.06099	0.01345	0.27073	0.0122	1.34466	-14.9999	2.57e+23	3.43e+23	2.2e+22	3.42e+23	Solid solution+Intermetallic
AlCrMoTi	3.25683	0.84505	4.75	0.27348	1.7425	0.14048	0.0595	0.01158	0.35359	0.01153	1.63693	-14	2.41e+23	3.01e+23	0	3.01e+23	Solid solution
Al3Nb10Ni9	0.00165	0.79498	1.49	1.87658	0.3802	1.67341	1.66903	0.05223	1.79432	0.00459	1.37234	-1.5336	4.8e+23	5.09e+23	0	5.09e+23	Solid solution+Intermetallic
Al0.3HfNbTaTiZr	5.41699	0.88317	4.3958	0.11263	1.45447	0.08139	0.04994	0.00966	0.19203	0.01351	14.5094	2.34478	6.21e+22	6.56e+22	4.25e+22	5e+22	Solid solution
Al0.5CoCrCuFeNiV0.6	61.4152	0.85303	8.7482	0.20383	1.83363	0.05149	0.01499	0.00293	0.15189	0.0138	9.00621	2.70794	1.74e+23	1.78e+23	1.55e+23	8.71e+22	Solid solution+Intermetallic
Al1.25MoNbTiV	7.24	0.89302	4.975	0.14813	1.73097	0.14313	0.04061	0.00695	0.17551	0.01194	8.18991	-3.5334	7.82e+22	8.64e+22	1.48e+22	8.51e+22	Solid solution
AlCoCrFe2Mo0.5Ni	3.30717	0.85472	7.015	0.38614	1.76827	0.07534	0.06101	0.01348	0.27357	0.01231	1.35373	-15.1109	2.53e+23	3.4e+23	0	3.4e+23	Solid solution+Intermetallic
AlCoCrFeMo0.5Ni2	3.23047	0.85467	6.5675	0.35253	1.75038	0.06707	0.06173	0.01361	0.27293	0.01231	1.78347	-11.598	2.04e+23	2.67e+23	0	2.67e+23	Solid solution+Intermetallic
MoNbTiV3Zr	3.23728	0.80889	4.7575	0.17188	1.65667	0.1825	0.06164	0.01257	0.16486	0.0123	11.6524	-2.55595	7.16e+22	7.63e+22	3.24e+22	6.9e+22	Solid solution
Al11.1CoCrCuFeMnNiTiV	5.00469	0.83592	7.0005	0.3688	1.72335	0.08458	0.06042	0.01539	0.21964	0.01827	2.45798	-12.7368	3.48e+23	3.7e+23	9.51e+22	3.58e+23	Solid solution
CoFeMnTiVZr2.6	3.01855	0.75341	6.5324	0.28728	1.67674	0.09034	0.0682	0.01486	0.11852	0.01404	1.81551	-14.3204	2.68e+23	3.19e+23	0	3.19e+23	Solid solution+Intermetallic
AlCrMnTiV	4.14578	0.84442	5	0.28284	1.598	0.02892	0.05681	0.01163	0.27134	0.01338	1.57474	-14.88	2.85e+23	3.45e+23	1.65e+22	3.45e+23	Solid solution+Intermetallic
ErTbDyNiAl	0.70904	0.6881	4.4	0.63636	1.416	0.21208	0.13737	0.02661	0.20325	0.01338	0.55373	-37.6	6.29e+23	8.38e+23	0	8.38e+23	Amorphous
CrMoNbReTaVW	8.67787	0.86528	5.71429	0.12247	1.83	0.16333	0.04318	0.01014	0.18956	0.01618	4.74671	-9.95918	1.34e+23	1.49e+23	3.54e+21	1.49e+23	Solid solution
Al1.8CoCrCuFe	25.3047	0.85319	8.401	0.22977	1.81377	0.05379	0.02184	0.00345	0.17561	0.01207	4.01545	5.30231	1.9e+23	2.04e+23	1.88e+23	7.86e+22	Solid solution
CrMoNbTaVW	6.88801	0.8652	5.5	0.09091	1.81833	0.17674	0.04651	0.01051	0.19401	0.0149	8.63218	-4.88889	6.15e+22	7.13e+22	4.26e+21	7.12e+22	Solid solution
Al0.3CrFe1.5MnNi	6.73363	0.85421	7.65767	0.22253	1.70823	0.08788	0.03813	0.00624	0.15364	0.00979	3.0319	-5.83288	1.14e+23	1.47e+23	2.62e+22	1.45e+23	Solid solution
CuMnNiSn10	1.67595	0.74755	8.8	0.25813	1.804	0.09263	0.08072	0.01564	0.23795	0.01092	32.5771	-0.48	1.75e+23	1.76e+23	1.05e+23	1.4e+23	Solid solution+Intermetallic
NbTaTiVW	9.56562	0.89325	5	0.12649	1.726	0.18553	0.0374	0.00756	0.23703	0.01338	10.0779	-3.68	5.89e+22	6.63e+22	1.17e+22	6.53e+22	Solid solution
AlHfNbTiZr	5.42117	0.88319	4	0.15811	1.476	0.09076	0.04968	0.00956	0.30537	0.01338	1.41795	-19.36	4.34e+23	4.85e+23	4.24e+22	4.83e+23	Solid solution
CrFeMnV	9.06198	0.91236	6.5	0.17201	1.6675	0.06121	0.03567	0.00594	0.14461	0.01153	9.85559	-2.25	6.58e+22	7.23e+22	1.88e+22	6.98e+22	Solid solution
Al0.5CoCrCuFeNiTi	3.97669	0.83473	7.975	0.30101	1.78578	0.07782	0.06158	0.01524	0.14154	0.01508	3.11965	-8.66866	3.48e+23	3.62e+23	1.28e+23	3.39e+23	Solid solution+Intermetallic
Mo1.5NbHfZrTi	4.8	0.84119	4.27625	0.11213	1.45326	0.10698	0.05	0.00788	0.13723	0.012	13.1812	2.13006	4.4e+22	4.96e+22	4.57e+22	1.92e+22	Solid solution
CoFeMnTiVZr2	3.14241	0.7533	6.548	0.28586	1.67888	0.08903	0.06658	0.01449	0.11841	0.01393	1.82946	-14.0869	2.63e+23	3.14e+23	0	3.14e+23	Solid solution+Intermetallic
CoCrFeNiZr0.55	25.7053	0.74796	8.22663	0.18332	1.8173	0.05668	0.02138	0.00151	0.09656	0.01175	4.99819	-4.40352	1.14e+23	1.28e+23	0	1.28e+23	Solid solution+Intermetallic
CrMoNbTiW	4.75429	0.84495	5.4	0.14815	1.864	0.17792	0.05305	0.01144	0.22757	0.01338	6.43291	-5.6	7.15e+22	8.59e+22	1.2e+22	8.51e+22	Solid solution+Intermetallic
AlMo0.5NbTa0.5TiZr0.5	53.346	0.83816	4.015	0.2056	1.58453	0.03432	0.01354	0.00199	0.39606	0.00978	0.909	-20.3159	3.2e+23	4.48e+23	2.6e+22	4.47e+23	Solid solution+Intermetallic
Al8Cu0.5Li0.5Mg0.5Zn0.5	0.00032	0.66341	0.37	3.636	0.158	2.8655	2.84865	0.01582	2.89393	0.00256	20.617	-0.0114	8.36e+22	8.39e+22	1.63e+22	8.23e+22	Solid solution+Intermetallic
CoCuNiAl	3.36683	0.85943	8.25	0.37727	1.825	0.06827	0.05852	0.01251	0.23279	0.01153	2.0852	-8	3.47e+23	3.75e+23	9.03e+22	3.64e+23	Solid solution
AlCrFeNIntermetallico	3.76167	0.85524	6.6	0.35339	1.834	0.10699	0.05964	0.01158	0.33462	0.01338	2.38354	-10.72	1.78e+23	2.19e+23	0	2.19e+23	Solid solution+Intermetallic
Al90Mg7.1Zn1.35Cu1.35Si0.3	2.84559	0.7082	3.1645	0.44751	1.59564	0.05444	0.03487	0.00463	0.07467	0.00346	4.21282	-0.77066	8.49e+22	9.3e+22	8.57e+21	9.26e+22	Solid solution+Intermetallic
Mg65Cu15Ag5Pd5Gd10	1.03781	0.6935	4.3	0.87665	1.463	0.20373	0.09364	0.01806	0.25524	0.0091	0.76654	-13.24	5.3e+23	6.71e+23	1.12e+22	6.71e+23	Amorphous
CoCrFeNiCu0.25Al	4.03651	0.85429	7.2095	0.34483	1.77831	0.0678	0.05781	0.01386	0.2426	0.01349	1.86268	-12.1906	2.38e+23	2.9e+23	1.84e+22	2.89e+23	Solid solution
MoNbTiZr	3.21563	0.83911	4.75	0.17456	1.6575	0.18519	0.05988	0.01184	0.16596	0.01153	11.2014	-2.5	7.29e+22	7.75e+22	3.33e+22	6.99e+22	Solid solution
Al84.8Mg10Zn2Cu2Si1.2	2.38661	0.70818	3.252	0.52802	1.59008	0.06693	0.04494	0.00703	0.11322	0.00482	2.73345	-1.6665	1.54e+23	1.73e+23	1.01e+22	1.72e+23	Solid solution+Intermetallic
AlCoCrFeNiSi0.2	4.00278	0.79169	7.1936	0.34525	1.77824	0.0678	0.05801	0.01391	0.24235	0.01347	1.80889	-12.5406	2.43e+23	2.97e+23	0	2.97e+23	Solid solution
NbTiV3Zr	3.42757	0.81045	4.35333	0.1098	1.4942	0.07796	0.05396	0.0094	0.15017	0.00998	10.1264	2.23747	3.92e+22	4.83e+22	4.61e+22	1.44e+22	Solid solution
Ti2ZrHf0.5VNb0.75	0.7481	0.80889	4.49125	0.11131	1.4812	0.10039	0.09687	0.00162	0.03249	0.00702	3.99013	-3.79564	2.33e+22	6.59e+22	8.17e+21	6.54e+22	Solid solution
Co1.5CrFeNi1.5Ti	1.69603	0.83598	6.105	0.28137	1.68322	0.07306	0.07736	0.01301	0.07894	0.01015	1.6739	-11.9482	1.77e+23	2.48e+23	0	2.48e+23	Solid solution+Intermetallic
AlCoCrCu0.5Fe0.5Ni	3.19251	0.85474	7.025	0.39008	1.766	0.0744	0.06113	0.01335	0.2722	0.01193	1.29972	-15.1606	2.56e+23	3.46e+23	2.18e+22	3.45e+23	Solid solution
AlCrFeNIntermetallico0.8	3.01145	0.85466	6.744	0.38205	1.75576	0.07231	0.06265	0.01356	0.27835	0.01182	1.50376	-13.15	2.19e+23	2.96e+23	0	2.96e+23	Solid solution+Intermetallic
CuNi2FeCrAl2.1	18.4731	0.85325	8.25467	0.26252	1.79501	0.05769	0.02375	0.00309	0.19905	0.01042	2.03005	9.05436	1.91e+23	2.4e+23	2.33e+23	6e+22	Solid solution
Ti25Zr25Ni16.67Co16.67Cu16.67	1.20345	0.76122	7.001	0.4364	1.66602	0.14565	0.10477	0.02065	0.13939	0.01321	0.81158	-29.7279	5.45e+23	6.64e+23	4.77e+22	6.63e+23	Solid solution+Intermetallic
Al85.4Mg10Zn2Cu2Si0.6	2.58846	0.7083	3.246	0.52872	1.58834	0.06528	0.04211	0.00643	0.09584	0.00459	3.57624	-1.20718	1.15e+23	1.28e+23	1.02e+22	1.28e+23	Solid solution+Intermetallic
AlCo1.5Cr2Fe1.5Mn2NiV	3.45041	0.85613	6.095	0.47171	1.71635	0.07958	0.05748	0.00972	0.31008	0.0114	0.78419	-23.6875	2.35e+23	4.65e+23	1.78e+21	4.65e+23	Solid solution+Intermetallic
Al20Cr25Co25Ni25Si5	3.34296	0.79152	7.05	0.37922	1.7795	0.07289	0.06132	0.0141	0.24851	0.01257	1.09166	-19.46	3.5e+23	4.5e+23	0	4.5e+23	Solid solution+Intermetallic
Al0.6CrCuFeNi2	35.6714	0.85314	8.33467	0.24991	1.79781	0.0566	0.01676	0.00236	0.19043	0.01002	1.81526	9.80736	1.77e+23	2.38e+23	2.35e+23	3.95e+22	Solid solution
CoCrFeNiTi	2.98954	0.83479	7.4	0.29109	1.764	0.08022	0.0669	0.01604	0.08681	0.01338	1.54591	-16.32	3.22e+23	3.78e+23	0	3.78e+23	Solid solution+Intermetallic
CoCuFeNiSn0.05	65.3513	0.73901	9.49725	0.1184	1.88004	0.01642	0.0133	0.00249	0.10943	0.01156	3.84937	5.002	1.44e+23	1.63e+23	1.62e+23	2.44e+22	Solid solution+Intermetallic
FeCoCrNiCuAlMo0.6	5.39134	0.85428	7.82233	0.34102	1.8005	0.06774	0.05294	0.01301	0.24622	0.01511	5.24075	-4.72062	2.79e+23	2.86e+23	1.42e+23	2.48e+23	Solid solution+Intermetallic
AlCrMoSi0.05TaTi	4.41218	0.77968	4.7996	0.24294	1.6941	0.14134	0.05513	0.01199	0.36316	0.01341	2.17932	-13.8314	2.11e+23	2.54e+23	6.44e+21	2.54e+23	Solid solution+Intermetallic
Al2.3CoCrCuFeNi	24.8054	0.85315	8.6666	0.22038	1.8308	0.05311	0.02374	0.00408	0.16406	0.01398	12.7274	1.92195	1.9e+23	1.92e+23	1.55e+23	1.13e+23	Solid solution
Al13.00Co20.94Cr20.94Fe20.94Ni20.94Ti3.00C0.25	4.11295	0.52963	7.4302	0.31069	1.78631	0.07104	0.05853	0.01404	0.21997	0.01409	1.98018	-12.5176	2.65e+23	3.1e+23	0	3.1e+23	Solid solution+Intermetallic
C0.3Hf0.5Mo0.5NbTiZr	2.96983	0.50062	4.339	0.1115	1.49558	0.09214	0.05718	0.00885	0.16283	0.00971	19.1771	1.15681	2.04e+23	2.04e+23	4.69e+22	1.99e+23	Solid solution+Intermetallic
AuCdSn	3.89423	0.88259	9	0.39545	2.06333	0.17187	0.04842	0.0073	0.4594	0.00913	0.79472	-9.33333	2.82e+23	4.42e+23	0	4.42e+23	Solid solution+Intermetallic
AlCr1.5NbTiV	6.92751	0.84636	4.27625	0.19876	1.59597	0.02144	0.04162	0.0089	0.33391	0.012	1.45281	-16.1503	2.85e+23	3.53e+23	1.82e+22	3.53e+23	Solid solution+Intermetallic
MoNbTiV1.5Zr	3.24833	0.80899	4.75375	0.17323	1.65709	0.18385	0.06078	0.01224	0.16542	0.012	11.5069	-2.52899	7.22e+22	7.69e+22	3.29e+22	6.95e+22	Solid solution
Ca2Mg6Zn3	0.0004	0.53239	0.52	3.90765	0.1481	2.72764	2.70743	0.02939	2.72617	0.00293	2.61328	-0.1104	4.39e+23	4.43e+23	0	4.43e+23	Solid solution+Intermetallic
Al0.4CrFe1.5Ni0.5	12.9774	0.85284	6.038	0.06919	1.6636	0.01639	0.00929	0.00036	0.04406	0.00112	6.81133	-0.35636	2.59e+22	2.72e+22	0	2.72e+22	Solid solution+Intermetallic
AlCrFeNIntermetallico0.2	2.95483	0.85465	6.7485	0.38285	1.75332	0.07036	0.06271	0.01357	0.27452	0.01162	1.46343	-13.225	2.2e+23	2.99e+23	0	2.99e+23	Solid solution
Al0.25CoCrFeMnNi	12.0998	0.85361	7.9875	0.17957	1.76561	0.07839	0.03339	0.00799	0.1214	0.01349	5.64286	-4.30082	9.35e+22	1.08e+23	1.61e+22	1.07e+23	Solid solution+Intermetallic
SrCaYbMgZn	0.5751	0.62907	4.2	0.93314	1.202	0.21278	0.15253	0.03072	0.16038	0.01338	0.99491	-13.12	4.79e+23	5.7e+23	2.1e+22	5.69e+23	Amorphous
Al0.5CrFeNiTiV	3.21915	0.83543	6.582	0.32872	1.71348	0.07913	0.06495	0.01481	0.10185	0.01358	1.67928	-15.8778	2.76e+23	3.32e+23	0	3.32e+23	Solid solution+Intermetallic
Al5Hf4Ni16	0.00208	0.6804	1.91	1.71308	0.4381	1.52271	1.51219	0.05172	1.59985	0.00475	0.9617	-2.0912	6.86e+23	7.3e+23	0	7.3e+23	Solid solution+Intermetallic
MoNbTiVZr	2.84901	0.80766	4.8	0.1559	1.652	0.16632	0.06853	0.01469	0.15704	0.01338	11.7055	-2.72	6.4e+22	6.91e+22	2.72e+22	6.36e+22	Solid solution
Al0.75CoCrFeMnNi	11.4549	0.85365	7.9625	0.18505	1.76483	0.07848	0.03452	0.00827	0.12608	0.01365	5.34859	-4.58019	1.03e+23	1.18e+23	1.6e+22	1.17e+23	Solid solution
CoCrFeNiPd	8.15327	0.89357	8.6	0.17403	1.896	0.09224	0.04051	0.0097	0.0871	0.01338	4.45124	-5.6	1.19e+23	1.38e+23	0	1.38e+23	Solid solution
Zr46.25Ti8.25Cu7.5Ni10Be27.5	0.50033	0.68854	4.555	0.62263	1.50743	0.13834	0.14935	0.01805	0.15233	0.01116	0.53494	-38.5528	4.91e+23	7.8e+23	1.36e+22	7.8e+23	Amorphous
HfMo0.5NbSi0.5TiV0.5	4.49403	0.72281	4.34333	0.11172	1.48625	0.09471	0.04665	0.00767	0.14276	0.00978	20.4293	1.14743	1.49e+23	1.49e+23	4.44e+22	1.43e+23	Solid solution+Intermetallic
Cr45Co34Nb7B14	0.5519	0.56396	6.53	0.31043	1.7838	0.08239	0.13373	0.02842	0.13323	0.00987	1.02729	-20.2084	2.79e+23	4.01e+23	0	4.01e+23	Amorphous
AlCo0.8CrFeNi2.2	2.24033	0.8552	5.78867	0.36981	1.70606	0.05801	0.06721	0.0113	0.31332	0.01012	1.61091	-10.3303	1.48e+23	2.33e+23	0	2.33e+23	Solid solution+Intermetallic
Cu60Zr20Hf10Ti10	0.84843	0.78119	8.2	0.41821	1.69	0.15637	0.10328	0.01255	0.25	0.00905	0.88247	-17.28	2.06e+23	3.98e+23	0	3.98e+23	Amorphous
Co43.2Fe28.8B19.2Si4.8Nb4	0.48827	0.55994	7.16	0.33211	1.88608	0.04961	0.14948	0.03127	0.14556	0.01091	0.86279	-24.3686	3.44e+23	4.99e+23	0	4.99e+23	Amorphous
Ni57.5Zr26Nb9Al7.5	0.71394	0.75961	7.465	0.39871	1.7088	0.14616	0.11209	0.01311	0.21745	0.00897	0.39028	-42.8506	3.65e+23	8.39e+23	2.38e+22	8.39e+23	Amorphous
AlCo0.5CuFeNi	3.25074	0.85493	8.005	0.38417	1.81284	0.06658	0.06007	0.01285	0.23797	0.01173	3.5864	-4.77227	3.4e+23	3.5e+23	1.68e+23	3.07e+23	Solid solution+Intermetallic
CoFeMnTiV3Zr	1.46724	0.75645	6.358	0.32117	1.62612	0.12321	0.09803	0.02092	0.11212	0.0141	1.19656	-21.728	3.85e+23	4.66e+23	0	4.66e+23	Solid solution+Intermetallic
AlC0.1CoCrFeNi	3.82947	0.54302	7.1968	0.34498	1.77877	0.06912	0.05922	0.01402	0.24872	0.01343	1.81592	-12.4776	2.43e+23	2.96e+23	0	2.96e+23	Solid solution+Intermetallic
B2CoNb	0.87426	0.57794	6.92	0.29734	1.746	0.08294	0.08596	0.00556	0.21507	0.00646	0.53956	-27.0676	9.19e+22	4.35e+23	0	4.35e+23	Solid solution+Intermetallic
Zr39.88Ti15.12Cu13.77Ni9.98Be21.25	0.65137	0.68913	5.1377	0.61229	1.54913	0.14319	0.13764	0.02214	0.15858	0.01234	0.66012	-34.2663	5.31e+23	7.19e+23	1.85e+22	7.19e+23	Amorphous
Al10Co25Cr8Fe15Ni36Ti6	4.1487	0.83425	8.07	0.28968	1.8183	0.06733	0.05662	0.0138	0.16808	0.0133	1.63688	-13.9748	3.11e+23	3.71e+23	0	3.71e+23	Solid solution+Intermetallic
Al13.00Co21.69Cr21.69Fe21.69Ni21.69C0.25	4.75797	0.54148	7.5577	0.29722	1.79471	0.06716	0.05297	0.0118	0.22049	0.01335	2.28213	-10.2788	2.19e+23	2.57e+23	0	2.57e+23	Solid solution+Intermetallic
Hf0.5Mo0.5NbSi0.7TiZr	3.3642	0.71095	4.33767	0.11144	1.49527	0.08654	0.05411	0.00888	0.15377	0.00985	37.8178	0.59207	1.91e+23	1.91e+23	4.7e+22	1.85e+23	Solid solution+Intermetallic
B2CoMo2	0.64322	0.59991	8.82	0.10561	1.8888	0.02369	0.05034	0.00424	0.09771	0.00163	1.28748	-2.2816	1.25e+23	1.39e+23	0	1.39e+23	Solid solution+Intermetallic
CoFeMnTiVZr1.6	3.23318	0.75323	6.5584	0.28491	1.6803	0.08814	0.06545	0.01423	0.11834	0.01385	1.83845	-13.929	2.6e+23	3.1e+23	0	3.1e+23	Solid solution+Intermetallic
AlCoCr0.5Cu0.5FeNi	3.07767	0.85465	7.51	0.35853	1.80722	0.06508	0.06226	0.01357	0.23308	0.01193	1.38306	-13.4752	2.85e+23	3.59e+23	2.44e+22	3.58e+23	Solid solution+Intermetallic
AlCoCuFeNiZr	1.48702	0.75408	7.5	0.39814	1.74333	0.12103	0.1001	0.02219	0.23467	0.0149	1.01107	-23.8889	6.07e+23	6.81e+23	1.11e+23	6.72e+23	Solid solution+Intermetallic
Pd81.5Cu2Si16.5	1.17895	0.83105	9.03	0.2481	2.1445	0.05432	0.06185	0.00771	0.04537	0.00451	0.26333	-30.7481	3.7e+23	8.18e+23	0	8.18e+23	Amorphous
AlCrFe2Ni2	1.52236	0.8565	4.68	0.36871	1.6444	0.03209	0.06858	0.00202	0.39112	0.00716	1.03829	-10.7936	7.23e+22	2.51e+23	0	2.51e+23	Solid solution+Intermetallic
CoFeMnTi2VZr	1.47684	0.75488	6.548	0.28586	1.64192	0.12028	0.09712	0.02227	0.12905	0.01393	1.43912	-18.2264	3.46e+23	4.08e+23	0	4.08e+23	Solid solution+Intermetallic
CrMo0.5NbTa0.5TiZr	1.55927	0.76548	4.7575	0.17444	1.53547	0.08561	0.08747	0.01631	0.13851	0.01193	5.39336	-4.99505	1.16e+23	1.29e+23	3.57e+22	1.24e+23	Solid solution+Intermetallic
Al0.3CrFe1.5MnNi0.5Ti0.2	4.32716	0.83524	6.5245	0.0954	1.60978	0.04006	0.0397	0.00079	0.17897	0.00682	8.45094	1.48954	4.85e+22	5.63e+22	3.83e+22	4.13e+22	Solid solution
Al15Cr10Co35Ni35Si5	3.7694	0.79097	7.9	0.32741	1.829	0.06355	0.05557	0.01229	0.20082	0.01164	1.10684	-17.52	3.58e+23	4.58e+23	0	4.58e+23	Solid solution+Intermetallic
CuTiZn	2.99961	0.86553	9	0.39545	1.69667	0.08878	0.05517	0.00809	0.38323	0.00913	1.18839	-10.2222	2.22e+23	3.18e+23	1.81e+22	3.17e+23	Solid solution+Intermetallic
AlC0.3CoCrFeNi	3.53506	0.54291	7.1904	0.34551	1.78032	0.07166	0.06182	0.0143	0.26037	0.01351	1.78833	-12.7918	2.55e+23	3.07e+23	0	3.07e+23	Solid solution+Intermetallic
Ti50Ni24Cu20BSi2Sn3	1.24529	0.50511	6.83	0.4731	1.7256	0.10797	0.09099	0.01104	0.1818	0.01031	0.6868	-25.9576	4.52e+23	6.41e+23	4.51e+22	6.39e+23	Amorphous
AlCo2CrCu0.5FeNi	3.18695	0.8546	6.81625	0.37996	1.75579	0.06968	0.06215	0.01373	0.27012	0.01231	1.58453	-12.9249	2.28e+23	3e+23	2.77e+22	2.98e+23	Solid solution
Fe37.5Ni37.5Cr15Mn10	16.0064	0.91144	8.35	0.17262	1.8065	0.06555	0.02549	0.00511	0.09829	0.0104	4.6898	-4.005	7.31e+22	9.69e+22	9.82e+21	9.64e+22	Solid solution
Al18Cr2Mg3	0.00158	0.66628	0.72	1.72493	0.3623	1.61141	1.60988	0.03233	1.75345	0.00409	7.55205	-0.1296	2.57e+23	2.58e+23	1.78e+23	1.87e+23	Solid solution+Intermetallic
Ti40Zr25Nb25Ta10	4.95354	0.88274	4.35	0.10965	1.4985	0.06793	0.04652	0.00966	0.19568	0.01072	11.0278	2.26	2.97e+22	4.02e+22	4.02e+22	0	Solid solution
Al0.5NbTiVZr	2.37214	0.80853	4.4925	0.11349	1.52543	0.07671	0.07032	0.01297	0.14049	0.01173	33.5382	-0.78481	8.36e+22	8.41e+22	3.59e+22	7.6e+22	Solid solution+Intermetallic
CuMnNiAl5	6.36364	0.85929	9.01667	0.23915	1.77783	0.0943	0.04029	0.00636	0.13124	0.01033	5.84405	-2.66	2.25e+23	2.31e+23	8.62e+22	2.14e+23	Solid solution
Co5Cr2Mo3	0.00034	0.85269	0.75	2.91548	0.192	2.86107	2.84888	0.028	2.93224	0.00277	13.1804	-0.046	7.58e+22	7.65e+22	0	7.65e+22	Solid solution+Intermetallic
CoCuFeMnNi	13.132	0.91194	9	0.15713	1.814	0.07434	0.03192	0.00726	0.10497	0.01338	12.4431	1.76	1.59e+23	1.61e+23	1.36e+23	8.58e+22	Solid solution
Ti0.5Co1.5CrFeNi1.5Mo0.1	41.3378	0.8327	7.059	0.15528	1.74889	0.05119	0.01317	0.00078	0.09467	0.00717	8.97306	-1.58909	3.85e+22	4.76e+22	0	4.76e+22	Solid solution
NbTiV0.3Mo0.7	35.429	0.89453	4.512	0.11385	1.57431	0.0366	0.01325	0.00049	0.1725	0.00622	8.09963	1.80378	1.88e+22	3.33e+22	3.05e+22	1.34e+22	Solid solution
AlCoCrFeMo0.1Ni	4.00884	0.8543	7.1988	0.34464	1.77838	0.0681	0.05788	0.01388	0.24336	0.01343	1.83854	-12.3106	2.37e+23	2.9e+23	0	2.9e+23	Solid solution
Cu53.2Zr41.8Al5	0.57766	0.78287	7.674	0.46292	1.64724	0.1675	0.11063	0.00562	0.24605	0.00707	0.48367	-24.2434	2.09e+23	5.49e+23	0	5.49e+23	Amorphous
B4Fe4Nd	0.22768	0.52142	3.2	0.30619	1.2036	0.18089	0.1105	0.01241	0.16824	0.00278	0.5198	-7.232	4.39e+23	5.07e+23	1.03e+22	5.07e+23	Solid solution+Intermetallic
AlCoCrCuMnTi	3.67897	0.84334	6.66667	0.41231	1.69	0.08696	0.06364	0.01371	0.25113	0.0149	1.86877	-12.8889	3.69e+23	4.05e+23	1.06e+23	3.91e+23	Solid solution+Intermetallic
Ni61Al11Ni8Co5Cu15	0.00759	0.8144	3.23	1.17456	0.7089	0.98352	0.98126	0.0848	1.04497	0.00731	4.39543	-0.8864	3.43e+23	3.52e+23	9.24e+22	3.4e+23	Amorphous
TiCrFeMnCoNi	3.75052	0.83526	7.33333	0.26891	1.72833	0.08784	0.06303	0.01391	0.11097	0.0149	2.02203	-13.4444	2.98e+23	3.36e+23	1.32e+22	3.35e+23	Solid solution+Intermetallic
CoCr0.4Fe8Mn5.4Ni5.2	17.7018	0.91146	8.852	0.06798	1.85886	0.04123	0.01821	0.0026	0.03665	0.00587	7.84942	-1.31435	3.78e+22	4.91e+22	1.21e+21	4.91e+22	Solid solution
AlCoCrCu0.5FeNi0.5	3.11257	0.85468	6.54	0.35395	1.7466	0.06491	0.06191	0.0135	0.27179	0.01193	1.76881	-11.2757	2.04e+23	2.67e+23	2.85e+22	2.65e+23	Solid solution
Co63Fe9Zr8B20	0.27965	0.49128	7.31	0.34699	1.8635	0.09181	0.17516	0.03312	0.12315	0.00858	0.59316	-27.7244	3.41e+23	6.03e+23	0	6.03e+23	Amorphous
B4InNi15	0.26627	0.51216	4.05	0.61716	1.8099	0.03642	0.1351	0.01737	0.8144	0.00486	1.2491	2.7288	3.56e+23	3.92e+23	3.42e+23	1.92e+23	Solid solution+Intermetallic
Al0.5CoCrCuFeNiV1.8	55.8344	0.85306	8.7026	0.20907	1.83116	0.05268	0.01588	0.00319	0.15275	0.01408	10.8678	2.29605	1.8e+23	1.82e+23	1.53e+23	9.84e+22	Solid solution
Fe40Mn40Co10Cr10C3.3	1.44076	0.58294	7.632	0.13759	1.79015	0.11884	0.08682	0.01434	0.30733	0.01086	2.42202	-8.4444	3.85e+23	4.03e+23	1.54e+22	4.03e+23	Solid solution
Al0.5Cr0.9FeNi2.5V0.2	14.0143	0.85248	8.001	0.06602	1.82897	0.01488	0.01127	0.00049	0.04108	0.00178	6.25729	-0.51449	3.47e+22	3.74e+22	0	3.74e+22	Solid solution+Intermetallic
SrCaYbMgZnCu	0.45271	0.57239	5.33333	0.82206	1.31833	0.26514	0.18142	0.03952	0.1941	0.0149	1.18108	-13.1111	4.28e+23	5.03e+23	2.01e+22	5.03e+23	Amorphous
AlCoCrFeMo0.5Ni0.5	3.10354	0.8547	6.515	0.35202	1.7479	0.06669	0.062	0.01348	0.27506	0.01193	1.74461	-11.4847	1.99e+23	2.64e+23	0	2.64e+23	Solid solution+Intermetallic
NbSnTaTiZr	4.23024	0.87317	4.4	0.11134	1.586	0.13078	0.05624	0.01089	0.44217	0.01338	3.06074	-9.28	3.14e+23	3.29e+23	3.74e+22	3.27e+23	Solid solution+Intermetallic
AlCoCrCuFeNiTi	3.51255	0.83567	7.28571	0.38623	1.76143	0.08094	0.06787	0.01731	0.22647	0.01618	1.96349	-13.7959	3.99e+23	4.3e+23	1.18e+23	4.13e+23	Solid solution
Co33Cr9W0.35N0.31C	0.13277	0.51864	5.8401	0.39201	2.24965	0.16033	0.24254	0.01841	0.40948	0.00781	0.59903	-45.7864	1.79e+23	4.8e+23	3.66e+20	4.8e+23	Solid solution
AlCoCrCu0.5FeNi2	3.24096	0.85465	6.5925	0.35433	1.74908	0.06532	0.06163	0.01362	0.26963	0.01231	1.80791	-11.3888	2.09e+23	2.69e+23	2.83e+22	2.68e+23	Solid solution
CoFeMnTiVZr2.3	3.07742	0.75335	6.5402	0.28657	1.67781	0.08969	0.0674	0.01468	0.11847	0.01398	1.82171	-14.2042	2.66e+23	3.16e+23	0	3.16e+23	Solid solution+Intermetallic
AlCrMoTaTi	4.42153	0.84551	4.8	0.24296	1.694	0.14136	0.05501	0.01196	0.36316	0.01338	2.186	-13.76	2.09e+23	2.52e+23	6.44e+21	2.52e+23	Solid solution+Intermetallic
B6Mn2Ni21	0.00263	0.46505	2.42	1.46129	0.5545	1.32288	1.34867	0.04051	1.34499	0.00478	1.70485	-1.4976	3.76e+23	4.01e+23	0	4.01e+23	Solid solution+Intermetallic
Al0.81CoCrFeMnNi	11.3774	0.85365	7.9595	0.1857	1.76474	0.07849	0.03465	0.0083	0.12663	0.01366	5.31231	-4.61351	1.04e+23	1.19e+23	1.6e+22	1.18e+23	Solid solution
Cu51.5Zr40.5Al8	0.63807	0.78289	7.525	0.4771	1.64595	0.16502	0.10885	0.00684	0.25748	0.00756	0.49355	-25.0561	2.67e+23	5.83e+23	0	5.83e+23	Amorphous
Al2B6Co20	0.00243	0.42028	2.04	1.53158	0.5306	1.36449	1.39452	0.04116	1.40589	0.00473	1.66703	-1.456	3.82e+23	4.08e+23	0	4.08e+23	Solid solution+Intermetallic
Nd60Al10Ni10Cu16Fe4	0.76732	0.74492	5.18	0.65146	1.4132	0.24328	0.11353	0.01525	0.1541	0.00989	0.52094	-25.2352	4.36e+23	7.59e+23	6.36e+22	7.56e+23	Amorphous
AlCoCr2Cu0.5FeNi	3.20756	0.85462	7.4875	0.35774	1.80501	0.06542	0.06195	0.01369	0.23488	0.01231	1.44495	-13.388	2.82e+23	3.53e+23	2.46e+22	3.53e+23	Solid solution+Intermetallic
Ti0.5CoCrFeNiCu0.5Al	4.04023	0.83455	7.203	0.34629	1.77742	0.06832	0.05838	0.01411	0.24205	0.01377	1.86909	-12.4044	2.47e+23	2.99e+23	2.59e+22	2.97e+23	Solid solution
Fe81Si2B13Nb3Cu1	0.36169	0.56253	7.21	0.25218	1.8525	0.04504	0.12365	0.01857	0.12665	0.00553	0.67913	-15.4872	2.14e+23	4.04e+23	4.46e+22	4.01e+23	Solid solution
CoCrFeMnNiV0.5	12.5996	0.91179	7.985	0.17864	1.76532	0.07837	0.03283	0.00787	0.11951	0.01358	5.71352	-4.28566	9.2e+22	1.07e+23	1.6e+22	1.06e+23	Solid solution
PdPtCuNiP	1.55167	0.75258	9.2	0.23211	2.096	0.07589	0.09286	0.02023	0.41945	0.01338	0.8218	-23.68	5.46e+23	6.61e+23	4.45e+22	6.59e+23	Amorphous
Nd60Al10Ni10Cu18Fe2	0.75451	0.74496	5.24	0.65839	1.4146	0.24434	0.11274	0.01466	0.14619	0.00959	0.48035	-26.3568	4.09e+23	7.74e+23	5.23e+22	7.72e+23	Amorphous
AlNb1.5Ta0.5Ti1.5Zr0.5	23.4795	0.88112	3.06	0.10147	1.60685	0.01416	0.00878	0.00047	0.31189	0.00181	0.45287	-3.9708	3.37e+23	3.9e+23	3.57e+21	3.9e+23	Solid solution
La62Al14Cu11.67Ag2.33Ni5Co5	0.39179	0.65286	4.77	0.6655	1.3636	0.25499	0.16024	0.01996	0.16617	0.01006	0.45391	-27.3128	4.2e+23	8.49e+23	5.87e+22	8.47e+23	Amorphous
Ti0.5CoCeFeNiCu0.5Al0.5	0.378	0.65066	7.4775	0.36292	1.68497	0.19321	0.17921	0.03905	0.19221	0.01214	1.62405	-11.9003	3.46e+23	3.94e+23	5.02e+22	3.91e+23	Solid solution
NbTiV0.3Mo1.5	32.4098	0.89451	4.524	0.11684	1.57903	0.0492	0.01414	0.00081	0.17274	0.00648	9.43422	1.61637	2.62e+22	3.58e+22	3.02e+22	1.92e+22	Solid solution
Al12.5Ni21.88Co21.88Fe21.88Cr21.88	5.64107	0.85371	7.5954	0.29231	1.79411	0.06357	0.04841	0.01127	0.2013	0.01322	2.40273	-9.65521	1.98e+23	2.35e+23	0	2.35e+23	Solid solution+Intermetallic
Al0.5CoCrCuFeNiV1.0	59.4216	0.85304	8.733	0.2056	1.83281	0.05189	0.0153	0.00302	0.15219	0.01391	9.57562	2.56962	1.76e+23	1.79e+23	1.54e+23	9.11e+22	Solid solution+Intermetallic
Ni62Zr28Nb7Al3	0.58308	0.75931	7.76	0.37087	1.7169	0.15001	0.11603	0.01208	0.17677	0.00785	0.35126	-42.1864	3.1e+23	8.42e+23	2.15e+22	8.42e+23	Amorphous
AlCoCrFeNiTi1.5	3.87388	0.83463	7.152	0.34868	1.77443	0.06938	0.05975	0.01459	0.24093	0.01383	1.75044	-13.3361	2.59e+23	3.15e+23	0	3.15e+23	Solid solution+Intermetallic
NbTiV0.3Zr	3.6031	0.81068	4.33533	0.1089	1.49042	0.07772	0.05075	0.00797	0.15195	0.00928	8.04147	2.62277	3.33e+22	4.76e+22	4.74e+22	4.61e+21	Solid solution
Al1.5CoCrFeNiTi0.5	25.4141	0.83292	8.15	0.19927	1.81545	0.05562	0.02191	0.00258	0.11408	0.0122	4.58103	-4.9482	1.11e+23	1.3e+23	0	1.3e+23	Solid solution+Intermetallic
CoCuFeMnNiSn0.03	12.8758	0.74033	8.9985	0.15743	1.81404	0.07434	0.03226	0.0073	0.10566	0.0134	12.4547	1.76062	1.59e+23	1.61e+23	1.36e+23	8.58e+22	Solid solution
Al85Mg10.5Zn2.03Cu2.03Si0.45	2.61226	0.7084	3.2449	0.53317	1.58667	0.06615	0.0421	0.00645	0.09132	0.00463	3.86533	-1.12539	1.02e+23	1.15e+23	1.02e+22	1.14e+23	Solid solution+Intermetallic
Zr38.5Ti16.5Cu15.25Ni9.75Be20	0.6816	0.68913	5.2525	0.60845	1.55613	0.14371	0.13526	0.02254	0.16033	0.01247	0.68636	-33.1951	5.3e+23	7.04e+23	1.93e+22	7.04e+23	Amorphous
HfMo0.5NbTiV0.5	4.96347	0.82446	4.345	0.1118	1.48415	0.09297	0.04391	0.00707	0.14135	0.00957	9.23233	2.4882	3.43e+22	4.58e+22	4.45e+22	1.08e+22	Solid solution
Al22Fe3Ti8	0.0039	0.77994	1.22	1.34545	0.5323	1.1691	1.16855	0.05338	1.32851	0.00532	0.86045	-2.5656	6.58e+23	7.27e+23	0	7.27e+23	Solid solution+Intermetallic
CoCrMoNbTi1.0	3.46903	0.84279	6.475	0.23368	1.82215	0.12098	0.05852	0.01031	0.18872	0.01188	2.39343	-11.8825	1.68e+23	2.1e+23	3.01e+21	2.1e+23	Solid solution+Intermetallic
CoCrFeNbNi	4.12253	0.85629	7.6	0.24404	1.776	0.06947	0.05697	0.01366	0.18881	0.01338	1.84101	-14.88	2.6e+23	3.08e+23	0	3.08e+23	Solid solution+Intermetallic
AlCo0.5CrFeMo0.5Ni	3.04725	0.85465	6.7575	0.38158	1.75518	0.07133	0.06257	0.01361	0.27573	0.01193	1.51201	-13.1749	2.2e+23	2.98e+23	0	2.98e+23	Solid solution+Intermetallic
FeCoNiCrCuAl1.0	44.1596	0.85305	8.742	0.20665	1.83374	0.05152	0.01762	0.00317	0.15505	0.01371	9.15229	2.63736	1.77e+23	1.8e+23	1.56e+23	9.1e+22	Solid solution
ZrTiHfCuNiFe	1.2454	0.75781	6.83333	0.43426	1.635	0.15755	0.10938	0.02252	0.1851	0.0149	1.14975	-24.7778	4.89e+23	5.59e+23	8.59e+22	5.52e+23	Solid solution
CoCrFeNiAl2.5	22.3371	0.8529	8.11875	0.20628	1.81475	0.05563	0.02338	0.00304	0.12477	0.01221	4.44587	-5.07609	1.08e+23	1.28e+23	0	1.28e+23	Solid solution
Fe19.6Co19.6Ni19.6Cr19.6Mn19.6Al2	10.1042	0.85374	7.9	0.19813	1.76288	0.07868	0.03713	0.00893	0.13706	0.01393	4.71934	-5.26534	1.23e+23	1.4e+23	1.59e+22	1.39e+23	Solid solution
AlC0.2CoCrFeNi	3.67522	0.54297	7.1936	0.34525	1.77954	0.0704	0.06054	0.01416	0.25464	0.01347	1.80192	-12.6348	2.49e+23	3.02e+23	0	3.02e+23	Solid solution+Intermetallic
AlCo0.2CrFeNi2.8	2.22196	0.8552	5.79467	0.37122	1.70624	0.0582	0.06722	0.0113	0.31334	0.01004	1.58958	-10.3846	1.48e+23	2.34e+23	0	2.34e+23	Solid solution+Intermetallic
Al60Cu10Fe10Cr5Mn5Ni5Mg5	2.45458	0.75778	4.95	0.6009	1.6605	0.08518	0.06803	0.01278	0.32783	0.01136	1.71537	-7.91	3.31e+23	3.93e+23	1.47e+23	3.65e+23	Solid solution+Intermetallic
CoCrFeNiNb0.8	65.4363	0.8548	8.224	0.18255	1.81824	0.05405	0.01344	0.00126	0.10429	0.01182	5.15336	-4.30925	9.21e+22	1.09e+23	0	1.09e+23	Solid solution+Intermetallic
Al2.08CoCrFeNi	26.4129	0.85287	8.1408	0.20197	1.81563	0.05522	0.02143	0.00256	0.12047	0.01213	4.62448	-4.8584	1.02e+23	1.22e+23	0	1.22e+23	Solid solution+Intermetallic
Fe18Co18Ni18Cr18Mn18Al10	6.07859	0.8543	7.5	0.26833	1.7504	0.07961	0.04926	0.01172	0.19268	0.01475	2.74818	-9.2016	2.06e+23	2.35e+23	1.52e+22	2.35e+23	Solid solution
Al85.8Ni9.1Y5.1	0.84666	0.6672	3.637	0.55355	1.61741	0.07794	0.07018	0.01105	0.27248	0.00417	0.31048	-14.0976	3.85e+23	7.09e+23	0	7.09e+23	Amorphous
Co2Mo1.75Ni2VW1.75	20.0312	0.90525	5.215	0.17245	1.66265	0.07606	0.0124	0.00159	0.10737	0.00308	2.76561	-2.45515	8.74e+22	1.02e+23	0	1.02e+23	Solid solution+Intermetallic
CoCrFeNiCuAlAu	3.90856	0.84857	8.28571	0.32713	1.90429	0.14807	0.06434	0.01646	0.23758	0.01618	6.05283	-4.2449	3.03e+23	3.08e+23	1.5e+23	2.69e+23	Solid solution+Intermetallic
AlCoCrCuFe	4.28033	0.85457	7.4	0.3686	1.776	0.06668	0.05591	0.01321	0.26521	0.01338	8.41497	-2.56	2.75e+23	2.77e+23	1.68e+23	2.21e+23	Solid solution
AlCoCrFeNb0.8Ni	3.99562	0.85434	7.1824	0.34525	1.77658	0.06818	0.05847	0.01415	0.24686	0.01366	1.81581	-12.7332	2.43e+23	2.97e+23	0	2.97e+23	Solid solution+Intermetallic
CoFeMoNi2V	8.10253	0.90288	7.06	0.22955	1.8757	0.09993	0.03866	0.00699	0.20954	0.01211	3.48452	-7.4921	1.14e+23	1.44e+23	0	1.44e+23	Solid solution+Intermetallic
Co48Cr15Mo14C15B6Er2	0.35425	0.41489	6.9	0.31851	1.9835	0.14663	0.18405	0.04213	0.41669	0.012	0.88823	-33.3604	4.44e+23	5.83e+23	3.36e+22	5.82e+23	Amorphous
Ni50Nb50	1.23079	0.86287	7.5	0.33333	1.755	0.08832	0.06841	0	0.22823	0.00576	0.42989	-30	0	4.85e+23	0	4.85e+23	Amorphous
Cu54Zr42.5Al3.5	0.54455	0.78287	7.745	0.45594	1.6476	0.16877	0.1115	0.00495	0.24006	0.00677	0.47497	-23.8076	1.74e+23	5.31e+23	0	5.31e+23	Amorphous
Fe6NiCoSiCrAlTi	2.28615	0.7741	6.12	0.42627	1.7548	0.08413	0.08337	0.01968	0.21749	0.01589	0.71498	-38.0596	6.38e+23	7.76e+23	0	7.76e+23	Solid solution
TiZrNbTAmorphouso5	4.94657	0.83956	4.575	0.12827	1.52587	0.11488	0.05047	0.01117	0.20633	0.0126	25.4822	1.25875	4.81e+22	4.96e+22	3.7e+22	3.3e+22	Solid solution
CoCrFeNIntermetallicnPd1.8	11.7651	0.89348	8.036	0.17751	1.77381	0.08386	0.03436	0.00839	0.1179	0.01389	5.41717	-4.61964	1.06e+23	1.21e+23	1.58e+22	1.2e+23	Solid solution+Intermetallic
Fe31Ni18Mn38Al13	3.87134	0.85531	7.33	0.26946	1.7094	0.08812	0.05294	0.009	0.17568	0.01085	1.66753	-10.222	2.23e+23	2.87e+23	0	2.87e+23	Solid solution+Intermetallic
CoCrFeNiCu0.25Al0.75	67.3865	0.85277	8.2175	0.18814	1.81862	0.05388	0.0133	0.00126	0.10653	0.01192	5.48558	-4.04917	8.29e+22	9.95e+22	1.85e+22	9.78e+22	Solid solution
CoCrFeNiPd2	55.5115	0.89283	8.285	0.17918	1.8276	0.05992	0.01477	0.0018	0.0955	0.01211	5.67329	-3.9935	7.27e+22	9.04e+22	0	9.04e+22	Solid solution
Ni57.5Zr24Nb11Al7.5	0.75606	0.75939	7.485	0.39496	1.7142	0.14256	0.10989	0.01338	0.22511	0.00913	0.41021	-41.7726	3.72e+23	8.16e+23	2.51e+22	8.16e+23	Amorphous
AlHfNbTaTiZr	6.19816	0.88283	4.16667	0.16492	1.48	0.08284	0.04903	0.01136	0.32546	0.0149	2.27674	-14.7778	3.56e+23	3.82e+23	3.96e+22	3.8e+23	Solid solution
Fe36Ni18Mn33Al13Ti4	2.5313	0.83807	7.54	0.27954	1.785	0.09399	0.06868	0.01719	0.17817	0.01194	1.54768	-12.8316	2.68e+23	3.23e+23	0	3.23e+23	Solid solution+Intermetallic
AlCo0.4CrFeNi2.6	2.23081	0.8552	5.79267	0.37075	1.70618	0.05814	0.06722	0.0113	0.31333	0.01008	1.59878	-10.3665	1.48e+23	2.34e+23	0	2.34e+23	Solid solution+Intermetallic
Ni45FeCoCrAl7.5Ti7.5	4.06455	0.83417	8.09167	0.29071	1.81175	0.07127	0.05638	0.01325	0.15863	0.01292	1.5545	-14.6367	3.04e+23	3.75e+23	0	3.75e+23	Solid solution+Intermetallic
NbTiZr	3.59854	0.8831	4.33333	0.10879	1.49	0.07769	0.05037	0.00779	0.15214	0.00913	7.78217	2.66667	3.24e+22	4.75e+22	4.75e+22	0	Solid solution
AlCr2CuFeNiTi	2.71192	0.83667	7.176	0.44034	1.75604	0.08691	0.07167	0.01432	0.23791	0.01393	1.2758	-17.1069	4.61e+23	5.22e+23	1.28e+23	5.07e+23	Solid solution+Intermetallic
AlCo1.5CuFeNi	3.34447	0.85491	8.015	0.38196	1.81351	0.06632	0.0599	0.01293	0.23721	0.012	3.64381	-4.81542	3.39e+23	3.49e+23	1.67e+23	3.07e+23	Solid solution+Intermetallic
Al0.4CrCuFeNi2	41.0436	0.85312	8.34533	0.24819	1.79819	0.05646	0.01557	0.00226	0.18925	0.00995	1.78577	9.90912	1.75e+23	2.38e+23	2.35e+23	3.59e+22	Solid solution
CrTaVW	4.68669	0.86449	5.5	0.09091	1.7875	0.18795	0.0496	0.00853	0.2365	0.01153	7.69661	-4.25	5.3e+22	6.54e+22	6.38e+21	6.51e+22	Solid solution+Intermetallic
Al0.75MoNbTiV	7.14005	0.89301	4.985	0.14549	1.73158	0.14335	0.04067	0.00692	0.16987	0.01181	8.90988	-3.22252	6.84e+22	7.63e+22	1.48e+22	7.48e+22	Solid solution
TaNbVTiAl1.0	7.73905	0.89351	4.7325	0.09819	1.56792	0.03228	0.03918	0.00831	0.2155	0.01188	28.1197	-1.06673	6.47e+22	6.56e+22	1.59e+22	6.37e+22	Solid solution
CoCrFeNiY	0.49936	0.65799	7.2	0.34471	1.7	0.15006	0.16369	0.03928	0.08846	0.01338	2.67658	-9.28	2.94e+23	3.16e+23	8.58e+22	3.04e+23	Solid solution+Intermetallic
Mg65Cu25Gd10	0.64006	0.69261	4.35	0.88521	1.4465	0.18239	0.10547	0.01743	0.22403	0.00712	1.36901	-5.71	1.85e+23	2.63e+23	0	2.63e+23	Amorphous
HfMo0.5NbSi0.3TiV0.5	4.6738	0.72286	4.344	0.11175	1.48541	0.09402	0.04558	0.00743	0.1422	0.00971	13.8439	1.68213	1.17e+23	1.19e+23	4.44e+22	1.11e+23	Solid solution+Intermetallic
B2CoW2	0.64017	0.59795	8.82	0.10561	1.8928	0.03719	0.05046	0.00427	0.15408	0.00163	1.50465	-1.9696	1.24e+23	1.35e+23	0	1.35e+23	Solid solution+Intermetallic
AlCrMoNbTi	4.43281	0.8455	4.8	0.24296	1.714	0.13199	0.05494	0.01194	0.32647	0.01338	2.10546	-13.6	2.18e+23	2.62e+23	1.35e+22	2.62e+23	Solid solution
CoCr0.5FeNiCuAl	4.31186	0.85453	8.189	0.33985	1.82517	0.06125	0.05612	0.01328	0.22129	0.01358	3.92653	-5.26713	3.18e+23	3.28e+23	1.42e+23	2.96e+23	Solid solution
AlCoCu	2.50429	0.86382	7.66667	0.44339	1.79667	0.07361	0.06038	0.0094	0.25183	0.00913	1.98538	-6.22222	3.29e+23	3.56e+23	1.07e+23	3.39e+23	Solid solution+Intermetallic
CuMgSb	1.0917	0.78514	6	0.62361	1.75333	0.18217	0.09145	0.01271	0.1974	0.00913	1.81738	-5.33333	3.75e+23	4.03e+23	1.59e+23	3.7e+23	Solid solution+Intermetallic
Co45.5Fe2.5Cr15Mo14C15B6Er2	0.37858	0.41486	6.875	0.31699	1.98225	0.147	0.18402	0.04277	0.41622	0.01282	0.94784	-33.4129	4.58e+23	5.85e+23	3.36e+22	5.84e+23	Amorphous
Fe33.5Ni33.5Cr15Mn10Al5Ti3	5.57322	0.83389	7.9	0.24545	1.7836	0.07334	0.04734	0.01087	0.14796	0.01249	2.49959	-8.8412	2.03e+23	2.42e+23	1e+22	2.41e+23	Solid solution+Intermetallic
Mn2Cr2FeNi2Cu2	19.0834	0.91113	8.04	0.07446	1.824	0.0265	0.01303	0.00109	0.05144	0.00324	7.81301	0.7472	7.06e+22	7.32e+22	7.17e+22	1.49e+22	Solid solution
Fe33.5Ni33.5Cr15Mn10Al3Ti5	5.27062	0.83392	7.92	0.23902	1.7822	0.07463	0.04868	0.0111	0.13075	0.01249	2.42251	-9.2264	2.18e+23	2.57e+23	9.91e+21	2.56e+23	Solid solution+Intermetallic
Al0.14CoCrFeMnNi	12.254	0.85361	7.993	0.17835	1.76578	0.07837	0.03313	0.00792	0.12035	0.01345	5.71127	-4.23895	9.13e+22	1.06e+23	1.61e+22	1.05e+23	Solid solution+Intermetallic
Al0.68CoCrFeMnNi	11.5449	0.85364	7.966	0.18429	1.76494	0.07846	0.03436	0.00823	0.12543	0.01363	5.38836	-4.54126	1.02e+23	1.17e+23	1.6e+22	1.16e+23	Solid solution
CoMoFeNIntermetallicn	7.47783	0.90283	8	0.17678	1.866	0.10439	0.0423	0.00825	0.25008	0.01338	6.50402	-4	9.33e+22	1.05e+23	3.73e+22	9.77e+22	Solid solution+Intermetallic
Cr10Nb30Ti30Zr30	2.21337	0.76767	4.5	0.14907	1.507	0.08035	0.07024	0.01402	0.14545	0.01092	25.7496	-0.96	9.56e+22	9.63e+22	4.29e+22	8.62e+22	Solid solution
Al65Cu5Fe5Mg5Si15Zn5	1.37058	0.70367	4.2	0.64153	1.666	0.08633	0.08404	0.01506	0.29928	0.00968	0.90538	-11.75	3.53e+23	5.11e+23	7.54e+22	5.05e+23	Solid solution+Intermetallic
CoCrFeMnNiV0.8	12.6661	0.9118	7.976	0.17975	1.76491	0.07838	0.03284	0.00789	0.11981	0.01366	5.65231	-4.36036	9.41e+22	1.09e+23	1.59e+22	1.08e+23	Solid solution+Intermetallic
CoCrMoNbTi0.5	3.45943	0.84275	6.4875	0.23223	1.82357	0.12069	0.05823	0.01017	0.18854	0.01173	2.3786	-11.8169	1.66e+23	2.08e+23	2.13e+21	2.08e+23	Solid solution+Intermetallic
MoNbTiV0.3Zr	3.23242	0.80908	4.75075	0.17429	1.65742	0.18492	0.06006	0.01193	0.16585	0.01166	11.2973	-2.50596	7.27e+22	7.74e+22	3.33e+22	6.98e+22	Solid solution
Al0.5CoCrCuFeNiTi1.6	21.9344	0.83324	8.6942	0.21282	1.83013	0.0545	0.0253	0.00416	0.15056	0.01404	15.4357	1.60771	2.06e+23	2.07e+23	1.53e+23	1.39e+23	Solid solution+Intermetallic
Al0.5CoCrCuFeNiTi0.2	51.4509	0.8331	8.7614	0.20264	1.83428	0.05135	0.0163	0.00297	0.15133	0.01367	8.76982	2.7514	1.76e+23	1.8e+23	1.56e+23	9.02e+22	Solid solution
TiCr3FeNiCuAl	2.74961	0.83663	7.164	0.43914	1.75506	0.08669	0.07161	0.01453	0.23899	0.0141	1.31532	-16.8625	4.58e+23	5.16e+23	1.29e+23	5e+23	Solid solution
AlCoCrFeNi2.1	3.18014	0.85465	6.5735	0.35323	1.74847	0.06525	0.06176	0.01362	0.26959	0.01213	1.74183	-11.6594	2.05e+23	2.69e+23	0	2.69e+23	Solid solution+Intermetallic
AlCrTaTiZr	2.16742	0.76547	4.4	0.23177	1.528	0.0742	0.07857	0.0158	0.35788	0.01338	1.40121	-20	3.49e+23	4.12e+23	2.19e+22	4.11e+23	Amorphous
CoCrHf0.5FeNi	32.4248	0.76199	8.22875	0.18295	1.8174	0.05678	0.01902	0.00136	0.09888	0.01173	5.18098	-4.24492	9.87e+22	1.14e+23	0	1.14e+23	Solid solution+Intermetallic
CoCrHf0.3FeNi	52.4497	0.76195	8.23725	0.18149	1.81844	0.05535	0.01491	0.00104	0.09789	0.01166	5.39751	-4.04757	8.64e+22	1.03e+23	0	1.03e+23	Solid solution+Intermetallic
Zr44Ti11Cu10Ni10Be25	0.5624	0.68915	4.8	0.62012	1.5281	0.14056	0.14442	0.02033	0.15459	0.01173	0.58492	-37.068	5.17e+23	7.56e+23	1.57e+22	7.56e+23	Amorphous
Pd77Cu6Si17	1.40411	0.83081	9.04	0.25366	2.131	0.05924	0.06304	0.00769	0.06644	0.00558	0.30811	-32.1604	3.77e+23	8.25e+23	0	8.25e+23	Amorphous
Au52Pd2.3Cu29.2Si16.5	1.3241	0.78915	9.822	0.26393	2.2397	0.14096	0.08249	0.01025	0.10058	0.00901	0.61675	-20.6349	3.16e+23	5.61e+23	0	5.61e+23	Amorphous
ZrHfTiCuNi	1.25242	0.76349	6.6	0.48485	1.596	0.16637	0.10336	0.01953	0.19901	0.01338	0.94489	-27.36	4.99e+23	5.95e+23	3e+22	5.95e+23	Amorphous
CuNbNiTiZr	1.56107	0.76171	6.8	0.44991	1.656	0.13419	0.09258	0.01944	0.23319	0.01338	1.24555	-21.28	4.65e+23	5.26e+23	4.91e+22	5.24e+23	Amorphous
Al10Co20Cr10Fe26Mn14Ni10Ti10	3.92902	0.8353	7.16	0.2974	1.7408	0.08185	0.06287	0.01453	0.18079	0.01553	1.85512	-14.36	3.06e+23	3.53e+23	9.99e+21	3.52e+23	Solid solution+Intermetallic
AlCoCrNi	3.06437	0.85914	7	0.39123	1.765	0.07457	0.06134	0.01328	0.27308	0.01153	1.22914	-15.5	2.52e+23	3.48e+23	0	3.48e+23	Solid solution+Intermetallic
AlAuCoCrCuNi	3.49002	0.85337	8.33333	0.351	1.91667	0.15798	0.06534	0.01528	0.255	0.0149	3.58561	-6.44444	3.25e+23	3.37e+23	1.33e+23	3.09e+23	Solid solution+Intermetallic
AlCrCuFeNiTi	3.02265	0.83611	7	0.42056	1.74167	0.08317	0.07021	0.01634	0.24566	0.0149	1.80821	-13.6667	4.03e+23	4.39e+23	1.32e+23	4.18e+23	Solid solution+Intermetallic
B6Co20In3	0.00265	0.33377	2.07	1.50325	0.5518	1.32053	1.3658	0.04718	1.42301	0.00495	2.93951	-0.8544	3.89e+23	3.98e+23	1.34e+23	3.75e+23	Solid solution+Intermetallic
Fe19.2Co19.2Ni19.2Cr19.2Mn19.2Al4	8.5544	0.85388	7.8	0.21757	1.75976	0.07897	0.0408	0.00986	0.15297	0.01424	3.97882	-6.32218	1.49e+23	1.69e+23	1.57e+22	1.68e+23	Solid solution
Al0.5CoCrCuFeNiV0.2	63.4332	0.85302	8.7634	0.20204	1.83446	0.05109	0.01468	0.00284	0.15159	0.01367	8.47682	2.84728	1.73e+23	1.76e+23	1.56e+23	8.3e+22	Solid solution
B6Ni21Ta2	0.00262	0.4239	2.38	1.47681	0.5535	1.32384	1.35067	0.04087	1.38203	0.00478	1.39187	-1.956	4.49e+23	4.81e+23	0	4.81e+23	Solid solution+Intermetallic
CrNbTiZr	1.49534	0.7655	4.75	0.17456	1.5325	0.08116	0.08781	0.01626	0.13432	0.01153	5.18792	-5	1.17e+23	1.3e+23	3.6e+22	1.25e+23	Solid solution+Intermetallic
Al0.5CrNbTi2V0.5	1.52189	0.84355	5.455	0.10337	1.6281	0.01974	0.06748	0.00168	0.12672	0.00693	2.38845	-7.0954	3.41e+22	1.08e+23	5.83e+21	1.07e+23	Solid solution+Intermetallic
AlNi6Ta	7.62082	0.86404	4.36	0.39529	1.5763	0.06329	0.03095	0.00496	0.54869	0.0073	0.67642	-22.5412	6.9e+22	3.75e+23	0	3.75e+23	Solid solution+Intermetallic
CoCrCuFeNiNb16	5.66397	0.8562	8.192	0.25685	1.79824	0.06726	0.05129	0.0125	0.22436	0.0149	4.94246	-5.80608	2.89e+23	2.95e+23	1.22e+23	2.69e+23	Solid solution+Intermetallic
AlCoCrCuNiTiY0.5	2.80209	0.65845	7.14583	0.42399	1.74735	0.08881	0.07336	0.01664	0.24465	0.01508	1.48392	-16.789	4.31e+23	4.8e+23	1.04e+23	4.68e+23	Solid solution+Intermetallic
Al0.8CrCuFeNi	39.8613	0.85306	8.704	0.22748	1.82328	0.05569	0.01722	0.00298	0.17042	0.01182	4.81672	4.32512	1.96e+23	2.05e+23	1.85e+23	8.93e+22	Solid solution
B6Ni20Ti3	0.0027	0.40948	2.3	1.5045	0.5506	1.32478	1.35368	0.04616	1.34109	0.00495	1.11899	-2.4096	5.57e+23	5.99e+23	0	5.99e+23	Solid solution+Intermetallic
CrHfNbTiZr	1.79778	0.76716	4.6	0.17391	1.486	0.09758	0.08627	0.01866	0.12563	0.01338	7.69684	-4	1.12e+23	1.19e+23	3.78e+22	1.13e+23	Solid solution+Intermetallic
Al0.7Fe2Mn1.8NiC0.07	5.18121	0.53907	9.8528	0.07786	1.90027	0.03015	0.0194	0.00142	0.06272	0.00195	2.37035	-1.41699	9.09e+22	9.94e+22	0	9.94e+22	Solid solution+Intermetallic
Gd46Al24Co20Y20	0.41133	0.6938	4.5	0.54772	1.5584	0.20625	0.16479	0.0466	0.22232	0.01117	0.4677	-39.7824	6.28e+23	7.76e+23	0	7.76e+23	Amorphous
Ti40Zr25Cu9Ni8Be18	0.83111	0.68936	4.75	0.57453	1.5549	0.11785	0.12006	0.02411	0.13327	0.01198	0.78407	-28.2612	4.68e+23	6.2e+23	1.33e+22	6.19e+23	Amorphous
Mo0.3NbTiV0.3Zr	3.63165	0.81066	4.34033	0.11062	1.49243	0.08129	0.05093	0.00808	0.15233	0.00942	8.42474	2.54331	3.54e+22	4.83e+22	4.72e+22	1.05e+22	Solid solution
Co33Cr9W0.35N0.01C	0.13031	0.51865	5.8371	0.39251	2.24818	0.15944	0.24245	0.01803	0.40474	0.00766	0.59241	-45.5904	1.72e+23	4.76e+23	3.65e+20	4.76e+23	Solid solution
Al0.2Co1.5CrFeNi1.5Ti0.5	34.5303	0.83271	7.052	0.15741	1.74821	0.05076	0.01446	0.00092	0.09661	0.00722	8.59065	-1.66886	4.16e+22	5.09e+22	0	5.09e+22	Solid solution
Al1.2CoCrFeNi	43.767	0.8528	8.187	0.19267	1.81748	0.05436	0.01651	0.00164	0.11092	0.01193	5.0495	-4.39561	8.82e+22	1.07e+23	0	1.07e+23	Solid solution+Intermetallic
Co0.5CrFeNiCuAl	4.28433	0.85452	7.607	0.37663	1.78249	0.06959	0.0563	0.01332	0.26417	0.01358	5.3989	-4.03174	2.93e+23	2.98e+23	1.63e+23	2.49e+23	Solid solution
Al0.8CrCuFe1.5MnNi	10.5014	0.8542	8.4485	0.24815	1.75496	0.08777	0.03421	0.00723	0.18493	0.01229	14.7962	1.40526	1.9e+23	1.91e+23	1.44e+23	1.26e+23	Solid solution
MoNbHf0.5ZrTi	3.26268	0.83914	4.74625	0.17462	1.65571	0.18555	0.05996	0.01191	0.16553	0.01173	11.5123	-2.47506	7.28e+22	7.73e+22	3.34e+22	6.97e+22	Solid solution
V10Cr15Mn5Fe35Co10Ni25	22.8468	0.91151	7.95	0.20467	1.7955	0.06329	0.0242	0.0056	0.10408	0.01338	3.98386	-6.26	1.28e+23	1.52e+23	6.73e+21	1.52e+23	Solid solution
MoTaTiVZr	2.84985	0.80767	4.8	0.1559	1.632	0.17242	0.06852	0.01469	0.20745	0.01338	11.557	-2.88	5.44e+22	6.05e+22	1.84e+22	5.76e+22	Solid solution
AlCoCrFeNiTi	2.84964	0.8359	6.66667	0.38406	1.73833	0.08132	0.07231	0.01696	0.22297	0.0149	1.1937	-21.5556	3.82e+23	4.63e+23	0	4.63e+23	Solid solution
Al8Co17Cr17Cu8Fe17Ni33	8.72863	0.85345	8.33	0.26249	1.824	0.05925	0.03992	0.00807	0.18034	0.01391	4.69859	-5.1292	2.16e+23	2.27e+23	9.5e+22	2.06e+23	Solid solution
Al0.5CrMoNbTiV	4.30879	0.84452	5.189	0.14693	1.71746	0.13048	0.05614	0.01157	0.15966	0.01358	7.04748	-4.59133	7.42e+22	8.63e+22	1.21e+22	8.54e+22	Solid solution+Intermetallic
BCoMo	0.21832	0.58881	6	0.40825	2.02667	0.05659	0.2045	0.03151	0.19705	0.00913	0.76214	-28	2.49e+23	4.33e+23	0	4.33e+23	Solid solution+Intermetallic
CaAl2Zn2	0.51134	0.70458	2.22	0.63249	1.0252	0.12048	0.05646	0.0052	0.0579	0.00163	0.55762	-3.224	2.29e+23	2.71e+23	1.31e+21	2.71e+23	Solid solution+Intermetallic
Ni61Zr27Nb8Al4	0.6247	0.75932	7.7	0.37618	1.7166	0.14819	0.11457	0.01243	0.189	0.0082	0.3676	-42.07	3.27e+23	8.36e+23	2.26e+22	8.35e+23	Amorphous
AlCoCrFeNiSi0.4	4.00561	0.79167	7.1872	0.34578	1.77849	0.06779	0.05814	0.01395	0.2421	0.01354	1.787	-12.7603	2.5e+23	3.04e+23	0	3.04e+23	Solid solution
Al0.8CrCuFeMn1.5Ni	32.4539	0.85312	8.67775	0.22781	1.81915	0.05834	0.01946	0.00343	0.1704	0.01229	5.20637	4.15168	1.95e+23	2.04e+23	1.83e+23	9.1e+22	Solid solution
Al63Mg27Zn4.5Cu4.5Si1	2.05153	0.70992	3.505	0.73018	1.54675	0.10222	0.06268	0.01071	0.13469	0.00806	3.02807	-2.5191	1.52e+23	1.79e+23	1.33e+22	1.78e+23	Solid solution+Intermetallic
CoFeMnTiV2.6Zr	1.45683	0.75647	6.3636	0.32126	1.6261	0.12347	0.09817	0.02089	0.11181	0.01404	1.18567	-21.8176	3.86e+23	4.68e+23	0	4.68e+23	Solid solution+Intermetallic
NbReTaTiV	9.93941	0.8933	5.2	0.18842	1.634	0.08599	0.03669	0.00742	0.21811	0.01338	2.55986	-14.24	2.09e+23	2.41e+23	1.19e+22	2.41e+23	Solid solution
Cu0.5NiCoCrAl0.5Fe3.5	91.8827	0.85283	8.30833	0.20637	1.81652	0.0606	0.01069	0.00083	0.11399	0.0105	4.09881	-4.82039	8.58e+22	1.12e+23	2.25e+22	1.1e+23	Solid solution
MoNbTiV2Zr	3.24704	0.80896	4.755	0.17278	1.65695	0.1834	0.06107	0.01235	0.16524	0.01211	11.5643	-2.5382	7.2e+22	7.67e+22	3.27e+22	6.93e+22	Solid solution
MnCrFeNiCuAl	5.11163	0.85495	7.5	0.35066	1.74333	0.08177	0.05399	0.01201	0.24468	0.0149	4.62995	-5.11111	2.9e+23	2.98e+23	1.42e+23	2.62e+23	Solid solution
CoCrFeMnNiPd2	11.6831	0.89348	8.04	0.17758	1.77468	0.08443	0.03453	0.00845	0.11778	0.01393	5.37492	-4.6695	1.08e+23	1.23e+23	1.58e+22	1.22e+23	Solid solution+Intermetallic
AlCrNbTiV	3.84112	0.8451	4.6	0.2217	1.608	0.02469	0.05902	0.01171	0.29782	0.01338	1.8356	-14.56	2.47e+23	2.98e+23	1.45e+22	2.98e+23	Solid solution+Intermetallic
Al0.8CrCuFeNi2	31.5654	0.85315	8.324	0.25162	1.79744	0.05675	0.01787	0.00246	0.1916	0.01008	1.84345	9.70592	1.79e+23	2.38e+23	2.34e+23	4.28e+22	Solid solution
CrFeNiCuZr	1.18656	0.7529	7.8	0.32837	1.726	0.1259	0.10619	0.02537	0.16195	0.01338	1.71056	-14.4	4.7e+23	5.03e+23	1.43e+23	4.82e+23	Solid solution+Intermetallic
Al22Co28Ni31.75Ti10.75V7.5	2.68464	0.84032	7.16	0.41288	1.77483	0.08428	0.06788	0.01349	0.23758	0.01237	0.77659	-25.827	3.92e+23	5.63e+23	0	5.63e+23	Solid solution+Intermetallic
CuMnNiAl10	5.34261	0.85958	8.7	0.28644	1.769	0.09464	0.04521	0.00797	0.15645	0.01092	3.19536	-5.04	2.71e+23	2.86e+23	8.33e+22	2.74e+23	Solid solution+Intermetallic
Al1.3CoCrCuFe	31.2982	0.85315	8.4285	0.22498	1.8148	0.0533	0.01954	0.00316	0.17239	0.01195	3.79867	5.56249	1.85e+23	2.02e+23	1.89e+23	7.05e+22	Solid solution
Al0.2CrCuFeNi2	48.4696	0.85311	8.356	0.24646	1.79856	0.0563	0.01427	0.00216	0.18806	0.00987	1.75503	10.0112	1.73e+23	2.37e+23	2.35e+23	3.19e+22	Solid solution
Al0.6CoFeNiTi0.4	36.159	0.83278	8.944	0.11028	1.87042	0.02349	0.01626	0.00144	0.04174	0.00956	7.8689	-2.14392	8.96e+22	9.64e+22	0	9.64e+22	Solid solution+Intermetallic
CoCuHfNiTiZr	1.28004	0.76167	7	0.43644	1.64333	0.16095	0.10789	0.02227	0.18706	0.0149	0.94957	-29.8889	5.43e+23	6.35e+23	4.57e+22	6.33e+23	Solid solution+Intermetallic
Al17Co17Cr17Fe17Ni17Fe15	0.31816	0.84431	5.96	0.42644	1.4747	0.20118	0.19726	0.05634	0.32791	0.01238	1.98606	-8.6972	2.04e+23	2.96e+23	0	2.96e+23	Solid solution+Intermetallic
La64Al14Cu10Ag2Ni5Co5	0.39509	0.65367	4.61	0.66286	1.3475	0.25293	0.15685	0.02028	0.16609	0.00972	0.44163	-27.06	3.98e+23	8.51e+23	5.44e+22	8.49e+23	Amorphous
AlCrMoSiTi	1.77671	0.77636	4.6	0.26087	1.774	0.12842	0.08678	0.01766	0.33204	0.01338	0.75674	-34.08	5.57e+23	6.89e+23	0	6.89e+23	Solid solution+Intermetallic
HfNbTaTiZr	5.36487	0.88318	4.4	0.11134	1.454	0.08133	0.04994	0.00961	0.18883	0.01338	12.4109	2.72	3.47e+22	4.26e+22	4.26e+22	0	Solid solution
Al3.0CoCrCuFe	17.5548	0.85328	8.335	0.24093	1.81127	0.05494	0.02647	0.0042	0.18309	0.0123	4.60201	4.68753	1.99e+23	2.1e+23	1.87e+23	9.51e+22	Solid solution
MoNbHfZr0.5Ti	4.06165	0.83888	4.74625	0.17462	1.6484	0.19118	0.05374	0.01043	0.14439	0.01173	14.8616	-1.99	6.44e+22	6.74e+22	3.22e+22	5.92e+22	Solid solution
AlFe2Ti	12.6815	0.84164	3.59	0.22317	1.5801	0.03148	0.02257	0.00204	0.34712	0.00646	0.31203	-29.9096	1.14e+23	7.44e+23	0	7.44e+23	Solid solution+Intermetallic
Co17.5Cr12.5Fe55Ni10Mo5	23.7865	0.90164	8.025	0.14067	1.842	0.05426	0.0211	0.003	0.13932	0.01059	8.59695	-2.335	3.7e+22	5.3e+22	0	5.3e+22	Solid solution+Intermetallic
HfMoTiWZr	2.83163	0.83954	4.8	0.20412	1.738	0.25244	0.06874	0.01291	0.23698	0.01338	6.29147	-5.6	6.57e+22	8.18e+22	0	8.18e+22	Solid solution
CuNi2FeCrAl2.4	16.9165	0.85327	8.23867	0.26498	1.79445	0.05791	0.02489	0.00331	0.20072	0.01048	2.07277	8.90592	1.93e+23	2.41e+23	2.32e+23	6.33e+22	Solid solution
CoCrCuFeNiTi1.0	35.7247	0.83314	8.752	0.20306	1.83304	0.05257	0.01959	0.0033	0.14716	0.01371	10.2172	2.376	1.89e+23	1.91e+23	1.55e+23	1.13e+23	Solid solution+Intermetallic
Al0.25CoCrCu0.75FeNiTi0.5	55.6786	0.83281	8.23625	0.18693	1.81867	0.05432	0.01476	0.00139	0.10199	0.01213	5.70992	-3.96386	1e+23	1.13e+23	3.19e+22	1.09e+23	Solid solution
MoNbTiV	6.94002	0.893	5	0.14142	1.7325	0.14369	0.04076	0.00687	0.16107	0.01153	10.2407	-2.75	5.02e+22	5.79e+22	1.48e+22	5.6e+22	Solid solution
CoFeMoNi1.6V	8.04231	0.90289	7.048	0.22886	1.87556	0.10013	0.03866	0.00696	0.20941	0.01202	3.48335	-7.44494	1.13e+23	1.43e+23	0	1.43e+23	Solid solution+Intermetallic
Al2CrCuFeNi2	19.0585	0.85324	8.26	0.26169	1.7952	0.05762	0.02336	0.00302	0.19849	0.0104	2.01608	9.104	1.9e+23	2.4e+23	2.33e+23	5.88e+22	Solid solution+Intermetallic
Al0.5CrFeNiCo0.3C0.2	23.4329	0.53864	7.97	0.20992	1.80079	0.06104	0.02023	0.0012	0.12748	0.00959	3.61431	-5.05919	1.08e+23	1.33e+23	0	1.33e+23	Solid solution+Intermetallic
Al2TiVCrCuFeMnCoNi	5.60506	0.83536	7.41	0.3177	1.73495	0.08543	0.05629	0.01367	0.16491	0.01776	3.5165	-9.05765	3.02e+23	3.15e+23	1e+23	2.99e+23	Solid solution
CrCuFe0.5Mn0.5Ni	60.5677	0.91154	8.985	0.23986	1.822	0.06399	0.01257	0.00195	0.19093	0.00957	4.22563	3.9732	1.87e+23	1.99e+23	1.74e+23	9.64e+22	Solid solution
Al15Cr5Fe30Ni30Ti20	2.19073	0.836	6.95	0.38736	1.7545	0.08405	0.0749	0.01488	0.1998	0.01229	0.87729	-23.8	3.77e+23	5.18e+23	0	5.18e+23	Solid solution+Intermetallic
Al0.3CrCuFeMnNi	12.5806	0.85385	8.3838	0.22369	1.76952	0.08019	0.03277	0.00747	0.16467	0.01351	9.08514	2.55296	1.82e+23	1.85e+23	1.57e+23	9.74e+22	Solid solution
CrMoNbTaTiVZr	2.88953	0.76382	5	0.15119	1.63143	0.1461	0.07483	0.01719	0.18624	0.01618	9.10695	-4.40816	8.26e+22	8.94e+22	2.28e+22	8.65e+22	Solid solution
AuNi2Sn4	2.26874	0.75517	10.7	0.12848	2.5042	0.05663	0.03114	0.00356	0.13226	0.0022	2.9149	-0.9904	1.14e+23	1.2e+23	5.3e+22	1.07e+23	Solid solution+Intermetallic
CoFeSiB	0.46854	0.64597	6	0.42492	1.9125	0.04073	0.15687	0.03315	0.13684	0.01153	0.63616	-34.5	3.97e+23	6.1e+23	0	6.1e+23	Amorphous
MoNb0.5HfZrTi	2.87184	0.84061	4.5025	0.19202	1.58259	0.21809	0.06391	0.01157	0.15476	0.01173	8.0681	-3.44519	5.14e+22	6.34e+22	6.47e+21	6.3e+22	Solid solution
Al0.5CoCrCuFeNiTi2	18.9595	0.83328	8.675	0.21564	1.82895	0.05535	0.02729	0.00448	0.15034	0.01412	19.4041	1.2867	2.13e+23	2.14e+23	1.53e+23	1.49e+23	Solid solution+Intermetallic
MoNbTiV0.75Zr	3.24369	0.80905	4.75188	0.17389	1.65729	0.18452	0.06034	0.01205	0.16569	0.01181	11.3975	-2.51475	7.25e+22	7.72e+22	3.31e+22	6.97e+22	Solid solution
HfMoNbTiZr	3.59935	0.84004	4.6	0.17391	1.586	0.19518	0.06097	0.01224	0.14804	0.01338	20.4396	-1.6	6.85e+22	7.01e+22	3.56e+22	6.04e+22	Solid solution
AlCo0.5Cr0.5Fe0.5MnNiV	4.77544	0.85642	6.27125	0.4109	1.67672	0.08289	0.05042	0.00923	0.28081	0.01214	0.93387	-20.7447	2.84e+23	4.34e+23	3.19e+21	4.34e+23	Solid solution
Zr66Al8Cu7Ni19	0.79133	0.76729	5.55	0.50795	1.5025	0.16729	0.10136	0.01293	0.1933	0.00813	0.39389	-39.2688	3.02e+23	7.94e+23	1.76e+22	7.94e+23	Amorphous
Al0.5CoCrCu0.5FeNi2	80.3068	0.85276	7.70667	0.17315	1.79205	0.05325	0.01127	0.0011	0.10509	0.0102	6.93266	-2.80737	6.05e+22	7.38e+22	2.86e+22	6.81e+22	Solid solution+Intermetallic
Al21Cu2Mn3	0.00201	0.83434	1.06	1.84504	0.4226	1.45459	1.45269	0.03046	1.5041	0.00425	2.35009	-0.486	3.97e+23	4.08e+23	2.64e+22	4.07e+23	Solid solution+Intermetallic
CoCrMoNbTi	3.13399	0.84394	6	0.27889	1.768	0.1285	0.06534	0.01256	0.19227	0.01338	2.2967	-13.44	2.13e+23	2.51e+23	1.26e+22	2.51e+23	Solid solution+Intermetallic
Ti40Zr25Cu12Ni3Be20	0.78189	0.68925	4.62	0.58784	1.5478	0.11339	0.12175	0.02385	0.14288	0.01159	0.82197	-25.8764	4.4e+23	5.81e+23	9.47e+21	5.81e+23	Amorphous
AlCo0.6CrFeNi2.4	2.23591	0.8552	5.79067	0.37028	1.70612	0.05807	0.06721	0.0113	0.31333	0.0101	1.60483	-10.3484	1.48e+23	2.34e+23	0	2.34e+23	Solid solution+Intermetallic
AlLIntermetallicgSnZn	3.8581	0.85159	4.4	0.89304	1.502	0.22135	0.05889	0.01139	0.28698	0.01338	1.54415	-6.08	4.21e+23	4.65e+23	8.76e+22	4.57e+23	Solid solution+Intermetallic
AlCoCrFeNiSi0.8	4.00521	0.79164	7.1744	0.34684	1.77898	0.06778	0.0584	0.01402	0.24162	0.01366	1.74324	-13.1966	2.62e+23	3.17e+23	0	3.17e+23	Solid solution+Intermetallic
AlCr4.5Mn13.6Ni37.1Sn0.3Ti12V10Zr21.5	1.32423	0.75069	6.814	0.38693	1.64984	0.13588	0.10201	0.01961	0.1394	0.01378	0.82404	-31.1936	5.06e+23	6.51e+23	7.61e+21	6.51e+23	Solid solution+Intermetallic
Al9.38Ni22.66Co22.66Fe22.66Cr22.66	7.07994	0.85347	7.7592	0.26805	1.80067	0.0614	0.0429	0.00935	0.18105	0.01303	2.78336	-8.35211	1.76e+23	2.08e+23	0	2.08e+23	Solid solution+Intermetallic
AuPdAgPtCu	6.9776	0.87699	10.6	0.04622	2.17	0.10913	0.04379	0.00956	0.20254	0.01338	3.18164	-6.56	1.91e+23	2.14e+23	4.55e+22	2.09e+23	Solid solution
CoCrFeNiAl1.5	35.6377	0.85282	8.17125	0.19588	1.81685	0.05466	0.01835	0.00194	0.11426	0.012	4.89464	-4.55439	9.33e+22	1.12e+23	0	1.12e+23	Solid solution
MoNbTiWZr	3.64464	0.83831	5	0.17889	1.798	0.2185	0.06059	0.01318	0.23181	0.01338	6.79643	-5.28	8e+22	9.18e+22	2.42e+22	8.86e+22	Solid solution
AlCuTiYZr	0.98499	0.69046	5	0.60663	1.52	0.15541	0.11655	0.02371	0.2646	0.01338	0.95382	-22.88	5.87e+23	6.69e+23	1.55e+23	6.51e+23	Solid solution+Intermetallic
NbTiV2Zr	3.50185	0.81054	4.34667	0.10949	1.4928	0.07788	0.05282	0.0089	0.15084	0.00977	9.3307	2.37813	3.73e+22	4.81e+22	4.66e+22	1.18e+22	Solid solution
CoCrFeNiNb0.45	109.526	0.85478	8.23538	0.18113	1.81901	0.05365	0.01034	0.00097	0.10093	0.01171	5.40232	-4.06575	8.1e+22	9.8e+22	0	9.8e+22	Solid solution+Intermetallic
HfMoNbTaZr	3.37006	0.83978	4.8	0.1559	1.578	0.19718	0.06301	0.01242	0.14298	0.01338	32.4226	-1.12	6.75e+22	6.81e+22	3.77e+22	5.67e+22	Solid solution
Al5Cr32Fe35Ni22Ti6	4.50579	0.83372	7.31	0.26994	1.7648	0.06674	0.05052	0.01112	0.15139	0.0115	2.24887	-9.5868	1.97e+23	2.41e+23	0	2.41e+23	Solid solution+Intermetallic
Nb0.74CoCrFeNi2.0	58.8007	0.8548	7.6936	0.16816	1.79099	0.05349	0.01308	0.00123	0.10287	0.01006	5.97807	-3.23434	6.47e+22	8.08e+22	0	8.08e+22	Solid solution+Intermetallic
Co28.2Cr5.92Mo0.62Mn0.50Si0.13N0.04C	0.12242	0.51588	5.5562	0.39983	2.3003	0.14916	0.24403	0.02413	0.3735	0.00729	0.63881	-42.4319	1.36e+23	4.35e+23	8.62e+20	4.35e+23	Solid solution
CoFeMo0.8NiV	18.6278	0.90207	7.984	0.23445	1.81528	0.06228	0.02519	0.00544	0.10773	0.01182	2.12851	-10.4438	1.81e+23	2.29e+23	0	2.29e+23	Solid solution+Intermetallic
Al2CoCrCuFeNi	27.5405	0.85313	8.684	0.21728	1.83148	0.05275	0.02249	0.00387	0.16203	0.01393	11.7044	2.08544	1.87e+23	1.89e+23	1.55e+23	1.09e+23	Solid solution
CoCrFeMnNiPd	8.05841	0.89399	8.33333	0.17889	1.83833	0.11163	0.043	0.01003	0.1085	0.0149	3.50927	-7.66667	1.84e+23	2.04e+23	1.34e+22	2.04e+23	Solid solution+Intermetallic
Sr20Ca20Yb20Li11Mg9Zn20	0.5888	0.62845	4.09	0.97622	1.1657	0.22409	0.15709	0.0326	0.24549	0.01453	1.10479	-12.152	5.22e+23	5.96e+23	2.22e+22	5.95e+23	Amorphous
CoCrFeMnNiV	13.6906	0.91201	7.5	0.22771	1.74333	0.07807	0.03299	0.00754	0.12973	0.0149	3.67756	-7.55556	1.54e+23	1.76e+23	1.29e+22	1.75e+23	Solid solution
HfNbSi0.5TiV	2.69039	0.71997	4.4975	0.11117	1.51941	0.08697	0.06603	0.01185	0.13268	0.01173	27.9911	-0.98132	1.43e+23	1.43e+23	3.44e+22	1.39e+23	Solid solution+Intermetallic
CrCu0.5FeMnNi	9.16769	0.9119	7.76625	0.19224	1.73831	0.08115	0.03577	0.00774	0.13304	0.01173	5.58465	-3.79593	9.97e+22	1.13e+23	3.3e+22	1.08e+23	Solid solution
Mn2CrFe2NiCu2	54.3326	0.91132	8.04	0.24746	1.7835	0.07113	0.01202	0.0015	0.12557	0.00785	2.57083	-5.8948	8.71e+22	1.36e+23	4.77e+22	1.27e+23	Solid solution
Al0.43CoCr0.29NiSi0.14	59.2435	0.78964	9.4542	0.07519	1.8931	0.01426	0.01023	0.0005	0.03527	0.0062	17.155	-0.6309	8.21e+22	8.31e+22	0	8.31e+22	Solid solution+Intermetallic
Ti50Ni20Cu25Sn3Be7	1.09915	0.68297	7.01	0.50085	1.7957	0.11467	0.0994	0.0257	0.1865	0.01086	0.8352	-23.144	4.15e+23	5.35e+23	5.21e+22	5.32e+23	Amorphous
Al2.2CrCuFeNi	21.3958	0.85317	8.6235	0.24096	1.82027	0.05709	0.02383	0.00382	0.17927	0.01215	5.91459	3.59659	2.07e+23	2.14e+23	1.83e+23	1.1e+23	Solid solution+Intermetallic
Al6CoMn	3.81213	0.86335	7.7	0.19909	1.7087	0.09475	0.04376	0.00383	0.12954	0.0073	1.3426	-8.7044	1.36e+23	2.3e+23	0	2.3e+23	Solid solution+Intermetallic
Hf0.5Mo0.5NbSi0.1TiZr	3.67261	0.71109	4.33967	0.11154	1.49281	0.0843	0.05118	0.00814	0.15267	0.00962	9.71289	2.25492	8.02e+22	8.52e+22	4.72e+22	7.1e+22	Solid solution+Intermetallic
Al0.6MoTaTiV	7.06459	0.89302	4.988	0.14469	1.70691	0.15512	0.0408	0.00693	0.21573	0.01176	9.63299	-3.13458	5.63e+22	6.43e+22	7.01e+21	6.4e+22	Solid solution
CoCrFeNiNb0.5	99.825	0.85478	8.23375	0.18133	1.8189	0.05371	0.01084	0.00101	0.10142	0.01173	5.36676	-4.10064	8.27e+22	9.97e+22	0	9.97e+22	Solid solution+Intermetallic
Al0.8CoCrFeNiTi0.2	48.6685	0.83282	8.1995	0.18971	1.81776	0.05435	0.01565	0.00147	0.10621	0.01192	5.1199	-4.3406	8.97e+22	1.07e+23	0	1.07e+23	Solid solution
NbTiV0.3Mo0.1	38.0889	0.89454	4.503	0.11148	1.57077	0.02255	0.01253	0.00024	0.17231	0.00598	7.20718	1.94618	9.06e+21	3.13e+22	3.08e+22	5.64e+21	Solid solution
CoFeMnTiVZr	1.72831	0.75589	6.16667	0.31634	1.62667	0.11417	0.09285	0.02107	0.11896	0.0149	1.50996	-18.6667	3.45e+23	4.02e+23	0	4.02e+23	Solid solution+Intermetallic
FeCoCrNiCuAlMo0.2	5.35459	0.85426	7.82967	0.34107	1.79906	0.06673	0.05291	0.01296	0.24258	0.01499	5.14158	-4.75869	2.8e+23	2.87e+23	1.42e+23	2.49e+23	Solid solution
CoFeNiPd	5.97457	0.89376	9.25	0.08964	1.955	0.07382	0.04393	0.00949	0.02182	0.01153	10.2833	-2	3.8e+22	4.76e+22	0	4.76e+22	Solid solution
CoFeMnTiV2Zr	1.43955	0.75649	6.372	0.32138	1.62608	0.12385	0.09837	0.02085	0.11134	0.01393	1.16785	-21.952	3.87e+23	4.71e+23	0	4.71e+23	Solid solution+Intermetallic
AlCoCrFeNb0.75Ni	3.99817	0.85434	7.1835	0.34522	1.77667	0.06816	0.05843	0.01414	0.2466	0.01365	1.81756	-12.7076	2.43e+23	2.97e+23	0	2.97e+23	Solid solution+Intermetallic
Ni18.5Fe18.5Cr18.5Co26Mn18.5	13.1754	0.91175	8.075	0.17157	1.77455	0.07687	0.03176	0.00762	0.1147	0.01329	5.81005	-4.1144	8.51e+22	1e+23	1.49e+22	9.91e+22	Solid solution
Al0.7Cr0.5Fe3.6Mn3.1Ni	8.45554	0.85287	9.766	0.09108	1.89261	0.03694	0.01893	0.00184	0.0486	0.00303	2.73965	-1.90362	8.29e+22	9.8e+22	1.05e+21	9.8e+22	Solid solution
Fe19.96Mn19.96Ni19.96Co19.96Cr19.96C0.8	5.94184	0.57851	8.016	0.18187	1.78287	0.08707	0.048	0.00959	0.18443	0.01369	4.33902	-5.79127	1.99e+23	2.11e+23	1.58e+22	2.11e+23	Solid solution
CoFeMnTiVZr0.4	3.53719	0.75301	6.5896	0.282	1.68458	0.08538	0.06187	0.01338	0.11809	0.01354	1.85859	-13.4449	2.49e+23	2.99e+23	0	2.99e+23	Solid solution+Intermetallic
AlCu0.5Li0.5MgSn0.2	1.97835	0.77878	2.538	0.31088	1.4608	0.10791	0.05661	0.00075	0.05318	0.00634	2.86448	-2.05203	2.62e+22	8.34e+22	9.97e+21	8.28e+22	Solid solution+Intermetallic
Pd40Ni40P20	1.04226	0.7593	9	0.22222	2.082	0.06748	0.09173	0.0159	0.39438	0.00877	0.57355	-22.72	5.09e+23	6.92e+23	0	6.92e+23	Amorphous
CoCrFeMnNIntermetallico4	11.4407	0.90227	7.92	0.18182	1.78176	0.08756	0.03528	0.00876	0.16272	0.01424	6.39185	-4.11034	9.01e+22	1.03e+23	2.29e+22	1e+23	Solid solution
Al2CoCrFeNiTi	3.02499	0.83493	7.312	0.30356	1.76092	0.08049	0.06786	0.01658	0.11242	0.01393	1.51909	-17.1163	3.3e+23	3.89e+23	0	3.89e+23	Solid solution
CoCrFeNiTi0.5	73.5345	0.83278	8.22875	0.18295	1.8186	0.05414	0.01263	0.00108	0.09614	0.01173	5.29734	-4.14542	8.81e+22	1.05e+23	0	1.05e+23	Solid solution+Intermetallic
Al17Co28.6Cr14.3Fe14.3Ni25.8	4.40269	0.85408	7.666	0.32028	1.80323	0.06564	0.05436	0.01291	0.21922	0.01301	1.84934	-11.8248	2.42e+23	2.95e+23	0	2.95e+23	Solid solution+Intermetallic
Al0.5CoCrFeNiTi	3.01167	0.83482	7.378	0.29425	1.76323	0.08029	0.06715	0.01619	0.09387	0.01358	1.5458	-16.5234	3.24e+23	3.81e+23	0	3.81e+23	Solid solution+Intermetallic
AlCoCrFeNb0.25Ni	4.00044	0.85431	7.1945	0.34488	1.77755	0.06793	0.05807	0.01396	0.24395	0.01349	1.82765	-12.45	2.39e+23	2.92e+23	0	2.92e+23	Solid solution+Intermetallic
Al0.25NbTaTiZr	4.97509	0.88259	4.49625	0.11231	1.49279	0.06725	0.04837	0.01032	0.21314	0.01164	13.2857	2.21071	5.33e+22	5.78e+22	3.92e+22	4.25e+22	Solid solution+Intermetallic
Al0.5CoCrFeMnNi	11.7751	0.85363	7.975	0.18233	1.76522	0.07843	0.03396	0.00813	0.12376	0.01358	5.49472	-4.44088	9.84e+22	1.13e+23	1.6e+22	1.12e+23	Solid solution
CuNi2FeCrAl1.8	20.3539	0.85323	8.27067	0.26004	1.79557	0.05748	0.02255	0.00293	0.19736	0.01035	1.9866	9.20352	1.88e+23	2.4e+23	2.33e+23	5.65e+22	Solid solution
Fe73.03Mn25Al1.6Si0.24Nb0.05C0.08	3.05992	0.54154	7.6557	0.10009	1.75711	0.07089	0.04255	0.00487	0.10656	0.00554	6.96829	-1.3726	1.2e+23	1.24e+23	0	1.24e+23	Solid solution+Intermetallic
Al80Mg14Zn2.7Cu2.7Si0.60	2.44004	0.70869	3.325	0.59814	1.57865	0.07611	0.04812	0.00797	0.10506	0.00565	3.60601	-1.47506	1.16e+23	1.33e+23	1.15e+22	1.33e+23	Solid solution+Intermetallic
Ti0.5Co3CrFeNiAl	3.19182	0.83487	6.80375	0.37874	1.75526	0.07001	0.06258	0.01398	0.26811	0.0125	1.54643	-13.4798	2.33e+23	3.07e+23	0	3.07e+23	Solid solution
Al10Co30Cr20Fe35Ni5	6.0641	0.85348	7.5	0.25122	1.793	0.05666	0.04428	0.00931	0.18134	0.01189	2.96416	-7.14	1.55e+23	1.87e+23	0	1.87e+23	Solid solution
CrMn0.7FeVCu0.14	12.8839	0.91183	6.34453	0.19787	1.70584	0.05215	0.02714	0.00429	0.0884	0.00949	4.52605	-4.30515	6.14e+22	8.69e+22	1.44e+22	8.57e+22	Solid solution
Mg65Cu15Ag10Y10	1.02301	0.69331	4.35	0.88521	1.4515	0.18415	0.09126	0.01729	0.25625	0.00852	1.22606	-7.69	2.24e+23	3.3e+23	1.6e+22	3.3e+23	Amorphous
Al0.04CoCrFeMnNi	12.3798	0.8536	7.998	0.17723	1.76594	0.07835	0.0329	0.00786	0.11938	0.0134	5.76951	-4.18258	8.92e+22	1.04e+23	1.61e+22	1.03e+23	Solid solution
Al0.08CoCrFeMnNi	12.3307	0.8536	7.996	0.17768	1.76588	0.07836	0.03299	0.00789	0.11977	0.01342	5.746	-4.20515	9.01e+22	1.05e+23	1.61e+22	1.03e+23	Solid solution
Al1.8CoCrFeNiTi0.2	26.5774	0.83291	8.147	0.20039	1.81566	0.05534	0.02139	0.00251	0.11744	0.01216	4.63176	-4.87002	1.05e+23	1.24e+23	0	1.24e+23	Solid solution+Intermetallic
Al0.7CoCrFeNi	71.6243	0.85276	8.21325	0.18719	1.81853	0.05385	0.01283	0.00118	0.1051	0.01179	5.32632	-4.12865	7.89e+22	9.69e+22	0	9.69e+22	Solid solution+Intermetallic
AlCoCr0.5FeNi	3.01155	0.85465	7.4925	0.35875	1.80676	0.06515	0.06241	0.01356	0.23333	0.01173	1.33624	-13.7223	2.82e+23	3.6e+23	0	3.6e+23	Solid solution
Cr4.5Mn13.6Ni38.1Sn0.3Ti12V10Zr21.5	1.27523	0.75057	6.884	0.38165	1.65284	0.13651	0.10247	0.01952	0.12972	0.01339	0.81235	-30.8779	5.01e+23	6.47e+23	7.54e+21	6.47e+23	Solid solution+Intermetallic
Al65Cu5Cr5Si15Mn5Ti5	1.62969	0.77871	3.95	0.49009	1.664	0.07225	0.07707	0.01224	0.33426	0.00968	0.57739	-20.28	4.13e+23	7.11e+23	3.83e+22	7.1e+23	Solid solution+Intermetallic
Al0.16CoCrFeMnNi	12.2262	0.85361	7.992	0.17857	1.76575	0.07838	0.03318	0.00793	0.12054	0.01346	5.69983	-4.25021	9.17e+22	1.06e+23	1.61e+22	1.05e+23	Solid solution+Intermetallic
Mg80Ni10Nd10	1.11241	0.75225	2.9	0.82254	1.353	0.14225	0.06909	0.01085	0.24415	0.00531	1.25521	-4.4	1.81e+23	2.53e+23	0	2.53e+23	Amorphous
Al0.49CoCrFeMnNi	11.7803	0.85363	7.9755	0.18222	1.76524	0.07843	0.03394	0.00812	0.12367	0.01357	5.49784	-4.4353	9.82e+22	1.13e+23	1.6e+22	1.12e+23	Solid solution
CoCrFeMnNiPd1.6	11.8413	0.89347	8.032	0.17743	1.77294	0.08328	0.0342	0.00833	0.11802	0.01385	5.46063	-4.56954	1.04e+23	1.19e+23	1.58e+22	1.18e+23	Solid solution+Intermetallic
CoCrFeHfNi	1.31034	0.76609	7.4	0.29109	1.716	0.13127	0.10105	0.02424	0.15043	0.01338	1.36994	-19.52	3.72e+23	4.34e+23	0	4.34e+23	Solid solution+Intermetallic
FeMoNiTiVZr	1.71683	0.75598	6.16667	0.35549	1.73333	0.15504	0.09316	0.02109	0.18186	0.0149	1.593	-19.7778	3.55e+23	4.05e+23	0	4.05e+23	Solid solution+Intermetallic
Ti30Zr25Nb25Ta20	5.00692	0.88264	4.45	0.1118	1.4945	0.06749	0.0478	0.01022	0.21013	0.01144	11.5328	2.44	3.02e+22	3.96e+22	3.96e+22	0	Solid solution
Al0.8CrCuFeMnNi	11.9357	0.85388	8.3568	0.22842	1.76872	0.08028	0.03383	0.00774	0.16777	0.01366	10.2772	2.27668	1.87e+23	1.89e+23	1.57e+23	1.06e+23	Solid solution+Intermetallic
Cu4MgSn	4.08064	0.78307	3.32	0.55683	1.6456	0.19606	0.04121	0.0056	0.32496	0.00693	0.64192	-7.9872	2.19e+23	4.35e+23	9.5e+22	4.25e+23	Solid solution+Intermetallic
Al0.6CrFe2Mn1.2Ni0.8	9.9621	0.8529	6.066	0.0856	1.66378	0.02103	0.01431	0.00101	0.06269	0.00204	9.83464	-0.44672	3.35e+22	3.5e+22	7.2e+21	3.42e+22	Solid solution+Intermetallic
Fe70.04Mn28Al1.6Si0.28C0.08	3.04928	0.5419	7.6256	0.10136	1.74885	0.0736	0.0435	0.00461	0.10787	0.00577	6.94807	-1.42604	1.25e+23	1.29e+23	0	1.29e+23	Solid solution+Intermetallic
AlCrCu0.5FeNi	2.99425	0.85464	6.77125	0.38352	1.75324	0.06975	0.06259	0.01359	0.27307	0.01173	1.50173	-12.9785	2.25e+23	3e+23	2.79e+22	2.99e+23	Solid solution+Intermetallic
Cr1.25Cu0.75MnFeNi	6.43289	0.91209	8.32417	0.15411	1.76307	0.08717	0.03919	0.0064	0.08079	0.00988	4.0168	-4.15614	9.79e+22	1.21e+23	3.1e+22	1.17e+23	Solid solution
Al4CoCrCuFeMnNiTiV	5.4659	0.83548	7.32	0.3295	1.7324	0.08529	0.05737	0.01427	0.17849	0.01799	3.21227	-9.9456	3.13e+23	3.28e+23	9.91e+22	3.13e+23	Solid solution+Intermetallic
AlCoCrFeNiV0.2	4.02774	0.8543	7.1956	0.34485	1.7777	0.06785	0.05783	0.01385	0.24257	0.01347	1.83614	-12.3618	2.37e+23	2.9e+23	0	2.9e+23	Solid solution
HfMo0.25NbTaTiZr	5.37448	0.84057	4.404	0.11257	1.45576	0.08467	0.0501	0.00971	0.18867	0.01349	12.8166	2.65654	3.57e+22	4.31e+22	4.25e+22	7.28e+21	Solid solution
CoFeNi2V0.5Mo0.2	129.37	0.90153	8.5075	0.07072	1.85559	0.01793	0.00725	0.00039	0.03412	0.0068	9.63942	-1.26446	3.01e+22	3.91e+22	0	3.91e+22	Solid solution
AlCoCrFeNb0.5Ni	4.00228	0.85433	7.189	0.34505	1.77711	0.06804	0.05825	0.01405	0.24529	0.01358	1.82382	-12.5792	2.41e+23	2.94e+23	0	2.94e+23	Solid solution+Intermetallic
Gd36Al24Co20Nd20	0.61546	0.68022	4.2	0.57143	1.4224	0.20386	0.13526	0.02268	0.21816	0.01126	0.46621	-33.9584	5.52e+23	8.45e+23	0	8.45e+23	Amorphous
AlCoCrFe0.5Mo0.5Ni	3.18313	0.85476	7	0.38953	1.7673	0.0758	0.06122	0.01333	0.27575	0.01193	1.28964	-15.3501	2.52e+23	3.44e+23	0	3.44e+23	Solid solution+Intermetallic
Al26.6Nb23.8Ti25.1V24.5	7.49305	0.89353	4.217	0.19867	1.59495	0.02103	0.03921	0.0083	0.34458	0.01152	1.30524	-16.9883	2.96e+23	3.72e+23	1.84e+22	3.72e+23	Solid solution
CoCrFeNiTa	4.07945	0.85562	7.6	0.24404	1.756	0.08797	0.05727	0.01373	0.27364	0.01338	2.00273	-14.4	2.37e+23	2.82e+23	0	2.82e+23	Solid solution+Intermetallic
Zr66Al8Cu12Ni14	0.84324	0.76738	5.6	0.51878	1.502	0.16681	0.09957	0.01324	0.20435	0.00836	0.44436	-35.4448	3.28e+23	7.41e+23	1.99e+22	7.41e+23	Amorphous
CoCrFeNiCuAl0.5B	0.79971	0.56026	7.80917	0.34407	1.8687	0.06134	0.13732	0.03402	0.17602	0.01508	2.9355	-9.55919	3.53e+23	3.68e+23	1.23e+23	3.47e+23	Solid solution+Intermetallic
Sr36Al24Co20Y20	0.25433	0.56445	3.84	0.68179	1.3484	0.27085	0.21041	0.03317	0.292	0.01126	1.1467	-12.9088	6.51e+23	7.01e+23	2.92e+23	6.38e+23	Amorphous
Hf0.5Mo0.5NbSi0.3TiZr	3.56624	0.71105	4.339	0.1115	1.49363	0.08506	0.05218	0.00839	0.15304	0.00971	13.0093	1.69842	1.29e+23	1.3e+23	4.71e+22	1.22e+23	Solid solution+Intermetallic
Bi2CAmorphousg2	1.15788	0.80391	2.06	0.20388	1.0266	0.14455	0.03752	0.00346	0.07613	0.00163	0.37521	-4.7776	4.68e+23	5.14e+23	0	5.14e+23	Solid solution+Intermetallic
AlCoCrFe	2.98502	0.85469	6.5	0.35251	1.745	0.06464	0.06215	0.01344	0.27261	0.01153	1.67746	-11.5	1.98e+23	2.65e+23	0	2.65e+23	Solid solution
CoCrFeMnNiPd0.2	12.3841	0.89342	8.004	0.17686	1.76687	0.079	0.03298	0.00791	0.11887	0.01347	5.76036	-4.21204	9.06e+22	1.05e+23	1.61e+22	1.04e+23	Solid solution+Intermetallic
AlLIntermetallicg0.5ScTi1.5	3.16331	0.86339	2.35667	0.4054	1.31998	0.19534	0.05583	0.00835	0.52592	0.00986	0.84488	-12.598	8.38e+23	9.04e+23	3.1e+23	8.49e+23	Solid solution
Zr46.75Ti8.25Cu7.5Ni10Be27.5	0.50385	0.68916	4.575	0.61995	1.51408	0.13791	0.14876	0.01862	0.15173	0.01115	0.53244	-38.9218	4.93e+23	7.79e+23	1.35e+22	7.79e+23	Amorphous
CoCrCuFeNiTi0.8	41.4665	0.83311	8.7616	0.20157	1.83363	0.05211	0.01815	0.00313	0.14728	0.01366	9.52258	2.53952	1.85e+23	1.88e+23	1.55e+23	1.05e+23	Solid solution+Intermetallic
CoCrFeNiZr	1.14183	0.75255	7.4	0.29109	1.722	0.12441	0.10825	0.02597	0.0994	0.01338	1.13247	-22.72	4.54e+23	5.28e+23	0	5.28e+23	Solid solution+Intermetallic
VCrFeTa0.1W0.1	12.5859	0.85501	6.33167	0.1969	1.70711	0.05308	0.02711	0.00424	0.0903	0.00925	4.27679	-4.45732	5.85e+22	8.66e+22	6.41e+20	8.66e+22	Solid solution
CoCrHf0.2FeNi	76.4328	0.76192	8.2415	0.18075	1.81896	0.05462	0.01233	0.00091	0.09739	0.01162	5.51196	-3.94859	7.95e+22	9.61e+22	0	9.61e+22	Solid solution+Intermetallic
Fe18.6Co18.6Ni18.6Cr18.8Mn18.8Al7	7.04263	0.85431	7.676	0.24354	1.7615	0.07935	0.0455	0.011	0.1738	0.01458	3.24058	-7.86392	1.81e+23	2.05e+23	1.56e+22	2.04e+23	Solid solution
AlNbTaTiV	10.516	0.89363	4.4	0.18182	1.576	0.03072	0.03567	0.0083	0.3582	0.01338	2.20957	-13.44	2.44e+23	2.81e+23	1.46e+22	2.8e+23	Solid solution
HfNbTaTiZrW	4.55242	0.84225	4.66667	0.15972	1.605	0.22086	0.05721	0.01288	0.22675	0.0149	19.1857	-2.11111	7.79e+22	7.96e+22	3.29e+22	7.24e+22	Solid solution
AlCoFeNi	2.95074	0.85466	7.5	0.35901	1.8075	0.06504	0.06251	0.01352	0.23269	0.01153	1.30821	-13.75	2.83e+23	3.62e+23	0	3.62e+23	Solid solution
Al0.4CrCuFeNi	53.9238	0.85303	8.727	0.2235	1.82414	0.05528	0.01473	0.00273	0.1678	0.0117	4.55401	4.53678	1.92e+23	2.03e+23	1.85e+23	8.26e+22	Solid solution
AlCo0.5CrCu0.5FeNi	3.05604	0.85463	6.7825	0.38264	1.75388	0.06973	0.06248	0.01362	0.27233	0.01193	1.5293	-12.9659	2.25e+23	3e+23	2.78e+22	2.99e+23	Solid solution+Intermetallic
AlCrFeMnNi	3.92177	0.85513	6.8	0.34047	1.712	0.07944	0.05841	0.01184	0.25115	0.01338	1.75214	-12.48	2.5e+23	3.06e+23	1.77e+22	3.05e+23	Solid solution
CuMnNiZn25	5.82773	0.88538	10	0.18708	1.7525	0.08935	0.04448	0.00738	0.2926	0.01153	4.36302	-3.5	1.88e+23	2e+23	7.85e+22	1.84e+23	Solid solution
Mg70Ni15Nd15	0.97346	0.75133	3.35	0.84047	1.3745	0.16934	0.08364	0.01492	0.26761	0.00681	1.08432	-6.9	2.37e+23	3.34e+23	0	3.34e+23	Amorphous
Al85.1Mg10Zn2Cu2Si0.9	2.48339	0.70824	3.249	0.52837	1.58921	0.06611	0.04355	0.00674	0.10496	0.00471	3.08913	-1.43752	1.37e+23	1.52e+23	1.01e+22	1.52e+23	Solid solution+Intermetallic
AlCoFeMo0.5Ni	3.00673	0.85468	7.4925	0.35875	1.80926	0.06625	0.06246	0.01351	0.23881	0.01173	1.34076	-13.7074	2.81e+23	3.59e+23	0	3.59e+23	Solid solution+Intermetallic
Zr41.2Ti13.8Cu12.5Ni10Be22.5	0.62223	0.68913	5.025	0.61577	1.54223	0.14244	0.13991	0.02165	0.15724	0.01218	0.63609	-35.1966	5.29e+23	7.31e+23	1.76e+22	7.31e+23	Amorphous
CoCuFeMnNiSn0.05	12.7115	0.74034	8.9975	0.15763	1.81407	0.07434	0.03248	0.00733	0.10611	0.01341	12.4593	1.76104	1.59e+23	1.61e+23	1.36e+23	8.59e+22	Solid solution+Intermetallic
CoCrFeNiTa0.4	120.346	0.85409	8.237	0.18092	1.81872	0.05421	0.00986	0.00094	0.10708	0.0117	5.46569	-4.01886	7.8e+22	9.52e+22	0	9.52e+22	Solid solution+Intermetallic
Al0.3CrFe1.5Ni0.5	16.5835	0.85283	6.041	0.06731	1.66365	0.01635	0.00807	0.00028	0.04018	0.00108	7.39857	-0.31654	2.39e+22	2.5e+22	0	2.5e+22	Solid solution+Intermetallic
Ti0.1CoCrFeNiAl0.3	109.619	0.83277	8.23	0.18343	1.81909	0.05364	0.01034	0.00095	0.10016	0.01172	5.4867	-3.99233	7.56e+22	9.32e+22	0	9.32e+22	Solid solution
Al19.3Co15Cr15Ni50.7	3.17423	0.85867	7.899	0.34884	1.8101	0.07182	0.05677	0.01162	0.23212	0.01023	1.16634	-14.4585	2.38e+23	3.54e+23	0	3.54e+23	Solid solution+Intermetallic
CrTaTi0.3VW	4.7091	0.84351	5.4955	0.09207	1.78676	0.1879	0.04976	0.00861	0.237	0.01166	7.74611	-4.26641	5.32e+22	6.56e+22	6.41e+21	6.53e+22	Solid solution+Intermetallic
CoFeMnTiVZr3	2.94107	0.75348	6.522	0.28822	1.67532	0.0912	0.06924	0.0151	0.11859	0.0141	1.80504	-14.474	2.71e+23	3.22e+23	0	3.22e+23	Solid solution+Intermetallic
Al7HfNbTiZr	5.26595	0.88352	4.1625	0.12623	1.45423	0.09088	0.04936	0.00836	0.21005	0.01283	4.50129	-6.36585	2.78e+23	2.87e+23	4.52e+22	2.83e+23	Solid solution
CoCrFeMoNi	9.86935	0.90224	7.8	0.20513	1.888	0.08537	0.03682	0.00881	0.21204	0.01338	5.98813	-4.64	6.81e+22	8.52e+22	0	8.52e+22	Solid solution+Intermetallic
CoFeMnTi1.5VZr	1.46262	0.75484	6.561	0.28467	1.64244	0.12047	0.09724	0.02228	0.12938	0.01383	1.43128	-18.1918	3.45e+23	4.09e+23	0	4.09e+23	Solid solution+Intermetallic
AlCo2CuFeNi	3.3853	0.8549	8.02	0.38085	1.81385	0.06619	0.05981	0.01298	0.23682	0.01211	3.66522	-4.8363	3.39e+23	3.49e+23	1.66e+23	3.07e+23	Solid solution+Intermetallic
Ni50Nb20Hf5Ti25	1.43158	0.77244	7.2	0.39185	1.725	0.11275	0.08223	0.00838	0.19915	0.00968	0.59136	-33.14	3.44e+23	6.07e+23	2.15e+22	6.06e+23	Amorphous
CoFeMnTiVZr0.7	3.45712	0.75306	6.5818	0.28273	1.68351	0.08608	0.06279	0.0136	0.11815	0.01363	1.8549	-13.5674	2.52e+23	3.02e+23	0	3.02e+23	Solid solution+Intermetallic
Fe40.4Ni11.3Mn34.8Al7.5Cr6C1.1	2.71487	0.54521	7.427	0.21982	1.74295	0.09613	0.06531	0.00962	0.24583	0.01158	2.3668	-8.35908	2.81e+23	3.11e+23	1.23e+22	3.11e+23	Solid solution
Al1.2CrCuFeNi	31.8295	0.85309	8.681	0.2314	1.82242	0.0561	0.01936	0.00323	0.173	0.01193	5.10007	4.11502	1.99e+23	2.08e+23	1.84e+23	9.56e+22	Solid solution+Intermetallic
AlCrFeNi	2.92914	0.85464	6.75	0.38311	1.7525	0.0697	0.06274	0.01357	0.27319	0.01153	1.44721	-13.25	2.2e+23	3e+23	0	3e+23	Solid solution
NbTaTiZr	4.92197	0.88259	4.5	0.11111	1.4925	0.06723	0.0484	0.0103	0.21073	0.01153	11.6557	2.5	3e+22	3.92e+22	3.92e+22	0	Solid solution
AlNbTa0.5TiZr0.5	56.6272	0.88139	4.005	0.20361	1.58165	0.02279	0.013	0.00184	0.3963	0.00957	0.88255	-20.4201	3.2e+23	4.51e+23	2.62e+22	4.5e+23	Solid solution+Intermetallic
Al0.75HfNbTaTiZr	5.47532	0.88316	4.3895	0.11454	1.45517	0.08149	0.04993	0.00973	0.19675	0.01365	19.1905	1.7861	8.82e+22	8.97e+22	4.25e+22	7.9e+22	Solid solution
AlCoCrCuFeMnNi	6.00218	0.85466	7.71429	0.32288	1.76286	0.07963	0.05192	0.01247	0.22631	0.01618	4.63595	-5.63265	2.77e+23	2.85e+23	1.26e+23	2.55e+23	Solid solution+Intermetallic
CoCrFeMnCuNi	16.4786	0.91184	8.5	0.20092	1.78833	0.07595	0.03007	0.00709	0.14827	0.0149	17.8178	1.44444	1.62e+23	1.63e+23	1.37e+23	8.84e+22	Solid solution
Zr41Ti14Cu12.5Ni10Be22.5	0.62363	0.68911	5.025	0.61577	1.54265	0.14227	0.13981	0.02172	0.15713	0.01219	0.63737	-35.148	5.3e+23	7.31e+23	1.76e+22	7.3e+23	Amorphous
Mg54Cu26.5Ag8.5Gd11	0.77816	0.69151	5.26	0.80282	1.50695	0.19625	0.1102	0.01818	0.2163	0.00945	1.27243	-8.4484	2.58e+23	3.49e+23	1.91e+22	3.49e+23	Amorphous
Al1.4Co0.9Cr1.4Cu0.5Fe0.9Ni	7.53051	0.8528	9.824	0.09811	1.90126	0.02424	0.01759	0.00111	0.06473	0.00233	2.58443	-1.55289	1.05e+23	1.14e+23	1.3e+22	1.13e+23	Solid solution+Intermetallic
NbTiV0.3Mo0.5	36.2788	0.89453	4.509	0.11307	1.57313	0.03263	0.01302	0.00041	0.17244	0.00615	7.80022	1.85107	1.62e+22	3.27e+22	3.06e+22	1.14e+22	Solid solution
FeCoCrNiCuAlMo0.4	5.37196	0.85427	7.826	0.34105	1.79978	0.06724	0.05293	0.01299	0.24441	0.01505	5.19096	-4.73963	2.8e+23	2.86e+23	1.42e+23	2.48e+23	Solid solution+Intermetallic
AlCoCrFeMo0.4Ni	4.04168	0.85431	7.1952	0.34441	1.77953	0.06896	0.05788	0.0139	0.24562	0.01354	1.86189	-12.2822	2.36e+23	2.88e+23	0	2.88e+23	Solid solution+Intermetallic
Al20CoCrCuFeMnNiTiV	4.56154	0.83647	6.6	0.41328	1.712	0.08317	0.0628	0.01511	0.26107	0.01799	1.90557	-15.44	3.8e+23	4.16e+23	8.97e+22	4.06e+23	Solid solution
TiZrCuNiBe	0.8525	0.68471	6.2	0.58065	1.65	0.13579	0.12528	0.0254	0.15597	0.01338	0.77119	-30.24	5.72e+23	6.96e+23	3.32e+22	6.95e+23	Amorphous
HfMo0.5NbTaTiZr	5.37594	0.84055	4.408	0.11378	1.45753	0.08785	0.05026	0.00981	0.18851	0.01358	13.2213	2.59337	3.67e+22	4.36e+22	4.23e+22	1.03e+22	Solid solution
Cr26Mn20Fe20Co20Ni14	12.35	0.91179	7.76	0.1796	1.751	0.07736	0.03273	0.00778	0.1265	0.01323	6.49674	-3.7232	8.29e+22	9.56e+22	1.81e+22	9.38e+22	Solid solution
CoCrFeMnNiV0.25	12.5314	0.91179	7.9925	0.17771	1.76566	0.07836	0.03281	0.00786	0.11925	0.01349	5.7568	-4.22302	9.02e+22	1.05e+23	1.6e+22	1.04e+23	Solid solution
AlCrFeNiTi0.25	2.93459	0.83491	6.74313	0.38357	1.75197	0.06989	0.06298	0.01366	0.27287	0.01164	1.44464	-13.4058	2.24e+23	3.04e+23	0	3.04e+23	Solid solution+Intermetallic
CoFeMnTi2.5VZr	1.49006	0.75491	6.535	0.28705	1.6414	0.1201	0.097	0.02226	0.12872	0.01402	1.446	-18.2598	3.46e+23	4.08e+23	0	4.08e+23	Solid solution+Intermetallic
Al0.3CoCrCuFeNi	79.208	0.853	8.7826	0.19891	1.83532	0.05062	0.01306	0.00264	0.14996	0.01351	7.87596	3.03008	1.69e+23	1.74e+23	1.56e+23	7.63e+22	Solid solution
CoCrFeMnGeNi	15.3952	0.91166	7.33333	0.26891	1.80667	0.08614	0.03111	0.00769	0.17281	0.0149	1.67296	-15.1667	3.22e+23	3.72e+23	1.42e+22	3.72e+23	Solid solution
Ti1.89CrNbV0.56	1.47005	0.84353	5.46885	0.09793	1.6283	0.01969	0.06746	0.00139	0.11865	0.00669	2.38604	-6.87919	2.79e+22	1.03e+23	5.67e+21	1.03e+23	Solid solution
AlCrMoTiW	4.69921	0.84497	5	0.25298	1.866	0.17688	0.05336	0.01152	0.39853	0.01338	3.09158	-10.08	1.84e+23	2.09e+23	6.22e+21	2.09e+23	Solid solution+Intermetallic
MoNbReTaTiVW	14.3917	0.89298	5.42857	0.16644	1.81286	0.17174	0.03353	0.00761	0.20905	0.01618	4.1776	-11.1837	1.57e+23	1.74e+23	8.01e+21	1.73e+23	Solid solution
Ti30Zr20Ni30Co10Cu10	1.2003	0.76063	7	0.43331	1.679	0.13979	0.10209	0.01898	0.11812	0.01251	0.6929	-33.2	5.47e+23	7.1e+23	3.61e+22	7.09e+23	Solid solution+Intermetallic
Al0.5CrCuFeNi2	38.1218	0.85313	8.34	0.24905	1.798	0.05653	0.01618	0.00231	0.18984	0.00998	1.79955	9.8582	1.76e+23	2.38e+23	2.35e+23	3.78e+22	Solid solution
Ta0.65CoCrFeNi2.0	65.2315	0.85412	7.696	0.16785	1.79051	0.05434	0.0124	0.00116	0.11168	0.01003	6.10144	-3.16403	6.02e+22	7.66e+22	0	7.66e+22	Solid solution+Intermetallic
CaAlZn	0.33176	0.68338	5.66667	0.79357	1.42	0.20946	0.16589	0.02603	0.18921	0.00913	0.45783	-18.2222	5.2e+23	7.86e+23	2.64e+22	7.86e+23	Solid solution+Intermetallic
Pd79.5Cu4Si16.5	1.3121	0.83095	9.05	0.24899	2.1385	0.05663	0.0621	0.00771	0.05698	0.00506	0.29019	-31.1409	3.74e+23	8.17e+23	0	8.17e+23	Amorphous
Al0.8CoCrFeNiTi1.2	22.9403	0.83293	8.157	0.19662	1.81496	0.05627	0.02308	0.00272	0.1058	0.01222	4.44948	-5.12222	1.24e+23	1.42e+23	0	1.42e+23	Solid solution+Intermetallic
CrFeNiV0.5W	6.8273	0.89949	7.4875	0.22217	1.93845	0.13362	0.04145	0.00895	0.33625	0.01173	8.87529	-3.10937	5.54e+22	6.48e+22	7.66e+21	6.43e+22	Solid solution+Intermetallic
AlCoCrCu0.5FeNi3	3.31137	0.85463	6.6275	0.35446	1.75072	0.06558	0.06144	0.0137	0.26818	0.0125	1.82511	-11.4594	2.12e+23	2.71e+23	2.82e+22	2.7e+23	Solid solution+Intermetallic
AlNbTiVZr0.25	7.275	0.80645	4.24938	0.1949	1.59434	0.02259	0.04	0.00844	0.33626	0.01164	1.39599	-16.2786	2.89e+23	3.59e+23	1.89e+22	3.59e+23	Solid solution+Intermetallic
CrTaTi0.17VW	4.70213	0.8435	5.49745	0.09157	1.78708	0.18792	0.04969	0.00858	0.23679	0.01161	7.72891	-4.25932	5.31e+22	6.55e+22	6.4e+21	6.52e+22	Solid solution+Intermetallic
CoCuFeNiSn0.07	59.7111	0.73901	9.49615	0.11869	1.88006	0.01643	0.01392	0.00252	0.10988	0.01157	3.85155	5.0028	1.44e+23	1.64e+23	1.62e+23	2.44e+22	Solid solution+Intermetallic
CuNiTi	1.77893	0.84085	8.33333	0.37094	1.78333	0.09651	0.07164	0.01115	0.1438	0.00913	0.86053	-17.7778	4.2e+23	5.24e+23	5.76e+22	5.21e+23	Solid solution+Intermetallic
Ho35Al24Co20Y21	0.58025	0.68119	4.2	0.57143	1.4491	0.1841	0.13955	0.02305	0.22716	0.0113	0.52127	-33.9328	4.93e+23	7.54e+23	0	7.54e+23	Amorphous
Fe91Hf7B2	0.40601	0.50816	7.62	0.15942	1.7971	0.07763	0.08466	0.01113	0.10152	0.00291	0.71492	-7.6132	1.83e+23	2.64e+23	0	2.64e+23	Solid solution
CoCrFeNiZr0.5	28.1311	0.74795	8.22875	0.18295	1.81755	0.05637	0.02042	0.00143	0.09654	0.01173	5.05721	-4.34442	1.1e+23	1.25e+23	0	1.25e+23	Solid solution+Intermetallic
Al0.5CoCrCuFeNiTi0.6	36.8949	0.83314	8.7422	0.2056	1.83309	0.05228	0.01934	0.00332	0.15111	0.0138	10.0636	2.42143	1.85e+23	1.88e+23	1.55e+23	1.07e+23	Solid solution
CoCrNiCu0.5Al	3.13181	0.85913	7.02	0.39121	1.76568	0.07455	0.0612	0.01329	0.27293	0.01173	1.27058	-15.2409	2.56e+23	3.48e+23	2.17e+22	3.47e+23	Solid solution
Al1.25HfNbTiZr	5.00147	0.88367	4.23438	0.10678	1.44459	0.09014	0.04886	0.0075	0.15142	0.01194	33.6555	0.82086	1.27e+23	1.28e+23	4.64e+22	1.19e+23	Solid solution
HfMoTaTiZr	3.61	0.84005	4.6	0.17391	1.566	0.19874	0.06088	0.01224	0.1934	0.01338	17.7856	-1.92	5.75e+22	6.01e+22	2.47e+22	5.47e+22	Solid solution
Mn2CrFeNi2Cu	38.293	0.91152	8.34	0.2441	1.794	0.05903	0.01648	0.00254	0.18665	0.0104	1.87705	9.8432	1.72e+23	2.33e+23	2.32e+23	2.79e+22	Solid solution
Co10Cr25Fe20Mn5Ni40	35.0394	0.91135	8.35	0.19413	1.8105	0.06435	0.01832	0.00308	0.10754	0.01176	4.57343	-4.76	7.85e+22	1.05e+23	8.75e+21	1.04e+23	Solid solution
MoNbTiV0.5Zr	3.23779	0.80906	4.75125	0.17412	1.65736	0.18474	0.06019	0.01198	0.16578	0.01173	11.3451	-2.50989	7.27e+22	7.73e+22	3.32e+22	6.98e+22	Solid solution
Al0.62CoCrFeMnNi	11.6157	0.85364	7.969	0.18364	1.76503	0.07845	0.03423	0.0082	0.12488	0.01361	5.42191	-4.50784	1.01e+23	1.16e+23	1.6e+22	1.15e+23	Solid solution
Ti0.5Co1.5CrFeNiAl	3.08262	0.8349	6.77	0.3814	1.75335	0.07006	0.06291	0.01387	0.27033	0.0122	1.50311	-13.5226	2.3e+23	3.07e+23	0	3.07e+23	Solid solution
Al0.5CoCrCuFeNiTi0.8	32.3774	0.83316	8.7326	0.20706	1.8325	0.05273	0.02069	0.0035	0.151	0.01386	10.8439	2.2574	1.9e+23	1.92e+23	1.55e+23	1.14e+23	Solid solution
Ti35Zr25Nb25Ta15	5.02257	0.88269	4.4	0.11134	1.4965	0.06773	0.04718	0.01002	0.20547	0.01118	11.3332	2.36	3.01e+22	3.99e+22	3.99e+22	0	Solid solution
Ni60Zr28Nb7Al5	0.62488	0.75954	7.62	0.3852	1.7109	0.14991	0.11525	0.01231	0.19173	0.0083	0.36122	-43.0104	3.28e+23	8.52e+23	2.17e+22	8.51e+23	Amorphous
Al0.4CoCrFeNi	117.942	0.85273	8.229	0.18384	1.81916	0.05355	0.00996	0.00094	0.10145	0.0117	5.50924	-3.96707	7.27e+22	9.06e+22	0	9.06e+22	Solid solution
NbTiV5Zr	3.27993	0.81028	4.36667	0.11036	1.497	0.07808	0.05612	0.0103	0.14884	0.01033	11.9356	1.96333	4.23e+22	4.88e+22	4.52e+22	1.84e+22	Solid solution
Gd50Al24Co20Y6	0.46846	0.68202	4.2	0.57143	1.4356	0.19372	0.14471	0.01806	0.21372	0.00981	0.42128	-34.4128	4.01e+23	8.13e+23	0	8.13e+23	Amorphous
AlCo2CrFeMo0.5Ni	3.17672	0.85462	6.79125	0.37894	1.75709	0.07127	0.06225	0.01372	0.27354	0.01231	1.5665	-13.134	2.23e+23	2.97e+23	0	2.97e+23	Solid solution+Intermetallic
Al0.25MoNbTiV	7.01656	0.89301	4.995	0.14279	1.73219	0.14357	0.04073	0.00688	0.16405	0.01164	9.76048	-2.90834	5.7e+22	6.46e+22	1.48e+22	6.29e+22	Solid solution
Ce60Al10Ni10Cu20	0.35847	0.67082	5.3	0.66468	1.404	0.25427	0.15889	0.01779	0.18827	0.00905	0.40238	-26.56	4.05e+23	8.49e+23	3.47e+22	8.49e+23	Amorphous
Nb25Sc25Ti25Zr25	3.34621	0.86163	4	0.17678	1.4575	0.07888	0.0587	0.00874	0.16654	0.01153	2.76496	9	1.36e+23	1.73e+23	1.73e+23	0	Solid solution
AlCoCrFeNiV0.8	4.10582	0.85431	7.1824	0.34525	1.77682	0.06799	0.05768	0.01379	0.24248	0.01366	1.84686	-12.4855	2.38e+23	2.91e+23	0	2.91e+23	Solid solution
Al16Co16Cr16Fe16Ni16Fe20	0.36185	0.84481	6.08	0.40552	1.4956	0.189	0.18534	0.05379	0.31149	0.01243	2.13416	-8.2688	1.98e+23	2.79e+23	0	2.79e+23	Solid solution+Intermetallic
Al0.18CoCrFeMnNi	12.2059	0.85361	7.991	0.17879	1.76572	0.07838	0.03322	0.00795	0.12073	0.01347	5.68844	-4.26147	9.21e+22	1.07e+23	1.61e+22	1.06e+23	Solid solution+Intermetallic
Nd60Al15Ni10Cu10Fe5	0.84595	0.74536	4.75	0.64846	1.398	0.23445	0.10867	0.01531	0.17337	0.00999	0.47907	-27.37	4.63e+23	8.23e+23	5.61e+22	8.21e+23	Amorphous
Al0.7CoCrFe2Ni	65.4672	0.85284	8.28933	0.20931	1.81549	0.06131	0.01239	0.00091	0.11522	0.01005	3.63947	-5.20155	8.39e+22	1.16e+23	0	1.16e+23	Solid solution+Intermetallic
AlCrTiVZr	1.77548	0.76412	4.4	0.23177	1.554	0.07642	0.08681	0.01815	0.25524	0.01338	1.23336	-20.32	3.77e+23	4.52e+23	0	4.52e+23	Solid solution+Intermetallic
C0.1Hf0.5Mo0.5NbTiZr	3.43377	0.50077	4.33967	0.11154	1.49346	0.08676	0.05293	0.00829	0.15604	0.00962	10.5742	2.07402	1.22e+23	1.25e+23	4.71e+22	1.16e+23	Solid solution+Intermetallic
Co25Fe25Mn5Ni25Ti20	2.78188	0.83501	7.9	0.26822	1.7905	0.08171	0.06722	0.01491	0.0542	0.01257	1.27041	-17.72	3.64e+23	4.37e+23	0	4.37e+23	Solid solution+Intermetallic
Fe36Ni18Mn33Al13C1.26	2.25201	0.54629	7.4304	0.27139	1.75553	0.10019	0.07093	0.01214	0.2739	0.01133	1.50428	-12.3926	3.16e+23	3.72e+23	0	3.72e+23	Solid solution+Intermetallic
TiCr1.5FeNiCuAl	2.6902	0.83668	7.182	0.44094	1.75653	0.08702	0.0717	0.01421	0.23734	0.01383	1.2551	-17.2296	4.63e+23	5.25e+23	1.28e+23	5.1e+23	Solid solution
Al0.8CrFe1.5MnNi0.5	4.33632	0.85496	6.512	0.10138	1.60994	0.03997	0.03989	0.00086	0.18252	0.0069	10.1282	1.2542	6.44e+22	6.87e+22	3.82e+22	5.71e+22	Solid solution
MoNbTiV0.8Zr	3.24321	0.80904	4.752	0.17385	1.65728	0.18448	0.06037	0.01206	0.16567	0.01182	11.4022	-2.51571	7.25e+22	7.72e+22	3.31e+22	6.97e+22	Solid solution
Al0.9CrCuFeNi	37.4848	0.85306	8.69825	0.22847	1.82306	0.0558	0.01778	0.00305	0.17107	0.01185	4.88616	4.27245	1.96e+23	2.06e+23	1.85e+23	9.09e+22	Solid solution+Intermetallic
Al0.4CoCrFeMnNiV	13.1658	0.85397	7.482	0.23094	1.7428	0.07808	0.03381	0.00767	0.13352	0.01505	3.61282	-7.75286	1.58e+23	1.8e+23	1.29e+22	1.8e+23	Solid solution+Intermetallic
Al10HfNbTiZr	5.33177	0.88344	4.125	0.13484	1.45925	0.09107	0.04953	0.00871	0.23523	0.01308	2.93542	-9.765	3.26e+23	3.42e+23	4.46e+22	3.39e+23	Solid solution+Intermetallic
Al0.15CrFe1.5Ni0.5	30.3512	0.85282	6.0455	0.06437	1.66372	0.0163	0.00574	0.00017	0.03355	0.001	8.45607	-0.25666	2.05e+22	2.13e+22	0	2.13e+22	Solid solution
Al40CoCrCuFeMnNiTiV	3.98942	0.83768	5.7	0.49653	1.6865	0.07767	0.06327	0.01184	0.32788	0.01597	1.27511	-18.285	3.96e+23	4.91e+23	7.53e+22	4.85e+23	Solid solution+Intermetallic
Ti2ZrHf0.5VNb0.25	0.72441	0.8089	4.48875	0.11136	1.4806	0.10052	0.0971	0.00141	0.02606	0.00683	3.80713	-3.86509	1.89e+22	6.6e+22	4.74e+21	6.58e+22	Solid solution
Al0.2Co1.5CrFeNi1.5Ti	1.7123	0.83599	6.099	0.28231	1.68308	0.07303	0.07737	0.01303	0.08238	0.01025	1.67591	-12.0387	1.78e+23	2.5e+23	0	2.5e+23	Solid solution+Intermetallic
AlCoCrCuFeNiV	6.56886	0.85446	7.42857	0.35875	1.77429	0.07045	0.04963	0.01176	0.24085	0.01618	3.56507	-7.7551	2.81e+23	2.94e+23	1.2e+23	2.69e+23	Solid solution
AlCoCrCuFeNi	5.32445	0.85426	7.83333	0.34109	1.79833	0.06622	0.0529	0.01294	0.2407	0.0149	5.08239	-4.77778	2.81e+23	2.87e+23	1.42e+23	2.5e+23	Solid solution+Intermetallic
CoCrFeNiAl	3.99392	0.8543	7.2	0.34471	1.778	0.06781	0.05788	0.01387	0.24259	0.01338	1.82898	-12.32	2.37e+23	2.9e+23	0	2.9e+23	Solid solution
Co25Ni25Fe25Al7.5Cu17.5	8.48063	0.85351	8.9	0.22161	1.85825	0.04139	0.03885	0.00747	0.15562	0.0128	30.8781	-0.6775	2.35e+23	2.35e+23	1.38e+23	1.9e+23	Solid solution
TiCr2NiCuAl	2.50567	0.8419	6.98	0.50183	1.7384	0.09525	0.06952	0.01053	0.26029	0.01211	0.80709	-22.5645	4.89e+23	6.17e+23	6.22e+22	6.14e+23	Solid solution
CoCrFeNi0.5CuAl	4.35677	0.85456	7.413	0.36786	1.77667	0.0667	0.05583	0.01323	0.2645	0.01358	8.27896	-2.64192	2.75e+23	2.78e+23	1.67e+23	2.22e+23	Solid solution
Nb0.5TaTiZr1.5	22.3036	0.88159	4.495	0.11123	1.51755	0.02041	0.01715	0.00119	0.25698	0.00656	16.0035	1.0694	5.73e+21	1.56e+22	1.56e+22	0	Solid solution
CuGeLi2	6.14999	0.79771	7.37	0.48607	1.9355	0.07593	0.03241	0.00292	0.10807	0.00646	0.65046	-12.593	1.35e+23	3.77e+23	0	3.77e+23	Solid solution+Intermetallic
Al85.7Mg10Zn2Cu2Si0.3	2.70306	0.70836	3.243	0.52908	1.58747	0.06442	0.04062	0.00612	0.08559	0.00446	4.29	-0.97548	8.61e+22	9.76e+22	1.02e+22	9.71e+22	Solid solution+Intermetallic
AlCuNiTi	2.405	0.842	7	0.50508	1.74	0.09591	0.06924	0.01001	0.25716	0.01153	0.73894	-23.25	4.9e+23	6.32e+23	4.86e+22	6.3e+23	Solid solution
Ti45Cu25Ni15Sn3Be7Zr5	1.32413	0.67868	6.51	0.52385	1.6897	0.1155	0.0948	0.01551	0.19377	0.0119	0.95594	-21.198	4.15e+23	5.41e+23	5.1e+22	5.38e+23	Amorphous
CoCuFeMnNiSn0.10	12.3026	0.74035	8.995	0.15812	1.81415	0.07434	0.03304	0.0074	0.10724	0.01343	12.4662	1.76208	1.59e+23	1.61e+23	1.36e+23	8.59e+22	Solid solution+Intermetallic
Fe19.96Mn19.96Ni19.96Co19.96Cr19.96C0.2	9.76526	0.57799	7.992	0.17819	1.76757	0.08067	0.03714	0.00814	0.13901	0.01347	5.34347	-4.55535	1.27e+23	1.39e+23	1.6e+22	1.38e+23	Solid solution
Ti40Zr10Ni40Co5Cu5	1.22426	0.75965	7	0.43095	1.702	0.12489	0.09261	0.01241	0.09314	0.0105	0.56555	-34.1	4.43e+23	7.06e+23	2.53e+22	7.06e+23	Solid solution+Intermetallic
Al2CoCrCu0.5FeNi	27.7024	0.85287	8.15875	0.2019	1.8162	0.0551	0.02108	0.00254	0.12108	0.01231	4.94797	-4.60362	1.06e+23	1.23e+23	2.61e+22	1.2e+23	Solid solution+Intermetallic
Al1.2CrCuFeNi2	25.7828	0.85318	8.30267	0.25502	1.79669	0.05705	0.01989	0.00265	0.19393	0.0102	1.90138	9.504	1.83e+23	2.39e+23	2.34e+23	4.87e+22	Solid solution
Nd60Al10Ni10Cu10Fe10	0.7606	0.74478	5	0.6261	1.409	0.24004	0.11586	0.01619	0.17304	0.01021	0.62609	-22.12	4.77e+23	7.12e+23	7.38e+22	7.08e+23	Amorphous
AlCoCrFeNiV1.0	4.12801	0.85431	7.178	0.34539	1.77652	0.06803	0.05763	0.01377	0.24245	0.01371	1.84869	-12.5263	2.38e+23	2.92e+23	0	2.92e+23	Solid solution
Mg50AlCuMnZn	1.61174	0.78725	5.125	0.78315	1.49375	0.13825	0.08458	0.0117	0.24771	0.01153	11.8112	-1	2.68e+23	2.7e+23	1.81e+23	2e+23	Solid solution
Al86Y4.5Ni8La1.5	0.77727	0.63539	3.56	0.53344	1.6088	0.08327	0.07558	0.01201	0.26103	0.00444	0.31892	-14.4736	4.05e+23	7.38e+23	0	7.38e+23	Amorphous
AlCoFeNiTi	2.39396	0.83649	6.8	0.40966	1.754	0.08553	0.07476	0.01457	0.21919	0.01338	0.8293	-26.4	4.36e+23	5.72e+23	0	5.72e+23	Solid solution
AlCrCuFeNi	4.20777	0.85452	7.6	0.3777	1.782	0.06968	0.05639	0.01331	0.26487	0.01338	5.35882	-4	2.93e+23	2.98e+23	1.64e+23	2.49e+23	Solid solution
Zr0.6CoCrFeNi2.0	20.0412	0.74798	7.69133	0.16972	1.78964	0.05642	0.02236	0.00162	0.0966	0.01002	5.65831	-3.39486	8.84e+22	1.02e+23	0	1.02e+23	Solid solution+Intermetallic
AlCrMnNbV	5.08022	0.86372	5.2	0.25512	1.61	0.02257	0.05132	0.01071	0.32724	0.01338	2.10502	-12.16	2.07e+23	2.53e+23	1.51e+22	2.53e+23	Solid solution+Intermetallic
Fe20Co23Ni17Cr20Mn20	12.4451	0.91179	7.97	0.17336	1.7651	0.07791	0.03274	0.00782	0.11875	0.01334	6.02305	-3.992	8.53e+22	9.93e+22	1.61e+22	9.8e+22	Solid solution
Al0.11CoCrFeMnNi	12.2968	0.8536	7.9945	0.17801	1.76583	0.07837	0.03306	0.00791	0.12006	0.01344	5.7307	-4.22205	9.07e+22	1.05e+23	1.61e+22	1.04e+23	Solid solution+Intermetallic
AlCoCrCuMnFe	5.20764	0.85499	7.33333	0.34015	1.73833	0.07884	0.05349	0.0119	0.24533	0.0149	6.29034	-3.77778	2.74e+23	2.79e+23	1.45e+23	2.38e+23	Solid solution+Intermetallic
AlCoCr0.7FeNi	3.03084	0.85465	7.4895	0.35864	1.80647	0.0652	0.06237	0.01358	0.23358	0.01179	1.34524	-13.7111	2.81e+23	3.59e+23	0	3.59e+23	Solid solution
Pd77.5Cu6Si16.5	1.42175	0.83086	9.07	0.24984	2.1325	0.05875	0.06231	0.00766	0.06635	0.00552	0.31142	-31.4889	3.79e+23	8.15e+23	0	8.15e+23	Amorphous
AlNbTiVZr1.5	6.64986	0.80657	4.24625	0.19393	1.59102	0.02911	0.04248	0.00903	0.33392	0.012	1.4287	-16.4163	2.98e+23	3.66e+23	2.04e+22	3.65e+23	Solid solution+Intermetallic
CoFeMnTiV0.4Zr	1.38373	0.75656	6.3944	0.32167	1.62602	0.12486	0.09892	0.02074	0.10999	0.01354	1.11352	-22.3104	3.9e+23	4.78e+23	0	4.78e+23	Solid solution+Intermetallic
AlCoCrCuNiTiY	0.87646	0.66372	6.57143	0.48023	1.67429	0.13871	0.13587	0.0321	0.22631	0.01618	1.39821	-19.3469	5.05e+23	5.52e+23	1.44e+23	5.33e+23	Solid solution+Intermetallic
Al0.5HfNbTiZr	4.92963	0.88369	4.24375	0.10388	1.44334	0.09	0.04878	0.0074	0.14211	0.01173	14.9526	1.82334	8.61e+22	8.84e+22	4.65e+22	7.52e+22	Solid solution
MoTiVZr	1.96915	0.80773	4.75	0.17456	1.665	0.18367	0.07652	0.01454	0.15867	0.01153	6.59228	-4	5.01e+22	6.72e+22	0	6.72e+22	Solid solution
CoCrFeNiAl0.88	58.1439	0.85277	8.2038	0.18918	1.81815	0.05404	0.01427	0.00134	0.10723	0.01184	5.22208	-4.22509	8.24e+22	1e+23	0	1e+23	Solid solution
HfMo0.3NbTaTiZr	5.37601	0.84056	4.4048	0.11282	1.45612	0.08532	0.05013	0.00973	0.18863	0.01351	12.898	2.64388	3.59e+22	4.32e+22	4.24e+22	7.97e+21	Solid solution
Mg65Cu7.5Ni7.5Zn5Ag5Y10	1.07758	0.67586	4.325	0.88405	1.43825	0.17378	0.09614	0.01946	0.30275	0.00996	1.50048	-7.35	2.65e+23	3.49e+23	6.38e+22	3.43e+23	Amorphous
CoCrMoNbTi0.2	3.44827	0.84274	6.495	0.23136	1.82443	0.12051	0.05805	0.01008	0.18843	0.01162	2.36564	-11.7769	1.65e+23	2.07e+23	1.35e+21	2.07e+23	Solid solution+Intermetallic
Nd60Al10Ni10Cu20	0.72211	0.74859	5.3	0.66468	1.416	0.24538	0.11195	0.01395	0.13724	0.00905	0.43116	-27.52	3.7e+23	7.89e+23	3.13e+22	7.88e+23	Amorphous
Al2.5CrCuFeNi	19.5516	0.85319	8.60625	0.24377	1.81963	0.05738	0.02499	0.00398	0.18111	0.01221	6.20011	3.44297	2.1e+23	2.15e+23	1.83e+23	1.14e+23	Solid solution+Intermetallic
CoCuFeNiSn0.04	68.554	0.73901	9.4978	0.11826	1.88003	0.01641	0.01298	0.00247	0.10921	0.01155	3.84662	5.0016	1.44e+23	1.63e+23	1.62e+23	2.44e+22	Solid solution+Intermetallic
AuPdAgPtCuNi	4.7957	0.8533	10.5	0.04762	2.12667	0.1114	0.05574	0.01226	0.18587	0.0149	10.647	-2.22222	2.19e+23	2.21e+23	1.35e+23	1.75e+23	Solid solution
Ni60Nb15Hf5Ti20	1.28228	0.77124	7.75	0.35776	1.759	0.11024	0.08303	0.00881	0.19123	0.00884	0.53752	-32.28	2.85e+23	6.19e+23	1.81e+22	6.18e+23	Amorphous
B6Co2Nb2	0.00031	0.3622	0.46	3.26663	0.192	2.86005	2.95704	0.02763	2.87818	0.0027	1.50663	-0.4144	6.54e+23	6.6e+23	0	6.6e+23	Solid solution+Intermetallic
NbTaTi40Zr	5.80199	0.88248	4.4	0.11134	1.502	0.06108	0.0437	0.00981	0.2203	0.01108	12.8379	2.08	2.68e+22	3.56e+22	3.56e+22	0	Solid solution
TiZrNbTAmorphouso15	4.63977	0.83907	4.725	0.14956	1.59262	0.16053	0.05356	0.01199	0.19684	0.01331	39.4535	-0.87125	6.2e+22	6.24e+22	3.26e+22	5.32e+22	Solid solution
CoCrCuFeNiNb8	9.60881	0.85561	8.496	0.22902	1.81712	0.06009	0.03902	0.00807	0.19789	0.01463	15.8289	-1.70752	2.53e+23	2.54e+23	1.39e+23	2.12e+23	Solid solution+Intermetallic
Co20Cr25Fe10Mn5Ni40	36.0555	0.91138	8.45	0.19256	1.8155	0.06516	0.01806	0.00305	0.10849	0.01176	4.48739	-4.84	8.1e+22	1.07e+23	8.77e+21	1.07e+23	Solid solution
Al80Li5Mg5Zn5Sn5	4.22772	0.84927	3.35	0.61376	1.583	0.10909	0.03912	0.00634	0.16236	0.00647	10.6873	-0.53	1.33e+23	1.35e+23	6.83e+22	1.16e+23	Solid solution+Intermetallic
Al5CuTi2	2.35939	0.8621	10.46	0.18852	1.8783	0.04235	0.03229	0.00365	0.09299	0.00246	3.39963	-0.9756	7.67e+22	8.41e+22	0	8.41e+22	Solid solution+Intermetallic
Fe50Mn30Co10Cr10	6.51021	0.912	7.6	0.10526	1.734	0.07617	0.03862	0.00608	0.10858	0.00971	18.5334	-0.92	4.08e+22	4.38e+22	1.43e+22	4.15e+22	Solid solution
Al0.02CoCrFeMnNi	12.4082	0.8536	7.999	0.177	1.76597	0.07835	0.03285	0.00785	0.11919	0.01339	5.78136	-4.17129	8.88e+22	1.03e+23	1.61e+22	1.02e+23	Solid solution
Mo0.5NbTiV0.3Zr	3.64145	0.81065	4.34367	0.11174	1.49377	0.08357	0.05105	0.00816	0.15259	0.00949	8.67178	2.49058	3.68e+22	4.88e+22	4.71e+22	1.3e+22	Solid solution
Cu0.5NiCoCrAl0.5Fe2	89.9292	0.85284	8.31333	0.20771	1.81632	0.06106	0.01065	0.00079	0.11459	0.0102	3.92735	-4.89026	8.56e+22	1.14e+23	2.22e+22	1.11e+23	Solid solution
Co30Cr10Fe10Al18Ni32	4.04851	0.85417	7.84	0.32405	1.814	0.06556	0.05541	0.01281	0.21782	0.01243	1.64428	-12.4768	2.58e+23	3.21e+23	0	3.21e+23	Solid solution
Cu0.5NiCoCrAl0.5Fe3	91.2658	0.85283	8.31	0.20682	1.81645	0.06075	0.01068	0.00082	0.11419	0.01041	4.04499	-4.8437	8.58e+22	1.13e+23	2.24e+22	1.1e+23	Solid solution
Zr66Al9Cu16Ni9	0.89141	0.76756	5.57	0.5297	1.4986	0.16466	0.09661	0.01272	0.21929	0.00832	0.47866	-32.352	3.2e+23	6.94e+23	1.87e+22	6.93e+23	Amorphous
Al1.5CoCrCuFeNi	33.8267	0.85309	8.713	0.21202	1.83261	0.05214	0.02022	0.00353	0.15858	0.01383	10.2927	2.36006	1.82e+23	1.85e+23	1.55e+23	1e+23	Solid solution
Mn2Cr2Fe2Ni2Cu	31.203	0.91206	10.74	0.09087	1.887	0.0315	0.01019	0.00127	0.10039	0.00324	1.87931	2.4032	1.03e+23	1.31e+23	1.31e+23	1.13e+22	Solid solution
B2NiTa	0.8401	0.57729	7.41	0.34464	1.7117	0.12169	0.08769	0.00554	0.30868	0.00646	0.52371	-30.9092	7.41e+22	4.44e+23	0	4.44e+23	Solid solution+Intermetallic
Cr9Mo21Ni20	0.01429	0.88382	3.8	0.79559	0.985	0.71935	0.70987	0.07843	0.77902	0.0072	4.9284	-1.68	8.34e+22	1.08e+23	0	1.08e+23	Solid solution+Intermetallic
AlCoCr0.3FeNi	2.98974	0.85465	7.4955	0.35885	1.80706	0.06511	0.06245	0.01354	0.23307	0.01166	1.32614	-13.7334	2.82e+23	3.61e+23	0	3.61e+23	Solid solution
Cu0.5NiAlCoCrFeSi	3.46294	0.79041	6.68833	0.38458	1.79884	0.06615	0.06599	0.01494	0.22148	0.01508	0.93957	-27.0109	5.03e+23	6.04e+23	2.37e+22	6.03e+23	Amorphous
Fe28Ni18Mn33Al21	3.44047	0.85572	6.98	0.32856	1.7058	0.08648	0.05731	0.01062	0.21254	0.0113	1.26992	-13.4844	2.64e+23	3.53e+23	0	3.53e+23	Solid solution+Intermetallic
AlCoCrCuNiTi	3.12959	0.84045	7.16667	0.42182	1.75	0.08628	0.069	0.01608	0.24529	0.0149	1.47632	-16.6667	4.27e+23	4.76e+23	1.02e+23	4.65e+23	Solid solution
La62Al14Cu16.67Ag3.33Ni2Co2	0.38406	0.6531	4.86	0.68369	1.3642	0.25554	0.15711	0.0183	0.13387	0.00948	0.42572	-26.8941	4.17e+23	8.59e+23	4.59e+22	8.58e+23	Amorphous
Ti50Cu20Ni24Si4B2	1.07841	0.5654	6.82	0.4753	1.7252	0.10791	0.09692	0.01142	0.13358	0.01013	0.60045	-29.8816	4.87e+23	7.06e+23	3.58e+22	7.05e+23	Amorphous
HfTaTiZr	4.89765	0.88436	4.25	0.10189	1.4175	0.07338	0.04852	0.00727	0.20976	0.01153	16.2491	1.75	2.63e+22	3.2e+22	3.2e+22	0	Solid solution
Ti45Zr25Nb25Ta5	4.75895	0.88278	4.3	0.10657	1.5005	0.06811	0.04584	0.00914	0.17896	0.01	10.5488	2.14	2.92e+22	4.04e+22	4.04e+22	0	Solid solution
AlCoCr2FeMo0.5Ni	3.19723	0.85464	7.4625	0.35766	1.80631	0.06673	0.06205	0.01368	0.24091	0.01231	1.43015	-13.5927	2.78e+23	3.51e+23	0	3.51e+23	Solid solution+Intermetallic
CoCrFeMnNiV0.75	12.6569	0.9118	7.9775	0.17956	1.76498	0.07838	0.03284	0.00789	0.11976	0.01365	5.66371	-4.34794	9.38e+22	1.09e+23	1.59e+22	1.07e+23	Solid solution+Intermetallic
MoNbTaTiV	9.35929	0.89323	5	0.12649	1.686	0.14312	0.03781	0.00763	0.18706	0.01338	13.6518	-2.56	4.69e+22	5.2e+22	1.24e+22	5.05e+22	Solid solution
AlNbTiVZr0.1	7.3547	0.80644	4.24975	0.19502	1.59474	0.02167	0.03968	0.00836	0.33654	0.01158	1.39006	-16.2615	2.88e+23	3.59e+23	1.87e+22	3.58e+23	Solid solution+Intermetallic
Cu59.6Zr36.9Al3.5	0.53926	0.78186	8.137	0.42792	1.67952	0.16221	0.11063	0.0076	0.24011	0.0066	0.47541	-22.5895	1.76e+23	5.29e+23	0	5.29e+23	Amorphous
Gd36Y20Al24Co20	0.53726	0.68203	4.2	0.57143	1.4384	0.19175	0.14477	0.02328	0.22141	0.01126	0.4951	-34.2784	5.16e+23	7.93e+23	0	7.93e+23	Amorphous
BiCuMg	0.88048	0.78781	6	0.62361	1.74333	0.17799	0.10183	0.016	0.35275	0.00913	9.67369	0.88889	4.68e+23	4.68e+23	3.85e+23	2.68e+23	Solid solution+Intermetallic
Hf0.5Mo0.5NbTiZr	3.72744	0.84047	4.34	0.11156	1.4924	0.08392	0.05067	0.00801	0.15249	0.00957	8.60046	2.534	3.63e+22	4.88e+22	4.72e+22	1.21e+22	Solid solution
Al2.5CoCrCuFeNi	23.2998	0.85317	8.655	0.22243	1.83035	0.05335	0.02453	0.00421	0.1654	0.01402	13.5142	1.8135	1.92e+23	1.93e+23	1.54e+23	1.16e+23	Solid solution
CoFeNiTi	2.21614	0.83527	7.75	0.29388	1.79	0.0822	0.07213	0.0156	0.04418	0.01153	1.00686	-20.75	3.79e+23	4.8e+23	0	4.8e+23	Solid solution+Intermetallic
HfMo0.8NbTaTiZr	5.36696	0.84054	4.4128	0.11519	1.45965	0.09147	0.05045	0.00994	0.18831	0.01366	13.7037	2.51793	3.79e+22	4.41e+22	4.22e+22	1.3e+22	Solid solution
Al0.8CoCrNiSi0.2	51.4813	0.78969	8.282	0.21336	1.81518	0.06197	0.01362	0.00099	0.11713	0.00955	3.19281	-5.63498	1.04e+23	1.36e+23	0	1.36e+23	Solid solution+Intermetallic
Mg60Cu29Y10Si	0.60112	0.62485	4.73	0.85033	1.478	0.18777	0.11413	0.01808	0.25916	0.00783	1.2412	-7.2164	2.56e+23	3.36e+23	0	3.36e+23	Amorphous
NbTaTi45Zr	6.09424	0.88244	4.36667	0.11036	1.50517	0.05877	0.04198	0.00943	0.22126	0.01074	13.186	1.93111	2.53e+22	3.42e+22	3.42e+22	0	Solid solution
Ti50Ni15Cu32Sn3	1.56064	0.75085	7.14	0.46914	1.7233	0.10653	0.07657	0.00827	0.19662	0.00915	0.92817	-16.5552	3.38e+23	4.58e+23	4.8e+22	4.55e+23	Amorphous
Cu54Ni6Zr22Ti18	0.96193	0.76032	8.14	0.41625	1.7104	0.14185	0.09943	0.01367	0.20225	0.00951	0.87363	-18.0096	3.25e+23	4.72e+23	3.15e+22	4.71e+23	Amorphous
Al0.7Cr0.5Fe3.6NIntermetallicn3.1C0.09	6.30951	0.53921	9.7606	0.09284	1.89319	0.03837	0.02213	0.00201	0.07152	0.00309	2.60253	-2.04682	9.51e+22	1.1e+23	1.05e+21	1.1e+23	Solid solution
Ce68Al10Fe2Cu20	0.36453	0.67092	4.7	0.68648	1.3392	0.24508	0.14267	0.01688	0.14215	0.00742	0.38898	-21.5568	4.06e+23	8.09e+23	5.73e+22	8.07e+23	Amorphous
Cu47Ti33Zr11SiNi6Sn2	1.29559	0.69412	7.65	0.45032	1.7203	0.12507	0.08981	0.01275	0.21057	0.01045	1.05065	-16.346	3.59e+23	4.68e+23	4.21e+22	4.66e+23	Amorphous
Fe40Mn40Co10Cr10C2.2	1.95679	0.58202	7.588	0.12784	1.7621	0.10757	0.07367	0.00975	0.26648	0.01062	3.26855	-5.9496	3.28e+23	3.4e+23	1.58e+22	3.39e+23	Solid solution
Al0.7Fe2Mn1.8Ni	6.95646	0.85281	9.857	0.07623	1.89982	0.02877	0.01657	0.00128	0.04226	0.00191	2.51423	-1.3069	8.09e+22	8.91e+22	0	8.91e+22	Solid solution+Intermetallic
Al0.2CrFe1.5Ni0.5	23.5741	0.85282	6.044	0.06536	1.6637	0.01632	0.00661	0.00021	0.0359	0.00103	8.07838	-0.27664	2.17e+22	2.26e+22	0	2.26e+22	Solid solution
Al8Co17Cr14Cu8Fe17Mo0.1Ni34.8TiW0.1	7.71391	0.83367	8.382	0.26312	1.8285	0.06038	0.04292	0.00911	0.18081	0.01421	4.12946	-5.93344	2.39e+23	2.52e+23	9.31e+22	2.35e+23	Solid solution+Intermetallic
CoCrFeNb0.41Ni	118.895	0.85477	8.23667	0.18096	1.8191	0.05361	0.00992	0.00094	0.10054	0.0117	5.43405	-4.0378	7.96e+22	9.67e+22	0	9.67e+22	Solid solution+Intermetallic
Al0.5CoCrCuFeNiTi0.4	42.9305	0.83312	8.7518	0.20412	1.83369	0.05182	0.01789	0.00315	0.15122	0.01374	9.38001	2.58609	1.81e+23	1.84e+23	1.55e+23	9.87e+22	Solid solution
Al5HfNbTiZr	5.20312	0.88357	4.1875	0.11996	1.45087	0.09068	0.04921	0.00808	0.19158	0.0126	7.18389	-3.96625	2.39e+23	2.43e+23	4.56e+22	2.39e+23	Solid solution
Al0.5CoCrCuFeNiV1.4	57.6018	0.85305	8.7178	0.20734	1.83199	0.05229	0.01559	0.00311	0.15247	0.014	10.1911	2.43232	1.78e+23	1.81e+23	1.54e+23	9.48e+22	Solid solution
AlMoNbTiV	9.28547	0.89324	4.6	0.2217	1.708	0.13348	0.03796	0.00765	0.3264	0.01338	2.23768	-12.8	2.3e+23	2.68e+23	1.35e+22	2.67e+23	Solid solution
FeCoCrNiCuAlMo	5.72113	0.85474	7.57143	0.33752	1.85	0.09073	0.05318	0.01304	0.31643	0.01618	8.34582	-3.5102	2.51e+23	2.53e+23	1.54e+23	2.01e+23	Solid solution+Intermetallic
CoCuFeNiTi	3.15908	0.83506	8.4	0.28769	1.812	0.07658	0.06508	0.01543	0.11346	0.01338	2.08597	-11.04	4.04e+23	4.3e+23	1.25e+23	4.11e+23	Solid solution+Intermetallic
AlCu2Mn	6.56453	0.88581	5.12	0.42006	1.5864	0.03388	0.03137	0.00116	0.23636	0.00646	0.43785	-18.13	1.65e+23	5.49e+23	2.33e+22	5.49e+23	Solid solution+Intermetallic
Dy46Al24Co18Fe2Y10	0.5626	0.67535	4.18	0.5655	1.4446	0.18563	0.13951	0.02066	0.22145	0.01095	0.50476	-33.2576	4.49e+23	7.66e+23	0	7.66e+23	Amorphous
MoTaVWZr	2.66173	0.80673	5.2	0.14391	1.796	0.22033	0.0709	0.01587	0.21576	0.01338	7.91204	-4.8	6.46e+22	7.54e+22	1.53e+22	7.38e+22	Solid solution+Intermetallic
FeCoCrAlCuV0.2Ni	5.36472	0.85426	7.82767	0.34138	1.798	0.0663	0.05286	0.01292	0.24077	0.01499	5.06346	-4.82788	2.81e+23	2.87e+23	1.41e+23	2.5e+23	Solid solution
AlCoCrFeNiV0.5	4.07189	0.8543	7.189	0.34505	1.77726	0.06792	0.05775	0.01382	0.24253	0.01358	1.84351	-12.424	2.37e+23	2.91e+23	0	2.91e+23	Solid solution
CoCuFeNiSn0.2	38.2044	0.73905	9.489	0.12052	1.88016	0.01649	0.01744	0.0027	0.11274	0.01162	3.86071	5.00796	1.45e+23	1.64e+23	1.62e+23	2.46e+22	Solid solution+Intermetallic
Ni60Nb20Hf15Ti5	0.98968	0.77184	7.8	0.34781	1.738	0.13158	0.09451	0.01069	0.21268	0.00884	0.5491	-33.16	2.95e+23	6.13e+23	2.54e+22	6.13e+23	Amorphous
Ni55Nb20Hf5Ti20	1.37279	0.77179	7.5	0.37118	1.7435	0.11104	0.08244	0.00837	0.20261	0.00933	0.57391	-32.74	3.14e+23	6.05e+23	2.03e+22	6.04e+23	Amorphous
AlC0.5CoCrFeNi	3.28252	0.54279	7.184	0.34605	1.78186	0.07409	0.06432	0.01459	0.27132	0.01358	1.76102	-13.1045	2.65e+23	3.18e+23	0	3.18e+23	Solid solution+Intermetallic
Gd60Cu20Ni10Al10	0.38605	0.67992	5.3	0.66468	1.452	0.21965	0.15311	0.01733	0.14337	0.00905	0.48117	-28	3.35e+23	7.09e+23	2.75e+22	7.08e+23	Amorphous
Al0.03CoCrFeMnNi	12.4024	0.8536	7.9985	0.17711	1.76595	0.07835	0.03287	0.00786	0.11928	0.0134	5.77758	-4.17694	8.9e+22	1.04e+23	1.61e+22	1.02e+23	Solid solution
Al0.5Mo0.5NbTa0.5TiZr	3.81525	0.84043	4.33833	0.11383	1.494	0.08333	0.05063	0.00818	0.16087	0.00978	11.6989	1.90143	8.38e+22	8.73e+22	4.69e+22	7.36e+22	Solid solution+Intermetallic
CoCrMoNbTi0.4	3.4577	0.84275	6.49	0.23194	1.82386	0.12063	0.05817	0.01014	0.1885	0.0117	2.37563	-11.8036	1.66e+23	2.08e+23	1.91e+21	2.08e+23	Solid solution
Mo0.7NbTiV0.3Zr	3.65256	0.81064	4.347	0.11284	1.49511	0.08576	0.05116	0.00823	0.15284	0.00956	8.92889	2.43804	3.8e+22	4.93e+22	4.69e+22	1.51e+22	Solid solution
CrMoNbTiZr	1.99232	0.76464	5	0.17889	1.658	0.16559	0.08195	0.01672	0.15721	0.01338	5.52622	-5.76	9.95e+22	1.14e+23	2.72e+22	1.11e+23	Solid solution+Intermetallic
AlCoCrFe0.6Mo0.5Ni	3.19589	0.85476	7.001	0.38931	1.76737	0.07577	0.0612	0.01334	0.27561	0.01197	1.29544	-15.3342	2.52e+23	3.44e+23	0	3.44e+23	Solid solution+Intermetallic
Zr58.5Nb2.8Cu15.6Ni12.8Al10.3	0.97621	0.76645	5.785	0.52422	1.52956	0.16544	0.10111	0.01392	0.23803	0.00998	0.52923	-34.9055	4.21e+23	7.38e+23	3.08e+22	7.38e+23	Amorphous
Al0.5CoCrCuFeNiV2.0	55.0186	0.85307	8.695	0.20993	1.83075	0.05287	0.01602	0.00323	0.15289	0.01412	11.2353	2.2283	1.8e+23	1.83e+23	1.53e+23	1e+23	Solid solution
CuNi2FeCrAl0.9	29.8618	0.85316	8.31867	0.25248	1.79725	0.05683	0.0184	0.00251	0.19219	0.01011	1.85774	9.65532	1.8e+23	2.38e+23	2.34e+23	4.44e+22	Solid solution
La66Al14Cu20	0.3118	0.67039	4.6	0.69565	1.3314	0.25009	0.15238	0.01701	0.10246	0.00724	0.34117	-25.2448	3.54e+23	8.43e+23	0	8.43e+23	Amorphous
Al0.3C0.1CoCrFeNi	52.8614	0.53882	8.23	0.18343	1.8201	0.05488	0.01489	0.00106	0.11115	0.01172	5.35457	-4.09698	9.06e+22	1.06e+23	0	1.06e+23	Solid solution+Intermetallic
HfMoNbTaTiVWZr	3.95604	0.80809	4.875	0.16013	1.6775	0.21292	0.06611	0.01601	0.21247	0.01729	13.4479	-3.4375	7.02e+22	7.4e+22	2.51e+22	6.96e+22	Solid solution+Intermetallic
CoCrFeNiCuAl0.5V	28.8064	0.85347	8.14083	0.26296	1.80071	0.06356	0.02288	0.00502	0.15844	0.01508	13.6733	-2.02206	2.13e+23	2.15e+23	1.29e+23	1.71e+23	Solid solution+Intermetallic
Al0.09CoCrFeMnNi	12.3249	0.8536	7.9955	0.17779	1.76586	0.07836	0.03301	0.00789	0.11986	0.01343	5.74232	-4.21078	9.03e+22	1.05e+23	1.61e+22	1.04e+23	Solid solution+Intermetallic
Ti0.5Co2CrFeNiAl	3.12132	0.83489	6.78125	0.38052	1.75399	0.07005	0.0628	0.01391	0.26959	0.01231	1.51868	-13.5089	2.31e+23	3.07e+23	0	3.07e+23	Solid solution
Pd40Cu30Ni10P20	1.28968	0.75996	9.3	0.23582	2.079	0.06935	0.09083	0.01672	0.41042	0.01064	0.58794	-24.88	4.71e+23	6.92e+23	3.65e+22	6.92e+23	Amorphous
AlCoCr0.5FeMo0.5Ni	3.06781	0.85467	7.485	0.35848	1.80852	0.06637	0.06236	0.01356	0.23937	0.01193	1.36912	-13.6793	2.8e+23	3.57e+23	0	3.57e+23	Solid solution+Intermetallic
Al0.8CoCrCuFeNi	50.4186	0.85304	8.7536	0.20446	1.83419	0.05126	0.01646	0.00302	0.15361	0.01366	8.75679	2.74903	1.75e+23	1.78e+23	1.56e+23	8.71e+22	Solid solution
AlCo3CrCu0.5FeNi	3.25918	0.85458	6.83875	0.37815	1.75706	0.06964	0.06193	0.0138	0.26864	0.0125	1.61375	-12.8948	2.3e+23	2.99e+23	2.76e+22	2.98e+23	Solid solution
Cu50Zr45Al5	0.58282	0.78344	7.45	0.47736	1.629	0.17031	0.11045	0.00403	0.24502	0.00711	0.48333	-24.76	2.07e+23	5.49e+23	0	5.49e+23	Amorphous
CrMoNbTaTiVWZr	3.44053	0.76352	5.125	0.15232	1.7225	0.19058	0.07089	0.01645	0.22406	0.01729	8.67094	-5.25	8.29e+22	9.05e+22	1.91e+22	8.84e+22	Solid solution
Nb42Mo20Ti13Cr12V12Ta1	5.34679	0.84541	5.19	0.12396	1.714	0.13154	0.04839	0.00956	0.14012	0.01252	7.3057	-4.358	6.16e+22	7.63e+22	1.34e+22	7.51e+22	Solid solution+Intermetallic
AlC0.4CoCrFeNi	3.40279	0.54285	7.1872	0.34578	1.78109	0.07289	0.06308	0.01445	0.26593	0.01354	1.77383	-12.9483	2.6e+23	3.13e+23	0	3.13e+23	Solid solution+Intermetallic
Co33Cr9W0.35N0.1C	0.13113	0.51865	5.838	0.39236	2.24862	0.15971	0.24248	0.01814	0.40617	0.00771	0.5948	-45.6493	1.74e+23	4.77e+23	3.65e+20	4.77e+23	Solid solution
Al2.8CoCrCuFeNi	21.3688	0.85319	8.6376	0.22547	1.82967	0.05371	0.02566	0.0044	0.16739	0.01407	14.8703	1.65162	1.95e+23	1.96e+23	1.54e+23	1.21e+23	Solid solution
Ni61Zr27Nb7Al5	0.62764	0.75932	7.68	0.38046	1.7167	0.14816	0.11458	0.01244	0.1918	0.00824	0.36286	-42.4148	3.23e+23	8.46e+23	2.13e+22	8.46e+23	Amorphous
Fe20Co20Ni41Al19	3.37688	0.85419	8.07	0.31799	1.831	0.06062	0.0571	0.01258	0.20298	0.01101	1.44171	-12.2312	2.68e+23	3.4e+23	0	3.4e+23	Solid solution+Intermetallic
Ni50Nb20Hf2.5Ti17.5	0.49167	0.7631	6.8	0.39831	1.577	0.15233	0.13424	0.03354	0.24179	0.00886	0.61919	-25.99	2.73e+23	5.91e+23	1.87e+22	5.9e+23	Amorphous
AlCoCrFeMo0.2Ni	4.02078	0.8543	7.1976	0.34456	1.77876	0.06839	0.05788	0.01389	0.24412	0.01347	1.84676	-12.3011	2.36e+23	2.89e+23	0	2.89e+23	Solid solution+Intermetallic
Al0.5CoCrFeMo0.5Ni	72.9288	0.85277	8.2125	0.18576	1.82065	0.05508	0.01279	0.00128	0.10928	0.01193	5.51201	-4.05208	7.5e+22	9.29e+22	0	9.29e+22	Solid solution+Intermetallic
Al0.5CrCuFeNi	49.5246	0.85303	8.72125	0.2245	1.82393	0.05539	0.01539	0.00279	0.16846	0.01173	4.61753	4.48372	1.93e+23	2.03e+23	1.85e+23	8.43e+22	Solid solution
Cu60.3Zr37.2Al2.5	0.51452	0.78182	8.196	0.42205	1.68071	0.16281	0.11118	0.00731	0.23632	0.00636	0.46522	-22.3342	1.49e+23	5.18e+23	0	5.18e+23	Amorphous
Ni60Zr27Nb8Al5	0.64497	0.75943	7.63	0.3833	1.7136	0.14814	0.11419	0.01256	0.19624	0.00841	0.37189	-42.4704	3.36e+23	8.4e+23	2.27e+22	8.4e+23	Amorphous
Al0.5CoCrCuFeNiTi1.4	23.8266	0.83322	8.7038	0.21139	1.83073	0.05406	0.02424	0.004	0.15067	0.014	13.9843	1.76917	2.02e+23	2.03e+23	1.54e+23	1.33e+23	Solid solution+Intermetallic
Al0.5NbTa0.8Ti1.5V0.2Zr	2.12311	0.81145	4.49	0.11354	1.46746	0.09124	0.05742	0.00128	0.13937	0.007	5.25866	3.23506	7.85e+22	9.14e+22	5.83e+22	7.04e+22	Solid solution
AlNbTiVZr	3.32138	0.80833	4.2	0.17817	1.542	0.07144	0.06347	0.01281	0.29795	0.01338	1.52449	-17.44	3.79e+23	4.29e+23	3.26e+22	4.27e+23	Solid solution+Intermetallic
AlCoCrFeNi2.0	3.17284	0.85465	6.57	0.35321	1.7483	0.06523	0.06178	0.01361	0.26973	0.01211	1.73998	-11.6522	2.04e+23	2.69e+23	0	2.69e+23	Solid solution+Intermetallic
Zr57Ti5Cu20Ni8Be10	0.65413	0.69323	5.68	0.56386	1.5249	0.16312	0.12475	0.01557	0.17014	0.01018	0.6236	-30.6216	3.97e+23	6.53e+23	1.95e+22	6.52e+23	Amorphous
CoCrFeMnNiV0.3	12.5423	0.91179	7.991	0.1779	1.76559	0.07836	0.03282	0.00786	0.1193	0.01351	5.74884	-4.23558	9.06e+22	1.05e+23	1.6e+22	1.04e+23	Solid solution
NiCoFeCrAl0.59	83.6061	0.85275	8.21902	0.18597	1.81876	0.05374	0.01186	0.00108	0.10377	0.01176	5.39294	-4.06952	7.67e+22	9.47e+22	0	9.47e+22	Solid solution
Al1.8CoCrFeNi	30.1449	0.85285	8.1555	0.19905	1.81622	0.05495	0.02001	0.00225	0.11751	0.01207	4.75118	-4.71213	9.81e+22	1.17e+23	0	1.17e+23	Solid solution+Intermetallic
AlCoCuFeNiVZr	1.86392	0.75385	7.14286	0.40596	1.72714	0.11541	0.09317	0.02196	0.23709	0.01618	1.25357	-21.9592	5.28e+23	5.84e+23	9.54e+22	5.76e+23	Solid solution+Intermetallic
AlCo1.5CrFeMo0.5Ni	3.13724	0.85463	6.78	0.37982	1.75645	0.07129	0.06236	0.01369	0.27427	0.0122	1.55034	-13.1482	2.22e+23	2.97e+23	0	2.97e+23	Solid solution+Intermetallic
Al70Cu5Mg5Si10Zn5Zr5	1.55257	0.70502	3.95	0.6478	1.6265	0.08876	0.07601	0.01489	0.32076	0.00897	0.63483	-15.22	6.01e+23	7.92e+23	2.4e+22	7.92e+23	Solid solution+Intermetallic
CrCuFeMoNi	10.3643	0.9024	8.2	0.24873	1.892	0.08519	0.03593	0.00826	0.26121	0.01338	5.75155	4.64	1.98e+23	2.05e+23	1.91e+23	7.51e+22	Solid solution
Al0.5CrCuFeMnNi	12.3204	0.85386	8.373	0.22559	1.7692	0.08023	0.0332	0.00758	0.16591	0.01358	9.53792	2.44213	1.84e+23	1.87e+23	1.57e+23	1.01e+23	Solid solution
Hf0.75NbTa0.5Ti1.5Zr1.25	6.87085	0.88111	4.965	0.03702	1.59298	0.02543	0.01632	0.00123	0.0466	0.00183	11.7897	0.4239	1.41e+22	1.6e+22	1.6e+22	0	Solid solution
Fe33Ni17Mn38Al12	3.89825	0.85523	7.36	0.25959	1.7108	0.08764	0.05244	0.00854	0.17084	0.01072	1.78001	-9.5192	2.15e+23	2.73e+23	0	2.73e+23	Solid solution+Intermetallic
Al13.00Co21.00Cr21.00Fe21.00Ni21.00Ti3.00	4.60975	0.8342	7.44	0.30962	1.7843	0.06787	0.05507	0.01369	0.20387	0.01398	2.02792	-12.0768	2.49e+23	2.94e+23	0	2.94e+23	Solid solution+Intermetallic
Al0.5CoCrCuFeNiTi1.0	28.8971	0.83318	8.723	0.20851	1.83191	0.05318	0.02194	0.00367	0.15089	0.01391	11.7344	2.09402	1.94e+23	1.96e+23	1.54e+23	1.2e+23	Solid solution+Intermetallic
Fe89Zr7B4	0.33481	0.49804	7.52	0.1828	1.8034	0.07554	0.10195	0.01494	0.0696	0.00348	0.60165	-10.7276	2.18e+23	3.43e+23	0	3.43e+23	Solid solution
B6Ni21Sb2	0.00262	0.41448	2.38	1.47681	0.5645	1.31965	1.35129	0.04096	1.36652	0.00478	2.23513	-1.116	3.75e+23	3.9e+23	1.11e+23	3.74e+23	Solid solution+Intermetallic
Al0.9CoCrFeNi	56.9886	0.85277	8.20275	0.1894	1.81811	0.05406	0.01442	0.00136	0.10746	0.01185	5.21277	-4.23578	8.27e+22	1.01e+23	0	1.01e+23	Solid solution+Intermetallic
AlCoCrFeNiZr0.5	3.7385	0.75042	7.184	0.34605	1.77576	0.07002	0.06027	0.01443	0.24238	0.01358	1.77827	-12.8777	2.55e+23	3.09e+23	0	3.09e+23	Solid solution+Intermetallic
Ni30Co30Cr10Fe10Al18W2	4.1673	0.85427	7.76	0.32658	1.823	0.07727	0.05596	0.01314	0.27194	0.01305	1.80683	-12.2048	2.52e+23	3.08e+23	1.92e+21	3.08e+23	Solid solution+Intermetallic
Al1.5CrCuFeNi	27.6834	0.85311	8.66375	0.2343	1.82177	0.0564	0.02082	0.00341	0.17491	0.012	5.32528	3.95847	2.02e+23	2.1e+23	1.84e+23	1e+23	Solid solution+Intermetallic
Al85.5Fe9Ce5.5	0.74166	0.65426	3.45	0.41476	1.60285	0.08256	0.07561	0.012	0.24582	0.00424	0.4129	-10.4742	4.29e+23	6.24e+23	1.5e+22	6.24e+23	Amorphous
Hf0.8NbTa0.5Ti1.5Zr1.25	6.81173	0.88111	4.9645	0.03727	1.59283	0.02576	0.01648	0.00125	0.04664	0.00185	11.7111	0.43139	1.42e+22	1.62e+22	1.62e+22	0	Solid solution
Al66.7Mg23.3Zn4.5Cu4.5Si1	2.12914	0.70948	3.542	0.71837	1.55785	0.09724	0.06041	0.01075	0.13457	0.00777	3.13764	-2.34461	1.5e+23	1.75e+23	1.37e+22	1.75e+23	Solid solution+Intermetallic
Al2.5CoCrCuFe	20.0784	0.85324	8.3625	0.23634	1.81231	0.05447	0.02466	0.00385	0.18001	0.01221	4.34353	4.94203	1.95e+23	2.07e+23	1.88e+23	8.86e+22	Solid solution
CoCrFeNiCu0.5Al	4.0733	0.85429	7.219	0.34495	1.77861	0.06779	0.05774	0.01386	0.2426	0.01358	1.89422	-12.0618	2.4e+23	2.9e+23	2.59e+22	2.89e+23	Solid solution
Al14.1Cr6Fe28.2Mn32.9Ni18.8	4.21715	0.85519	7.222	0.28514	1.7117	0.08578	0.05405	0.00984	0.19854	0.01232	1.86134	-10.5752	2.32e+23	2.87e+23	1.27e+22	2.87e+23	Solid solution+Intermetallic
CoCrFeNiAl1.17	44.8093	0.8528	8.18858	0.19234	1.81754	0.05433	0.01631	0.00161	0.11057	0.01192	5.06439	-4.37968	8.77e+22	1.06e+23	0	1.06e+23	Solid solution
CrNbTiVZr	1.77671	0.76408	4.8	0.1559	1.552	0.07595	0.08678	0.01816	0.12144	0.01338	6.44893	-4.64	9.89e+22	1.1e+23	2.9e+22	1.06e+23	Solid solution+Intermetallic
Co2Mo0.5Ni2VW0.5	18.3987	0.90522	5.19	0.17168	1.6469	0.04933	0.01081	0.00113	0.06739	0.00215	1.90444	-2.4574	8.91e+22	1.05e+23	0	1.05e+23	Solid solution+Intermetallic
AlCr0.5NbTiV	7.25487	0.84643	4.25875	0.19636	1.59532	0.02117	0.04021	0.00852	0.33579	0.01173	1.4126	-16.2173	2.87e+23	3.56e+23	1.85e+22	3.56e+23	Solid solution
Cr2MoNbTaVW	12.0644	0.86593	5.412	0.09095	1.8462	0.18469	0.03398	0.00723	0.17533	0.01393	8.75073	-4.69146	5.54e+22	6.6e+22	1.54e+21	6.59e+22	Solid solution+Intermetallic
FeCoNiAl8Ti6	4.04086	0.83403	8.22	0.25358	1.83227	0.05844	0.05454	0.01283	0.13748	0.01202	1.73905	-11.8363	2.94e+23	3.45e+23	0	3.45e+23	Solid solution+Intermetallic
Al86Mg10Zn2Cu2	2.81185	0.78526	3.24	0.52943	1.5866	0.06355	0.03906	0.00581	0.07373	0.00429	5.40895	-0.7424	3.65e+22	5.07e+22	1.03e+22	4.96e+22	Solid solution+Intermetallic
Al16LIntermetallicgSnZn	3.84395	0.85174	4.47	0.8979	1.4966	0.22703	0.05891	0.01151	0.28894	0.01334	1.38201	-6.6612	4.39e+23	4.92e+23	8.23e+22	4.86e+23	Solid solution+Intermetallic
AlCo0.5Cr0.5Fe0.5MnNiV0.5	3.09196	0.85668	6.67333	0.42674	1.6912	0.09275	0.05687	0.00821	0.24495	0.01	0.65404	-21.4867	2.58e+23	5.13e+23	4.17e+21	5.13e+23	Solid solution
Pd71.5Cu12Si16.5	1.67108	0.83058	9.13	0.25223	2.1145	0.06405	0.06275	0.00725	0.08761	0.00658	0.35655	-32.2641	4e+23	8.08e+23	0	8.08e+23	Amorphous
Fe33.5Ni33.5Cr15Mn10Al4Ti4	5.42517	0.8339	7.91	0.24225	1.7829	0.07399	0.04802	0.011	0.13964	0.01251	2.4609	-9.0458	2.11e+23	2.5e+23	9.97e+21	2.49e+23	Solid solution+Intermetallic
AlCoCrFeNiSi	3.40404	0.79041	6.66667	0.38406	1.79833	0.06622	0.06616	0.01498	0.22139	0.0149	0.91829	-27.3333	5.01e+23	6.05e+23	0	6.05e+23	Solid solution
AlMnNbTiV	8.57555	0.89316	4.8	0.27639	1.586	0.02206	0.0395	0.00789	0.32854	0.01338	1.60808	-15.52	2.83e+23	3.41e+23	1.55e+22	3.41e+23	Solid solution+Intermetallic
CrMoNbTiV	4.23778	0.84451	5.2	0.14391	1.718	0.1307	0.05619	0.01153	0.15364	0.01338	7.40236	-4.32	6.54e+22	7.74e+22	1.21e+22	7.64e+22	Solid solution
AlCoCrFeNb0.1Ni	3.99916	0.8543	7.1978	0.34478	1.77782	0.06786	0.05795	0.01391	0.24314	0.01343	1.82924	-12.3721	2.38e+23	2.91e+23	0	2.91e+23	Solid solution
AlCu0.2Li0.5MgZn0.5	2.0109	0.78898	2.557	0.36072	1.45943	0.10604	0.05615	0.00066	0.04572	0.00634	2.879	-2.03812	1.84e+22	8.09e+22	3.9e+21	8.08e+22	Solid solution+Intermetallic
HfNbTi	4.96316	0.89834	4.33333	0.10879	1.48	0.08758	0.04289	0.00659	0.14124	0.00913	8.21357	2.66667	3.07e+22	4.5e+22	4.5e+22	0	Solid solution
Al5Nb24Ti40V5Zr26	4.03953	0.80995	4.24	0.12533	1.5078	0.07248	0.05289	0.01106	0.19667	0.0113	5.55855	-4.3616	2.3e+23	2.37e+23	3.97e+22	2.34e+23	Solid solution
CoCrFeNiAl0.75	67.2695	0.85276	8.21063	0.18775	1.81842	0.0539	0.01325	0.00122	0.10569	0.01181	5.29958	-4.15547	7.99e+22	9.79e+22	0	9.79e+22	Solid solution
CoCrFeNiCu0.5Al0.5	96.3053	0.85275	8.2375	0.18574	1.81935	0.0536	0.01113	0.00107	0.10439	0.01193	5.8395	-3.80912	8.09e+22	9.61e+22	2.61e+22	9.25e+22	Solid solution
Cr1.75Cu0.25MnFeNi	6.38729	0.91208	8.29917	0.15414	1.76187	0.08715	0.03923	0.00643	0.08195	0.00983	3.84095	-4.33494	9.29e+22	1.19e+23	1.88e+22	1.17e+23	Solid solution
Cu52.5Zr42.5Al5	0.57848	0.78299	7.625	0.46616	1.64325	0.16817	0.11063	0.00528	0.2459	0.00708	0.48335	-24.3725	2.09e+23	5.49e+23	0	5.49e+23	Amorphous
Co20Cr20Fe40Mn20	9.9501	0.91175	7.6	0.13418	1.75	0.07128	0.03337	0.00714	0.11619	0.01108	11.4439	-1.76	4.92e+22	5.58e+22	1.59e+22	5.35e+22	Solid solution+Intermetallic
Ni60Nb15Hf10Ti15	1.14549	0.77159	7.75	0.35776	1.747	0.12222	0.08957	0.01004	0.19761	0.00919	0.55347	-33.06	3.06e+23	6.27e+23	2.09e+22	6.27e+23	Amorphous
TiZrHfCr0.2Mo	2.80527	0.76926	4.503	0.1927	1.58265	0.21841	0.06436	0.01166	0.15477	0.01162	7.7667	-3.5419	5.13e+22	6.4e+22	0	6.4e+22	Solid solution
CoCrCuFeNiTi2.5	17.9724	0.83329	8.68	0.21391	1.8286	0.05584	0.02793	0.00453	0.1463	0.01402	21.2488	1.17	2.17e+23	2.18e+23	1.52e+23	1.56e+23	Solid solution+Intermetallic
CoFeMnTi0.5VZr	1.42912	0.75478	6.587	0.28225	1.64348	0.12084	0.09748	0.02228	0.13004	0.01358	1.41065	-18.1185	3.45e+23	4.09e+23	0	4.09e+23	Solid solution+Intermetallic
MoNbTiV1.25Zr	3.24703	0.80901	4.75313	0.17345	1.65716	0.18408	0.06064	0.01218	0.16551	0.01194	11.4735	-2.5243	7.23e+22	7.7e+22	3.3e+22	6.96e+22	Solid solution
Al0.5CoFeNi	75.3427	0.85271	8.97	0.10232	1.87202	0.02019	0.01114	0.00095	0.0385	0.00935	9.91074	-1.66497	5.34e+22	6.02e+22	0	6.02e+22	Solid solution+Intermetallic
Al0.25CoCrCu0.5FeNiTi0.5	55.688	0.83281	8.22938	0.18655	1.81848	0.05434	0.01471	0.00136	0.10113	0.01205	5.52936	-4.0691	9.76e+22	1.12e+23	2.6e+22	1.09e+23	Solid solution
Ti30Zr10Hf10Ni30Co10Cu10	1.37672	0.76048	7	0.43331	1.676	0.14278	0.09961	0.01968	0.15249	0.01366	0.80412	-31.88	5.28e+23	6.68e+23	3.54e+22	6.67e+23	Solid solution+Intermetallic
Al22.5Cu20Fe15Ni20Ti22.5	2.57918	0.83721	6.975	0.4706	1.74525	0.0904	0.07181	0.01267	0.24685	0.0133	1.02344	-19.955	4.84e+23	5.7e+23	1.13e+23	5.58e+23	Solid solution
Ti0.5Co1.5CrFeNi1.5Mo0.5	35.2984	0.83272	7.055	0.1554	1.75055	0.05315	0.01443	0.00104	0.0986	0.00735	9.16762	-1.5973	3.85e+22	4.76e+22	0	4.76e+22	Solid solution+Intermetallic
AlCoCrFeNiSi0.6	4.00837	0.79166	7.1808	0.34631	1.77873	0.06779	0.05827	0.01399	0.24186	0.01361	1.76598	-12.9789	2.56e+23	3.1e+23	0	3.1e+23	Solid solution
Al8Li5Mg2	0.00074	0.82257	0.33	2.44035	0.204	2.26086	2.19723	0.03784	2.32015	0.00358	5.39923	-0.0768	1.62e+23	1.66e+23	0	1.66e+23	Solid solution+Intermetallic
FeCoNiCrTi2Al4	9.45353	0.8333	7.955	0.23291	1.806	0.06047	0.03714	0.00706	0.13846	0.01304	3.24502	-7.3763	1.75e+23	2e+23	0	2e+23	Solid solution+Intermetallic
CrMn0.5FeVCu0.10	12.8795	0.91183	6.34133	0.1976	1.70608	0.05199	0.02703	0.00426	0.08741	0.00941	4.44988	-4.3448	6.04e+22	8.67e+22	1.21e+22	8.58e+22	Solid solution
La65Al14Cu9.17Ag1.83Ni5Co5	0.39678	0.65407	4.53	0.66038	1.33945	0.25163	0.15506	0.02038	0.16603	0.00954	0.43543	-26.9053	3.88e+23	8.51e+23	5.21e+22	8.49e+23	Amorphous
Co33Cr9W0.35N0.06C	0.1308	0.51865	5.8376	0.39242	2.24843	0.15959	0.24247	0.01809	0.40553	0.00769	0.59391	-45.6231	1.73e+23	4.77e+23	3.65e+20	4.77e+23	Solid solution
AlTiVYZr	1.1157	0.71167	3.8	0.19693	1.466	0.11088	0.10951	0.02248	0.2521	0.01338	1.61502	-14.88	5.47e+23	5.79e+23	1.97e+23	5.44e+23	Solid solution+Intermetallic
Al15Co30Cr15Fe40Ni5	2.4551	0.85646	7.75	0.27646	1.882	0.07441	0.07	0.01826	0.2042	0.01203	2.30676	-9.43	1.88e+23	2.22e+23	0	2.22e+23	Solid solution
Fe33Ni19Mn34Al14	3.74727	0.85521	7.34	0.27802	1.7192	0.087	0.05418	0.00915	0.1815	0.011	1.63863	-10.56	2.27e+23	2.91e+23	0	2.91e+23	Solid solution+Intermetallic
Mg2Ni9Y	0.39337	0.68904	3.61	0.55801	1.2839	0.15367	0.09173	0.01107	0.06927	0.00331	0.56445	-10.3884	2.4e+23	3.6e+23	0	3.6e+23	Solid solution+Intermetallic
Al0.38CoCrFeMnNi	11.9293	0.85362	7.981	0.18101	1.76541	0.07841	0.03369	0.00806	0.12263	0.01354	5.56584	-4.37375	9.61e+22	1.11e+23	1.61e+22	1.1e+23	Solid solution
Fe89Zr5B6	0.31162	0.49619	7.5	0.1909	1.8176	0.06737	0.10613	0.01565	0.0761	0.00351	0.6011	-10.8556	2.2e+23	3.46e+23	0	3.46e+23	Solid solution
ZrHfTiAlCuNi	1.67309	0.76348	6	0.53576	1.59833	0.15169	0.09437	0.02019	0.28976	0.0149	0.77127	-34.1111	5.98e+23	7.22e+23	2.73e+22	7.21e+23	Solid solution+Intermetallic
MoTaTiV	6.90272	0.89301	5	0.14142	1.7075	0.15547	0.04087	0.00689	0.20982	0.01153	10.8067	-2.75	3.97e+22	4.82e+22	7.03e+21	4.76e+22	Solid solution
MoNbTaTiZr	4.48326	0.83883	4.8	0.1559	1.626	0.17324	0.05463	0.01199	0.19172	0.01338	19.7735	-1.76	6.48e+22	6.66e+22	3.05e+22	5.92e+22	Solid solution
Fe34Cr34Ni14Al14Co4	4.49631	0.85377	6.94	0.30006	1.7546	0.06221	0.05112	0.01135	0.21872	0.01175	2.46057	-8.5968	1.55e+23	2.01e+23	0	2.01e+23	Solid solution+Intermetallic
Re10Nb30Ti30Zr30	3.7159	0.84769	4.6	0.19924	1.531	0.1077	0.05421	0.01022	0.20228	0.01092	3.20039	-8.16	2.5e+23	2.67e+23	4.06e+22	2.64e+23	Solid solution+Intermetallic
Fe41Co7Cr15Mo14C15B6Y2	0.39668	0.40117	6.49	0.28201	1.9626	0.15288	0.18557	0.04419	0.40902	0.01366	1.01872	-33.3452	5.06e+23	6.08e+23	4.09e+22	6.07e+23	Amorphous
Al1.8CrCuFeNi	24.5792	0.85313	8.6465	0.23718	1.82113	0.0567	0.02216	0.00359	0.17679	0.01207	5.56765	3.8028	2.04e+23	2.11e+23	1.84e+23	1.04e+23	Solid solution+Intermetallic
Au29Ag5.5Pd2.3Cu26.9Si16.3	0.1765	0.76896	7.636	0.3979	1.71415	0.27406	0.24309	0.05572	0.25631	0.01043	0.84783	-14.0014	3.36e+23	5.75e+23	1.55e+22	5.74e+23	Amorphous
Al1.3CoCrCuFeNi	37.2641	0.85308	8.7246	0.20988	1.83306	0.05189	0.01923	0.00338	0.15718	0.01378	9.80571	2.47066	1.8e+23	1.83e+23	1.55e+23	9.67e+22	Solid solution
Pr60Al10Ni10Cu20	0.68885	0.74389	5.3	0.66468	1.41	0.2498	0.11462	0.01417	0.15133	0.00905	0.41439	-27.52	3.85e+23	8.21e+23	3.25e+22	8.2e+23	Amorphous
MoNbTaTiVW	11.6517	0.89306	5.16667	0.133	1.79833	0.18578	0.03576	0.00743	0.21541	0.0149	9.85459	-4.22222	5.87e+22	6.67e+22	9.67e+21	6.6e+22	Solid solution
CoCrFeNiAl2	27.382	0.85286	8.145	0.20114	1.8158	0.05515	0.02103	0.00246	0.11963	0.01211	4.65871	-4.8167	1.01e+23	1.2e+23	0	1.2e+23	Solid solution
Al2.3CoCrCuFe	21.3056	0.85323	8.3735	0.23448	1.81273	0.05428	0.0239	0.00374	0.17877	0.01217	4.24544	5.0445	1.94e+23	2.06e+23	1.88e+23	8.58e+22	Solid solution
VCrFeTa0.2W0.2	12.3594	0.85502	6.33	0.19688	1.70756	0.05451	0.02749	0.0043	0.09538	0.00934	4.312	-4.47016	5.91e+22	8.69e+22	9.04e+20	8.69e+22	Solid solution
CoCrCuFeNiTi	3.97038	0.8347	8	0.29756	1.78667	0.07767	0.06126	0.01504	0.13741	0.0149	3.17188	-8.44444	3.46e+23	3.59e+23	1.28e+23	3.36e+23	Solid solution
B2MgNi7	0.36557	0.53223	2.58	0.79089	1.3666	0.13223	0.08922	0.01015	0.27848	0.00291	2.02993	-1.4448	8.03e+22	1.05e+23	0	1.05e+23	Solid solution+Intermetallic
Al0.44CoCrFeNi	108.474	0.85274	8.2269	0.18429	1.81908	0.05359	0.01039	0.00097	0.10194	0.01171	5.48299	-3.98867	7.35e+22	9.15e+22	0	9.15e+22	Solid solution+Intermetallic
CoCrFeNiW	9.24159	0.89933	7.8	0.20513	1.928	0.12068	0.03805	0.0091	0.33399	0.01338	10.3899	-2.88	5.07e+22	5.87e+22	6.48e+21	5.83e+22	Solid solution+Intermetallic
HfMo0.5NbSi0.7TiV0.5	4.32912	0.72277	4.34267	0.11169	1.48709	0.09539	0.0477	0.00791	0.14332	0.00985	38.3732	0.61488	1.74e+23	1.74e+23	4.43e+22	1.68e+23	Solid solution+Intermetallic
Al1.5MoNbTiV	7.28714	0.89302	4.97	0.14944	1.73066	0.14301	0.04058	0.00696	0.17827	0.012	7.87462	-3.68759	8.26e+22	9.11e+22	1.47e+22	8.99e+22	Solid solution
Zr2.0TiHfVNb2.0	1.91469	0.80863	4.34	0.10915	1.489	0.09349	0.0737	0.01135	0.10788	0.0104	14.3671	-1.6064	2.66e+22	3.36e+22	1.2e+22	3.14e+22	Solid solution
Al2CoCrFeMo0.5Ni	25.5266	0.85289	8.13375	0.20186	1.8175	0.05657	0.02196	0.00282	0.12551	0.01231	4.72189	-4.84409	1.01e+23	1.2e+23	0	1.2e+23	Solid solution
Ti0.5Co1.5CrFeNi1.5Mo0.8	31.7838	0.83274	7.052	0.15549	1.7518	0.05457	0.01531	0.00124	0.10141	0.00745	9.26961	-1.60339	3.85e+22	4.76e+22	0	4.76e+22	Solid solution+Intermetallic
Cr20Fe6Co34Ni34Mo6	24.2109	0.90179	8.5	0.18564	1.86	0.06461	0.02187	0.00399	0.15871	0.01158	5.14437	-4.2928	7.1e+22	9.35e+22	0	9.35e+22	Solid solution
Zr57Nb5Cu15.4Ni12.6Al10	1.02992	0.76634	5.784	0.52009	1.53236	0.16374	0.10044	0.01415	0.24341	0.01039	0.57824	-33.612	4.42e+23	7.18e+23	3.54e+22	7.17e+23	Amorphous
Ni46Co22Al12Cr8Fe8Ti3Mo1	4.28275	0.83419	8.24	0.29334	1.8324	0.06733	0.05396	0.01232	0.19248	0.01247	1.64374	-12.9144	2.79e+23	3.48e+23	0	3.48e+23	Solid solution+Intermetallic
Al16Co41Cr15Fe10Ni18	4.42254	0.85404	7.67	0.30911	1.8042	0.06461	0.05278	0.01213	0.2144	0.01232	1.84752	-11.292	2.26e+23	2.85e+23	0	2.85e+23	Solid solution
Cr1.5Cu0.5MnFeNi	6.41332	0.91208	8.31167	0.15413	1.76247	0.08716	0.03921	0.00641	0.08138	0.00986	3.9293	-4.24524	9.55e+22	1.2e+23	2.56e+22	1.17e+23	Solid solution
FeMnNi	5.85459	0.9121	8.33333	0.14967	1.76333	0.08753	0.03949	0.0062	0.07287	0.00913	3.46347	-4.44444	8.87e+22	1.18e+23	0	1.18e+23	Solid solution
CoCrFeMnNiNbC	0.64001	0.53696	7	0.28571	1.85429	0.1685	0.159	0.03737	0.4426	0.01618	0.99816	-38.2041	6.39e+23	7.12e+23	8.78e+21	7.12e+23	Solid solution
Al21.88Ni19.53Co19.53Fe19.53Cr19.53	3.7576	0.85444	7.1013	0.35681	1.77405	0.06867	0.05965	0.01414	0.25169	0.01337	1.72903	-12.886	2.44e+23	3.02e+23	0	3.02e+23	Solid solution
Fe19.96Mn19.96Ni19.96Co19.96Cr19.96C0.5	7.40492	0.57825	8.004	0.18002	1.77522	0.08392	0.04284	0.00886	0.16371	0.01359	4.78447	-5.17331	1.68e+23	1.79e+23	1.59e+22	1.79e+23	Solid solution
Co50.4Fe21.6B19.2Si4.8Nb4	0.47045	0.56004	7.232	0.33422	1.88968	0.04884	0.14968	0.03017	0.14657	0.01054	0.83314	-24.341	3.27e+23	5e+23	0	5e+23	Amorphous
AlCoCrCu0.5Fe2Ni	3.31694	0.85471	7.04	0.38669	1.76697	0.07393	0.06092	0.01349	0.27	0.01231	1.36474	-14.9196	2.57e+23	3.42e+23	2.21e+22	3.41e+23	Solid solution+Intermetallic
Fe18.4Co18.4Ni18.4Cr18.4Mn18.4Al8	6.68249	0.85416	7.6	0.25241	1.75352	0.07944	0.04679	0.01124	0.18048	0.01463	3.05609	-8.2903	1.89e+23	2.16e+23	1.54e+22	2.15e+23	Solid solution
VCrFeTa0.3W0.3	12.1451	0.85503	6.32833	0.19685	1.70801	0.0559	0.02785	0.00436	0.10016	0.00942	4.34253	-4.48297	5.96e+22	8.73e+22	1.1e+21	8.73e+22	Solid solution
Al1.2CoCrFeNiTi0.8	24.3108	0.83292	8.153	0.19814	1.81524	0.0559	0.02242	0.00264	0.11061	0.01222	4.52646	-5.02422	1.17e+23	1.35e+23	0	1.35e+23	Solid solution
NiCoFeCrAl1.0	51.7596	0.85278	8.1975	0.19049	1.8179	0.05416	0.01515	0.00144	0.10863	0.01188	5.15831	-4.28918	8.46e+22	1.03e+23	0	1.03e+23	Solid solution
Al1.5CoCrCuFe	28.5823	0.85316	8.4175	0.22691	1.81439	0.0535	0.02049	0.00328	0.17368	0.012	3.88378	5.45813	1.87e+23	2.03e+23	1.89e+23	7.39e+22	Solid solution
Al2.0CrCuFeNi	22.8724	0.85315	8.635	0.23907	1.8207	0.05689	0.02301	0.0037	0.17804	0.01211	5.73661	3.6995	2.06e+23	2.13e+23	1.84e+23	1.07e+23	Solid solution+Intermetallic
NbTa0.4Ti1.6Zr	2.00614	0.8836	4.494	0.11125	1.46634	0.09138	0.05714	0.00076	0.13095	0.00655	4.05936	3.9281	1.28e+22	5.87e+22	5.87e+22	0	Solid solution
CoCrFeNiAl1.25	42.1537	0.8528	8.18438	0.1932	1.81738	0.05441	0.01683	0.00169	0.11148	0.01194	5.02214	-4.42215	8.91e+22	1.07e+23	0	1.07e+23	Solid solution
Fe22Co20Ni19Cr20Mn12Al7	7.59082	0.85379	7.71	0.24424	1.7722	0.07347	0.04357	0.01071	0.17087	0.01441	3.38086	-7.5184	1.72e+23	1.96e+23	1.27e+22	1.95e+23	Solid solution+Intermetallic
AlCoCrCu0.5FeNi2.5	3.27685	0.85464	6.61	0.35441	1.7499	0.06546	0.06154	0.01366	0.2689	0.01241	1.81719	-11.4246	2.1e+23	2.7e+23	2.82e+22	2.69e+23	Solid solution+Intermetallic
Al0.5CrMoNbSi0.3TiV	4.26152	0.77828	5.1854	0.14735	1.71801	0.13038	0.05672	0.01173	0.16037	0.01371	6.34746	-5.14192	1.09e+23	1.19e+23	1.21e+22	1.19e+23	Solid solution+Intermetallic
Al0.12CoCrFeMnNi	12.282	0.8536	7.994	0.17812	1.76581	0.07837	0.03308	0.00791	0.12015	0.01344	5.72278	-4.22769	9.09e+22	1.06e+23	1.61e+22	1.04e+23	Solid solution+Intermetallic
Co23.25Ni23.25Fe23.25Cr23.25Mo7.00	22.4423	0.90179	8.0925	0.18999	1.8438	0.06908	0.02391	0.00471	0.16153	0.01283	6.0014	-4.15477	6.67e+22	8.42e+22	0	8.42e+22	Solid solution
AlLi0.5MgSn0.2Zn0.5	2.03839	0.85169	2.543	0.33185	1.45955	0.10628	0.05577	0.00047	0.0455	0.00634	2.8674	-2.04259	2.93e+22	8.44e+22	1.06e+22	8.37e+22	Solid solution+Intermetallic
Al70Cr5Cu5Mg5Si10Zn5	1.631	0.70473	4.05	0.64138	1.643	0.07754	0.07416	0.01359	0.3274	0.00897	1.11971	-8.65	3.39e+23	4.48e+23	9.25e+22	4.38e+23	Solid solution+Intermetallic
Au46Ag5Cu29Si20	1.31407	0.78686	9.6	0.29167	2.1959	0.14466	0.08671	0.01267	0.10059	0.00988	0.64756	-21.4864	3.31e+23	5.62e+23	1.24e+22	5.62e+23	Amorphous
HfNbTaZr	4.00879	0.88346	4.5	0.11111	1.4325	0.08598	0.05363	0.0077	0.15804	0.01153	8.7908	3.5	3.43e+22	4.8e+22	4.8e+22	0	Solid solution
Cu2In3Sn1	0.00013	0.61181	0.35	4.61793	0.111	3.8409	3.86618	0.01707	4.49038	0.00191	2.91052	0.0296	4.23e+23	4.24e+23	4.24e+23	0	Solid solution+Intermetallic
Al18Cr28Nb18Ti18V18	3.31227	0.84455	4.74	0.22251	1.6132	0.02527	0.0632	0.01164	0.28129	0.01323	1.95148	-13.6656	2.24e+23	2.75e+23	1.29e+22	2.74e+23	Solid solution+Intermetallic
Mg65Ni20Nd15	0.82042	0.75029	3.75	0.83852	1.4045	0.18485	0.09478	0.0167	0.28191	0.00737	1.0466	-8.02	2.62e+23	3.63e+23	0	3.63e+23	Amorphous
Al1.25CoCrFeMnNi	10.8651	0.85368	7.9375	0.19038	1.76405	0.07856	0.0356	0.00854	0.13058	0.01377	5.0763	-4.85652	1.12e+23	1.27e+23	1.6e+22	1.26e+23	Solid solution
Fe40Mn27Ni26Co5Cr2	7.72223	0.91192	8.26	0.14183	1.7743	0.08056	0.03738	0.00713	0.07941	0.01079	5.17313	-3.5788	8.04e+22	9.96e+22	6.2e+21	9.94e+22	Solid solution
Tb36Al24Co20Y20	0.56126	0.68154	4.2	0.57143	1.4024	0.2204	0.14164	0.02305	0.22202	0.01126	0.49649	-34.5664	5.12e+23	7.89e+23	0	7.89e+23	Amorphous
Fe73.5Si13.5B9Nb3Cu	0.63967	0.56331	6.95	0.27555	1.85215	0.04103	0.10602	0.01492	0.12392	0.00719	0.55747	-24.0699	2.2e+23	5.44e+23	4.33e+22	5.42e+23	Solid solution
CoFeMoNi1.8V	8.07576	0.90288	7.054	0.22921	1.87563	0.10003	0.03866	0.00697	0.20948	0.01207	3.48535	-7.4686	1.14e+23	1.43e+23	0	1.43e+23	Solid solution+Intermetallic
Al0.56CoCrFeMnNi	11.6941	0.85364	7.972	0.18299	1.76513	0.07844	0.03409	0.00816	0.12432	0.01359	5.456	-4.47439	9.96e+22	1.15e+23	1.6e+22	1.13e+23	Solid solution
CoFeMo0.4NiV	19.0847	0.90205	7.992	0.23415	1.81389	0.06127	0.02476	0.00533	0.10256	0.0117	2.09666	-10.4719	1.81e+23	2.31e+23	0	2.31e+23	Solid solution+Intermetallic
CoCuFeMnNiSn0.08	12.4588	0.74034	8.996	0.15793	1.81412	0.07434	0.03282	0.00737	0.10679	0.01342	12.4616	1.76166	1.59e+23	1.61e+23	1.36e+23	8.59e+22	Solid solution+Intermetallic
Al19Co19Cr19Fe19Ni19Fe5	0.23922	0.84328	5.72	0.46927	1.4329	0.226	0.22153	0.05955	0.36137	0.01174	1.6598	-9.5228	2.11e+23	3.3e+23	0	3.3e+23	Solid solution+Intermetallic
AlCo1.5CrCu0.5FeNi	3.14733	0.85461	6.805	0.38085	1.75515	0.0697	0.06226	0.0137	0.27086	0.0122	1.56815	-12.9391	2.27e+23	3e+23	2.77e+22	2.98e+23	Solid solution+Intermetallic
V10Cr15Mn5Co10Ni25Fe25.3Nb9.7	7.15937	0.85597	7.659	0.24099	1.77319	0.07136	0.04591	0.01066	0.16593	0.01509	2.52751	-11.6718	2.26e+23	2.61e+23	6.42e+21	2.61e+23	Solid solution+Intermetallic
Co18Cr12.5Fe55Ni7Mo7.5	16.5521	0.90173	7.92	0.14137	1.8481	0.06013	0.02533	0.00426	0.15855	0.01062	8.77004	-2.331	3.55e+22	5.15e+22	0	5.15e+22	Solid solution+Intermetallic
Gd40Al24Co20Y16	0.52547	0.68203	4.2	0.57143	1.4376	0.19231	0.14475	0.02228	0.21949	0.01101	0.48087	-34.3168	4.98e+23	7.98e+23	0	7.98e+23	Amorphous
HfNbTaTiZrMoW	4.4587	0.83901	4.85714	0.1715	1.68429	0.22641	0.06024	0.01438	0.20922	0.01618	12.3595	-3.59184	7.59e+22	8e+22	2.8e+22	7.5e+22	Solid solution
Cr0.5CuFeMnNi0.5	7.65398	0.91237	8.66	0.19679	1.76025	0.08578	0.03536	0.00537	0.12255	0.00957	2.0121	7.4507	1.57e+23	2.1e+23	2.09e+23	1.57e+22	Solid solution
Al85.8Co9.1Y5.1	0.86157	0.66996	3.546	0.48665	1.61468	0.07424	0.06957	0.01093	0.27983	0.00417	0.33803	-12.9936	3.8e+23	6.65e+23	0	6.65e+23	Amorphous
AlNi2Ti	13.2866	0.84577	3.63	0.28537	1.5817	0.03687	0.02205	0.00198	0.34677	0.00646	0.30026	-31.0464	5.54e+22	7.66e+23	0	7.66e+23	Solid solution+Intermetallic
Nd61Al11Ni8Co5Cu15	0.80221	0.74885	5.06	0.65773	1.4043	0.24242	0.11064	0.01508	0.15272	0.00982	0.47224	-27.4336	3.79e+23	7.84e+23	3.73e+22	7.83e+23	Amorphous
Y36Sc20Al24Co20	0.61319	0.67983	4.2	0.57143	1.4736	0.17064	0.13551	0.02271	0.23154	0.01126	0.51154	-34.9248	4.99e+23	7.67e+23	1.22e+22	7.67e+23	Amorphous
Mg65Cu15Zn10Y10	0.95285	0.69297	4.45	0.9058	1.4235	0.15973	0.09456	0.01809	0.28969	0.00852	1.43007	-6.27	2.38e+23	3.16e+23	8.43e+21	3.16e+23	Amorphous
Co1.4CrFeMnNi	9.42094	0.91189	7.7675	0.19002	1.7395	0.08104	0.03566	0.0078	0.13117	0.01198	5.38163	-4.02682	9.46e+22	1.1e+23	1.97e+22	1.08e+23	Solid solution
Al2CaSi2	0.33067	0.59447	2.06	0.15072	1.0302	0.14634	0.07021	0.00633	0.07527	0.00163	0.33378	-5.4832	4.27e+23	4.9e+23	0	4.9e+23	Solid solution+Intermetallic
AlMo0.5NbTa0.5TiZr	5.1096	0.83978	4.015	0.17957	1.5231	0.0795	0.04832	0.0104	0.33848	0.01193	1.09451	-21.2508	4.4e+23	5.19e+23	4.13e+22	5.18e+23	Solid solution+Intermetallic
Co2CrMo0.5Ni2W0.5	25.1822	0.90338	6.14	0.11288	1.6754	0.04499	0.00924	0.0005	0.06742	0.00215	5.67626	-0.8234	3.23e+22	3.72e+22	2.3e+21	3.72e+22	Solid solution+Intermetallic
Al0.5CoCrCuFeNiTi1.8	20.325	0.83326	8.6846	0.21423	1.82954	0.05493	0.02632	0.00432	0.15045	0.01408	17.2037	1.44688	2.09e+23	2.1e+23	1.53e+23	1.44e+23	Solid solution+Intermetallic
Cu47Ti33Zr11Si1Ni8	1.30987	0.70201	7.77	0.44017	1.7193	0.12456	0.08768	0.01143	0.18322	0.01007	0.99469	-16.8852	3.62e+23	4.74e+23	3.37e+22	4.73e+23	Amorphous
Al0.1CoCrFeMnNi	12.3026	0.8536	7.995	0.1779	1.76584	0.07837	0.03304	0.0079	0.11996	0.01343	5.73436	-4.21642	9.05e+22	1.05e+23	1.61e+22	1.04e+23	Solid solution
Ti50Ni20Cu25Sn5	1.48417	0.75118	6.95	0.4717	1.725	0.10748	0.08076	0.0111	0.21408	0.00968	0.82969	-19.61	3.78e+23	5.19e+23	5.12e+22	5.17e+23	Amorphous
Hf0.5Nb0.5Ta0.5Ti1.5Zr	6.23033	0.88604	4.01	0.02481	1.3352	0.02538	0.01515	0.00116	0.04649	0.00143	22.2306	0.1374	1.14e+22	1.19e+22	1.19e+22	0	Solid solution
Cu54Zr27Ti9Be10	0.6816	0.68658	7.58	0.49439	1.6807	0.14837	0.11756	0.01784	0.20796	0.00942	0.73894	-20.8872	3.3e+23	5.21e+23	0	5.21e+23	Amorphous
Zr65Al7.5Cu17.5Ni10	0.84338	0.76723	5.75	0.52715	1.50875	0.16823	0.09974	0.01295	0.21258	0.00839	0.48532	-32.2175	3.28e+23	6.89e+23	2.06e+22	6.89e+23	Amorphous
CdIn3Na2	2.5972	0.82848	11.51	0.18654	1.6775	0.06431	0.02726	0.00238	0.07091	0.00193	4.70382	-0.24	4.95e+22	5.34e+22	0	5.34e+22	Solid solution+Intermetallic
Al16Ru8Ti6	0.00337	0.87115	1.36	1.5381	0.526	1.30873	1.27944	0.06325	1.52982	0.00552	0.85773	-3.0528	6.61e+23	7.35e+23	0	7.35e+23	Solid solution+Intermetallic
B6Co21Sb2	0.00262	0.41472	2.17	1.45711	0.5582	1.3203	1.35159	0.04091	1.36359	0.00478	2.37853	-1.0656	3.71e+23	3.84e+23	1.1e+23	3.68e+23	Solid solution+Intermetallic
Al0.5CrMoNbV	4.84189	0.86312	5.4875	0.0964	1.76174	0.13064	0.04922	0.00853	0.13728	0.01173	6.96009	-4.20388	5.99e+22	7.37e+22	0	7.37e+22	Solid solution+Intermetallic
AlCo3CuFeNi	3.45804	0.85488	8.03	0.37863	1.81452	0.06593	0.05964	0.01305	0.23603	0.0123	3.69974	-4.87667	3.38e+23	3.48e+23	1.65e+23	3.06e+23	Solid solution
Al0.6CoCrFeMnNi	11.6497	0.85364	7.97	0.18342	1.76506	0.07845	0.03418	0.00819	0.12469	0.01361	5.43587	-4.4967	1e+23	1.15e+23	1.6e+22	1.14e+23	Solid solution+Intermetallic
CoCrNiCuAl	4.38479	0.859	7.8	0.3751	1.792	0.07228	0.05524	0.01309	0.26385	0.01338	3.25003	-6.56	3.01e+23	3.16e+23	1.27e+23	2.89e+23	Solid solution
Al15.63Ni21.09Co21.09Fe21.09Cr21.09	4.76342	0.85395	7.4286	0.31512	1.787	0.06551	0.0529	0.01265	0.21966	0.01333	2.12039	-10.8437	2.16e+23	2.6e+23	0	2.6e+23	Solid solution+Intermetallic
Cr2MnFeNi	6.34184	0.91208	8.28667	0.15412	1.76127	0.08714	0.03925	0.00644	0.0825	0.00977	3.74415	-4.42524	9.03e+22	1.18e+23	6.9e+21	1.18e+23	Solid solution
Al0.5CoCrCuFeNi	64.412	0.85301	8.771	0.20115	1.83487	0.05088	0.01452	0.0028	0.15143	0.01358	8.21493	2.91734	1.72e+23	1.76e+23	1.56e+23	8.08e+22	Solid solution
Al31Cu16Ni14	0.03025	0.83593	4.09	0.87809	1.0705	0.51079	0.50585	0.07126	0.60386	0.00774	1.58329	-3.6592	3.9e+23	4.48e+23	5.79e+22	4.44e+23	Solid solution+Intermetallic
AlCo0.6CrFe0.2NiSiTi0.2	1.8879	0.77252	5.7705	0.46483	1.77032	0.07693	0.07956	0.01606	0.27269	0.01195	0.57745	-33.8126	4.63e+23	7e+23	0	7e+23	Solid solution+Intermetallic
FeCoCrNiCuAlMo0.8	5.40509	0.85428	7.81867	0.341	1.80123	0.06823	0.05296	0.01304	0.24799	0.01516	5.28748	-4.70164	2.79e+23	2.85e+23	1.43e+23	2.47e+23	Solid solution+Intermetallic
Fe17.8Co17.8Ni17.8Cr17.8Mn17.8Al11	5.82247	0.85437	7.45	0.27599	1.74884	0.07969	0.0504	0.01191	0.19847	0.01479	2.61726	-9.63906	2.13e+23	2.44e+23	1.51e+22	2.44e+23	Solid solution
Al3CoCrCuFeNi	20.2614	0.85321	8.626	0.22747	1.82922	0.05394	0.02638	0.00453	0.16871	0.0141	15.923	1.54424	1.97e+23	1.98e+23	1.54e+23	1.24e+23	Solid solution
CoCrCuFeNiNb12	7.01766	0.85591	8.344	0.24355	1.80768	0.06395	0.04597	0.01069	0.21315	0.01483	7.25249	-3.85792	2.74e+23	2.78e+23	1.3e+23	2.45e+23	Solid solution+Intermetallic
CoCrFeNiAl3	18.9455	0.85294	8.0925	0.2113	1.8137	0.0561	0.02548	0.00359	0.12971	0.0123	4.25241	-5.33257	1.15e+23	1.36e+23	0	1.36e+23	Solid solution
AlCuFeNiTi	2.59686	0.83674	7.2	0.4427	1.758	0.08734	0.07178	0.01387	0.23548	0.01338	1.18158	-17.6	4.67e+23	5.35e+23	1.27e+23	5.19e+23	Solid solution
Al7.5CoCrNi	7.27467	0.85781	7.93333	0.27168	1.80117	0.06675	0.03828	0.00739	0.17578	0.01066	2.1799	-8.90056	1.62e+23	2.11e+23	0	2.11e+23	Solid solution+Intermetallic
CoCrCu1FeNiTi0.5	73.1578	0.8328	8.25625	0.18451	1.8194	0.05404	0.01285	0.00121	0.09976	0.01208	6.05629	-3.72387	9.83e+22	1.1e+23	3.68e+22	1.04e+23	Solid solution
MoNbTiV1.0Zr	3.24675	0.80903	4.7525	0.17367	1.65722	0.1843	0.06049	0.01211	0.1656	0.01188	11.4403	-2.51955	7.24e+22	7.71e+22	3.3e+22	6.96e+22	Solid solution
Al0.75CoCrCu0.25FeNiTi0.5	37.6052	0.83285	8.19625	0.19166	1.81723	0.05487	0.01796	0.00182	0.10633	0.01213	5.08758	-4.44368	1.03e+23	1.19e+23	1.84e+22	1.18e+23	Solid solution
Al1.5CoCrFeMo0.5Ni	32.3158	0.85285	8.16	0.19663	1.81855	0.05608	0.01943	0.00226	0.12035	0.0122	4.95878	-4.583	9.33e+22	1.12e+23	0	1.12e+23	Solid solution+Intermetallic
Cu46Zr42Al7Y5	0.62449	0.68596	7.1	0.5088	1.6063	0.17521	0.11864	0.01037	0.2476	0.00879	0.59127	-24.8776	3.2e+23	5.76e+23	5.64e+22	5.73e+23	Amorphous
CoFeMoNi1.4V	8.0114	0.90289	7.042	0.2285	1.87549	0.10024	0.03867	0.00694	0.20935	0.01198	3.48431	-7.42113	1.13e+23	1.42e+23	0	1.42e+23	Solid solution+Intermetallic
Al0.5CoCrCuFeNiV1.2	58.5586	0.85305	8.7254	0.20647	1.8324	0.05209	0.01544	0.00306	0.15233	0.01396	9.87897	2.50084	1.77e+23	1.8e+23	1.54e+23	9.3e+22	Solid solution
Mg65Cu20Ni5Gd10	0.70822	0.67533	4.3	0.87665	1.447	0.18292	0.10734	0.01953	0.24795	0.00816	1.55459	-5.86	2.1e+23	2.8e+23	2.6e+22	2.79e+23	Amorphous
AlCoCrCu0.5FeNi1.5	3.20264	0.85466	6.575	0.35422	1.74825	0.06519	0.06172	0.01358	0.27035	0.0122	1.79726	-11.3521	2.07e+23	2.68e+23	2.84e+22	2.67e+23	Solid solution
FeCoNiAl7Ti7	3.95956	0.83404	8.23	0.25051	1.83157	0.05937	0.05512	0.01297	0.12952	0.01203	1.70283	-12.1693	3.01e+23	3.53e+23	0	3.53e+23	Solid solution+Intermetallic
HfMoNbTaTiVZr	3.62056	0.80863	4.71429	0.14845	1.58	0.16714	0.06685	0.01548	0.17625	0.01618	27.8336	-1.46939	5.82e+22	5.93e+22	3.04e+22	5.1e+22	Solid solution
Co2Cr0.5Ni2VW0.5	17.6401	0.9052	5.19	0.17168	1.6444	0.04419	0.01104	0.00114	0.06329	0.00215	1.87273	-2.4949	8.88e+22	1.05e+23	1.67e+20	1.05e+23	Solid solution+Intermetallic
Fe20Co27Ni13Cr20Mn20	12.3392	0.9118	7.93	0.16848	1.7639	0.07731	0.03267	0.00776	0.11841	0.01317	6.30538	-3.768	8.05e+22	9.42e+22	1.61e+22	9.29e+22	Solid solution
CoCrFeNiCuAl0.5B0.2	30.3583	0.5683	8.7594	0.20336	1.83528	0.05106	0.02122	0.00308	0.15191	0.01367	8.81584	2.7383	1.77e+23	1.8e+23	1.56e+23	9.14e+22	Solid solution+Intermetallic
B6Ni21Sn2	0.00259	0.34592	2.36	1.48825	0.5627	1.31939	1.35826	0.04172	1.39167	0.00478	2.0634	-1.1904	3.74e+23	3.91e+23	8.79e+22	3.81e+23	Solid solution+Intermetallic
Al0.13CoCrCuFeMnNiTiV	5.69611	0.83524	7.49415	0.30631	1.73733	0.08554	0.05519	0.01303	0.15107	0.01735	3.83543	-8.18698	2.91e+23	3.03e+23	1.01e+23	2.85e+23	Solid solution
CoCrFeCuMn	13.3908	0.91196	8.2	0.20981	1.764	0.07728	0.03161	0.0072	0.16243	0.01338	5.55514	4.16	1.61e+23	1.7e+23	1.61e+23	5.5e+22	Solid solution
MoNbHf1.5ZrTi	3.32225	0.83918	4.73875	0.17472	1.65214	0.18626	0.0601	0.01203	0.16468	0.012	12.0215	-2.42556	7.27e+22	7.7e+22	3.36e+22	6.92e+22	Solid solution
CoCrFeNiHf0.4	40.0592	0.76197	8.233	0.18222	1.81792	0.05607	0.01709	0.0012	0.09839	0.0117	5.28879	-4.14635	9.28e+22	1.09e+23	0	1.09e+23	Solid solution+Intermetallic
Al40Cu15Cr15Fe15Si15	1.93673	0.7933	5.55	0.52058	1.7375	0.07417	0.08037	0.0137	0.3249	0.01251	1.12624	-15.87	4.45e+23	5.28e+23	1.35e+23	5.11e+23	Solid solution+Intermetallic
PdPtRhIrCuNi	9.91788	0.89146	9.83333	0.06988	2.12833	0.07578	0.03876	0.00873	0.21466	0.0149	11.5742	-2.55556	1.25e+23	1.27e+23	4.75e+22	1.18e+23	Solid solution
B2Mo2Ni	0.64836	0.59939	9.78	0.11439	1.9176	0.0204	0.05014	0.00425	0.10407	0.00163	1.18057	-2.4352	1.28e+23	1.45e+23	0	1.45e+23	Solid solution+Intermetallic
AlCoCrFeMo0.3Ni	4.03272	0.85431	7.1964	0.34449	1.77915	0.06868	0.05788	0.01389	0.24487	0.01351	1.855	-12.2917	2.36e+23	2.89e+23	0	2.89e+23	Solid solution+Intermetallic
ZrHfTiCuCo	1.27552	0.76667	6.4	0.46979	1.59	0.16265	0.10242	0.01929	0.19616	0.01338	1.10371	-23.52	4.25e+23	5.08e+23	4.48e+22	5.06e+23	Solid solution+Intermetallic
AlCoCrCuNiTiY0.8	2.63644	0.65857	7.13333	0.42529	1.74576	0.09029	0.07583	0.01696	0.24426	0.01516	1.48577	-16.8614	4.33e+23	4.82e+23	1.06e+23	4.7e+23	Solid solution+Intermetallic
CoCrFeNiCuAlSi	4.30584	0.79055	7.28571	0.38623	1.81286	0.0639	0.0613	0.01356	0.22207	0.01618	1.40536	-18.8571	5.14e+23	5.6e+23	1.21e+23	5.47e+23	Solid solution
CoFeNiNb0.5	77.5545	0.85474	8.98	0.09598	1.87197	0.02038	0.01098	0.00094	0.04341	0.00935	9.26075	-1.791	7.04e+22	7.64e+22	0	7.64e+22	Solid solution+Intermetallic
Co57.6Fe14.4B19.2Si4.8Nb4	0.43981	0.56013	7.304	0.33591	1.89328	0.04799	0.14988	0.0284	0.14756	0.00988	0.78193	-24.2719	2.95e+23	5.02e+23	0	5.02e+23	Amorphous
AlB0.5CoCrCuFeMoNiSiTi	3.05829	0.55966	6.75889	0.40025	1.82221	0.09834	0.07765	0.01904	0.28056	0.01844	1.45099	-23.0538	5.44e+23	5.85e+23	1.19e+23	5.73e+23	Solid solution+Intermetallic
Al17Co14.3Cr14.3Fe14.3Ni40.1	4.18504	0.85405	7.809	0.3273	1.80752	0.06726	0.05463	0.01251	0.21932	0.01249	1.68138	-12.4437	2.41e+23	3.07e+23	0	3.07e+23	Solid solution+Intermetallic
Al0.25CoCrCuFeMnNiTiV	5.69479	0.83525	7.48875	0.30705	1.73718	0.08554	0.05526	0.01307	0.152	0.01739	3.81545	-8.24403	2.92e+23	3.03e+23	1.01e+23	2.86e+23	Solid solution
Mg65Cu20Zn5Y10	0.81194	0.69257	4.4	0.89593	1.436	0.17105	0.10025	0.01812	0.27639	0.00816	1.48143	-5.98	2.11e+23	2.87e+23	6.67e+21	2.87e+23	Amorphous
TiCrFeNIntermetallicn	3.06512	0.83572	7	0.28571	1.698	0.08762	0.06607	0.01399	0.11987	0.01338	1.84962	-13.28	2.85e+23	3.3e+23	1.58e+22	3.3e+23	Solid solution+Intermetallic
Al0.2CrCuFeNi	65.6905	0.85301	8.7385	0.22149	1.82457	0.05507	0.0133	0.0026	0.16648	0.01162	4.4234	4.64319	1.9e+23	2.02e+23	1.85e+23	7.9e+22	Solid solution
Al9Mn4Si3	0.00084	0.68895	0.67	2.32377	0.2639	2.10825	2.10882	0.03848	2.20652	0.00375	1.05449	-0.6948	7.83e+23	8.04e+23	0	8.04e+23	Solid solution+Intermetallic
CoCrNiAl3Ti3	7.69012	0.83773	8.04333	0.25014	1.80217	0.06806	0.03751	0.00682	0.13791	0.01082	2.24744	-8.97742	1.88e+23	2.31e+23	0	2.31e+23	Solid solution+Intermetallic
NbTiV4Zr	3.35014	0.81037	4.36	0.11009	1.4956	0.07802	0.05507	0.00987	0.14951	0.01016	10.9838	2.0992	4.08e+22	4.86e+22	4.57e+22	1.65e+22	Solid solution
CoCrFeNiAl0.38	123.224	0.85273	8.23005	0.18361	1.8192	0.05352	0.00974	0.00093	0.1012	0.01169	5.52013	-3.95626	7.22e+22	9.02e+22	0	9.02e+22	Solid solution
Al0.3CoCrCuFe	62.3055	0.85307	8.4835	0.21513	1.81688	0.05228	0.01368	0.00254	0.16575	0.01166	3.40166	6.08993	1.76e+23	1.97e+23	1.9e+23	5.08e+22	Solid solution
AlCCoCrFeNi	0.52442	0.53314	6.66667	0.38406	1.90667	0.16156	0.16856	0.03945	0.5466	0.0149	0.96452	-33.8889	5.07e+23	6.01e+23	0	6.01e+23	Solid solution+Intermetallic
CoCrFeMnNiPd0.6	12.2441	0.89343	8.012	0.17703	1.7686	0.08027	0.03334	0.00803	0.11863	0.01361	5.68118	-4.31539	9.48e+22	1.09e+23	1.6e+22	1.08e+23	Solid solution+Intermetallic
CrMn0.3FeVCu0.06	12.8565	0.91182	6.33813	0.19733	1.70631	0.05184	0.02691	0.00423	0.0864	0.00931	4.36554	-4.38457	5.95e+22	8.65e+22	9.41e+21	8.6e+22	Solid solution
Al58.5Mg31.5Zn4.5Cu4.5Si1	1.97944	0.71045	3.46	0.74466	1.53325	0.10748	0.06491	0.01035	0.13482	0.00834	2.91994	-2.7018	1.54e+23	1.83e+23	1.29e+22	1.82e+23	Solid solution+Intermetallic
Ce65Al10Ni10Cu10Nb5	0.445	0.67323	4.6	0.65	1.35	0.24103	0.14472	0.01873	0.33051	0.00932	0.58014	-19.86	6.74e+23	8.73e+23	3.6e+23	7.96e+23	Amorphous
AlC1.5CoCrFeNi	2.42428	0.54221	7.152	0.34868	1.78958	0.08497	0.07553	0.01594	0.31796	0.01383	1.63333	-14.6481	3.11e+23	3.65e+23	0	3.65e+23	Solid solution+Intermetallic
Al0.3CrFe1.5MnNi0.5Si0.2	4.34246	0.79258	6.5245	0.0954	1.6105	0.0408	0.03963	0.00088	0.17904	0.00682	10.2636	1.22614	8.71e+22	9.02e+22	3.83e+22	8.17e+22	Solid solution+Intermetallic
Co0.5CrFeMn1.5Ni	86.7686	0.91122	7.99	0.20309	1.79665	0.05997	0.01066	0.00118	0.10544	0.00986	4.23788	-4.42021	6.6e+22	9.44e+22	5.34e+21	9.42e+22	Solid solution+Intermetallic
SrCaYbMgZn0.5Cu0.5	0.81699	0.58503	2.3425	0.43434	1.09685	0.14024	0.12084	0.02087	0.07813	0.01193	3.15931	-3.95	1.67e+23	1.92e+23	2.42e+22	1.91e+23	Amorphous
Al0.19CoCrFeMnNi	12.1838	0.85361	7.9905	0.17891	1.7657	0.07838	0.03325	0.00795	0.12083	0.01347	5.68068	-4.26709	9.23e+22	1.07e+23	1.61e+22	1.06e+23	Solid solution+Intermetallic
AlCu2Ti	17.2532	0.86791	3.65	0.31803	1.5815	0.03616	0.01935	0.00166	0.34749	0.00646	0.31756	-29.204	1.74e+23	7.43e+23	0	7.43e+23	Solid solution+Intermetallic
Al0.15CoCrFeMnNi	12.2393	0.85361	7.9925	0.17846	1.76577	0.07837	0.03315	0.00793	0.12044	0.01345	5.70342	-4.24458	9.15e+22	1.06e+23	1.61e+22	1.05e+23	Solid solution+Intermetallic
Fe40Mn40Co10Cr10	5.97975	0.91229	7.5	0.1075	1.706	0.08106	0.04073	0.00482	0.117	0.00992	17.8436	-0.96	4.68e+22	4.96e+22	1.68e+22	4.67e+22	Solid solution
MoNbTiV0.25Zr	3.2301	0.80908	4.75063	0.17434	1.65743	0.18497	0.06003	0.01191	0.16587	0.01164	11.283	-2.50497	7.28e+22	7.74e+22	3.33e+22	6.99e+22	Solid solution
Al0.75HfNbTiZr	4.95715	0.88368	4.24063	0.10486	1.44376	0.09005	0.04881	0.00743	0.14527	0.01181	18.4256	1.48751	1.02e+23	1.03e+23	4.65e+22	9.21e+22	Solid solution
Al0.75CoFeNi	52.6744	0.85273	8.955	0.10767	1.87136	0.02135	0.01338	0.00117	0.04516	0.00943	9.08581	-1.82951	6.36e+22	7.05e+22	0	7.05e+22	Solid solution+Intermetallic
Cu50Zr47Al3	0.54021	0.78363	7.47	0.47309	1.6234	0.17283	0.11145	0.00249	0.23595	0.00671	0.47407	-24.1616	1.58e+23	5.22e+23	0	5.22e+23	Amorphous
AlCrFeNi3	2.20803	0.8552	5.79667	0.37168	1.7063	0.05827	0.06723	0.0113	0.31335	0.00998	1.57726	-10.4027	1.49e+23	2.35e+23	0	2.35e+23	Solid solution+Intermetallic
Al16.00Co21.00Cr21.00Fe21.00Ni21.00	4.6834	0.85398	7.41	0.3177	1.7864	0.06571	0.05337	0.0128	0.22169	0.01334	2.09188	-10.9788	2.18e+23	2.63e+23	0	2.63e+23	Solid solution+Intermetallic
Ni50Nb20Hf10Ti20	1.31248	0.77278	7.2	0.39185	1.713	0.12384	0.08794	0.01094	0.20262	0.01015	0.61718	-33.76	3.66e+23	6.12e+23	2.44e+22	6.12e+23	Amorphous
Al0.2CoCrFeMnNi	12.1692	0.85361	7.99	0.17902	1.76569	0.07838	0.03327	0.00796	0.12092	0.01347	5.67292	-4.27272	9.25e+22	1.07e+23	1.61e+22	1.06e+23	Solid solution
Al0.25CoFeNi	134.742	0.85269	8.985	0.09669	1.87268	0.01895	0.00829	0.00073	0.03041	0.00926	10.9109	-1.49957	4.06e+22	4.77e+22	0	4.77e+22	Solid solution
Cu43Zr43Al7Ag7	0.83367	0.78389	7.43	0.48162	1.6367	0.1688	0.10465	0.00683	0.25913	0.00913	0.61078	-24.6744	3.19e+23	5.69e+23	1.52e+22	5.69e+23	Amorphous
MoNbHfZr1.5Ti	4.06688	0.83894	4.73875	0.17472	1.6452	0.19156	0.05432	0.01068	0.14473	0.012	15.3339	-1.97	6.47e+22	6.77e+22	3.24e+22	5.94e+22	Solid solution
Pd73.5Cu10Si16.5	1.59795	0.83067	9.11	0.25146	2.1205	0.06244	0.06264	0.00743	0.08136	0.00627	0.34386	-32.0505	3.92e+23	8.11e+23	0	8.11e+23	Amorphous
TiCoCrFeNiCuAlV	4.29198	0.83571	7	0.39123	1.745	0.08038	0.06347	0.01644	0.2259	0.01729	2.15578	-13.9375	3.65e+23	3.93e+23	1.03e+23	3.79e+23	Solid solution
B6CaNi11	0.13496	0.44479	2.94	0.84805	1.1625	0.30965	0.18681	0.02531	0.26702	0.00471	0.78148	-7.5724	2.01e+23	3.28e+23	0	3.28e+23	Solid solution+Intermetallic
Al2FeTi	0.96852	0.8377	5.94	0.34073	1.6835	0.08549	0.08167	0.00109	0.07905	0.00646	0.66896	-17.934	5.66e+22	3.48e+23	0	3.48e+23	Solid solution+Intermetallic
CuNi2FeCrAl1.5	22.7005	0.85321	8.28667	0.25754	1.79613	0.05727	0.02127	0.00279	0.19565	0.01027	1.94246	9.3534	1.86e+23	2.39e+23	2.33e+23	5.28e+22	Solid solution
Mg65Cu25Y10	0.63885	0.69218	4.35	0.88521	1.4485	0.18089	0.10557	0.01745	0.26045	0.00712	1.3952	-5.71	1.81e+23	2.58e+23	0	2.58e+23	Amorphous
Ce57Al10Ni12.5Cu15.5Nb5	0.41499	0.67014	5.215	0.6457	1.41265	0.24746	0.15823	0.01896	0.32566	0.01039	0.59742	-22.0584	6.56e+23	8.54e+23	3.3e+23	7.88e+23	Amorphous
Sr20Ca20Yb20Mg20Zn10Cu10	0.54228	0.57772	4.1	0.90901	1.227	0.24913	0.16369	0.03604	0.15674	0.01453	1.42842	-10.6	3.76e+23	4.36e+23	2.09e+22	4.35e+23	Amorphous
AlMoNbSiTaTiVZr	2.3076	0.70407	4.5	0.19245	1.65875	0.14511	0.08656	0.01981	0.31404	0.01729	1.19576	-32.1875	5.95e+23	6.5e+23	2.23e+22	6.5e+23	Amorphous
CoFeMo0.2NiV	19.3113	0.90205	7.996	0.234	1.8132	0.06076	0.02453	0.00528	0.09983	0.01162	2.07727	-10.486	1.82e+23	2.31e+23	0	2.31e+23	Solid solution+Intermetallic
CoCrFeNIntermetallicnC0.01	12.2734	0.5781	7.9996	0.17685	1.76608	0.07847	0.03303	0.00786	0.12008	0.01339	5.77108	-4.17981	9.07e+22	1.05e+23	1.61e+22	1.04e+23	Solid solution
Pt42.5Cu27Ni9.5P21	1.13503	0.75303	9.22	0.24037	2.12335	0.08041	0.09641	0.01699	0.44625	0.01055	0.61955	-24.9437	4.13e+23	6.36e+23	3.17e+22	6.35e+23	Amorphous
CoCrCuFeMnNiTiV	5.69291	0.83523	7.5	0.30551	1.7375	0.08555	0.05511	0.01299	0.15006	0.01729	3.85375	-8.125	2.9e+23	3.02e+23	1.01e+23	2.84e+23	Solid solution+Intermetallic
Mo1.3NbTiV0.3Zr	3.66858	0.8106	4.357	0.11602	1.49913	0.09194	0.0515	0.00845	0.15357	0.00973	9.72684	2.28157	4.15e+22	5.07e+22	4.66e+22	2e+22	Solid solution
Mg65Cu15Ag5Pd5Y10	1.0356	0.69307	4.3	0.87665	1.465	0.20229	0.09374	0.01808	0.28481	0.0091	0.78097	-13.24	5.2e+23	6.59e+23	1.1e+22	6.59e+23	Amorphous
Al2.0CoCrCuFe	23.5221	0.8532	8.39	0.23167	1.81335	0.05399	0.02269	0.00357	0.17688	0.01211	4.10496	5.1989	1.91e+23	2.05e+23	1.88e+23	8.16e+22	Solid solution
AlCo0.2CuFeNi	3.21491	0.85494	8.002	0.38483	1.81264	0.06666	0.06012	0.01282	0.2382	0.01162	3.56043	-4.75896	3.4e+23	3.5e+23	1.69e+23	3.07e+23	Solid solution+Intermetallic
CuMnNiZn20	6.10922	0.88521	9.86667	0.18822	1.75933	0.0906	0.04333	0.00737	0.26569	0.01147	5.24799	-2.98667	1.84e+23	1.92e+23	8.09e+22	1.74e+23	Solid solution
Al1.3CrFeNi	32.2659	0.85274	7.935	0.21656	1.79753	0.05885	0.01724	0.00158	0.11836	0.00959	3.58528	-5.06528	8.29e+22	1.14e+23	0	1.14e+23	Solid solution+Intermetallic
B6Ni21Zr2	0.00259	0.35196	2.36	1.48825	0.5501	1.32804	1.35742	0.04164	1.34263	0.00478	1.10019	-2.3736	6.03e+23	6.41e+23	0	6.41e+23	Solid solution+Intermetallic
Al70Cu5Mg5Mn5Si10Zn5	1.80833	0.7051	4.1	0.64484	1.6375	0.07873	0.07043	0.01233	0.25813	0.00897	0.90279	-10.4	3.66e+23	5.15e+23	3.96e+22	5.14e+23	Solid solution+Intermetallic
Ti2ZrHf0.5VNb0.5	0.73683	0.80889	4.49	0.11134	1.4809	0.10045	0.09698	0.00151	0.02946	0.00693	3.90064	-3.8303	2.12e+22	6.6e+22	6.69e+21	6.56e+22	Solid solution
Ni60Nb10Hf5Ti25	1.21278	0.77134	7.7	0.36756	1.756	0.11206	0.08416	0.00843	0.17118	0.00859	0.501	-32.96	2.78e+23	6.43e+23	1.6e+22	6.42e+23	Amorphous
Co33Cr9W0.35N0.25C	0.13228	0.51864	5.8395	0.39211	2.24936	0.16015	0.24252	0.01833	0.40853	0.00778	0.59772	-45.7472	1.77e+23	4.8e+23	3.66e+20	4.8e+23	Solid solution
CoCrFeNiAl0.5	96.9421	0.85274	8.22375	0.18496	1.81895	0.05365	0.011	0.00101	0.10268	0.01173	5.4465	-4.02104	7.48e+22	9.28e+22	0	9.28e+22	Solid solution
B2Co3Zr	0.31384	0.5331	4.13	0.21012	1.3607	0.09919	0.07842	0.00731	0.03271	0.00193	0.40431	-10.1276	3.37e+23	4.1e+23	0	4.1e+23	Solid solution+Intermetallic
Cu60Zr30Ti10	0.67064	0.78133	8.2	0.41821	1.693	0.15355	0.10554	0.01003	0.2174	0.00747	0.65729	-18.72	1.94e+23	4.4e+23	0	4.4e+23	Amorphous
NbCrFeMnCoNi	4.91668	0.85675	7.5	0.22771	1.73833	0.08091	0.05505	0.01228	0.20625	0.0149	2.43284	-12	2.45e+23	2.76e+23	1.23e+22	2.76e+23	Solid solution+Intermetallic
BCaNi4	0.04175	0.40121	2.8	0.55328	1.5356	0.3355	0.40743	0.00898	0.34888	0.00693	0.52959	-22.656	9.2e+22	4.65e+23	0	4.65e+23	Solid solution+Intermetallic
Ti55Zr10Cu9Ni8Be18	0.90959	0.68773	4.75	0.57453	1.5864	0.09974	0.10846	0.01916	0.12227	0.0107	0.76648	-25.4292	3.74e+23	5.69e+23	1.35e+22	5.69e+23	Amorphous
CoFeMnTiV0.7Zr	1.39575	0.75654	6.3902	0.32162	1.62603	0.12467	0.09882	0.02076	0.11025	0.01363	1.12495	-22.2432	3.89e+23	4.77e+23	0	4.77e+23	Solid solution+Intermetallic
CoCrFeMnNi	12.4368	0.91179	8	0.17678	1.766	0.07835	0.0328	0.00784	0.11899	0.01338	5.79328	-4.16	8.84e+22	1.03e+23	1.61e+22	1.02e+23	Solid solution
Fe68.25Mn27Al4.1Si0.52Nb0.05C0.08	2.90162	0.54231	7.4995	0.14268	1.7462	0.07378	0.04733	0.00535	0.13074	0.0065	3.63594	-3.03615	1.63e+23	1.76e+23	0	1.76e+23	Solid solution+Intermetallic
CoCrFe0.5NiCuAl	4.4584	0.85461	7.801	0.37411	1.79219	0.0721	0.05519	0.01311	0.26319	0.01358	3.33005	-6.50252	3.01e+23	3.15e+23	1.28e+23	2.88e+23	Solid solution
Sr46Al14Co20Y21	0.25827	0.57132	3.77	0.70774	1.2946	0.28722	0.20316	0.03266	0.28037	0.01066	3.06132	-4.6808	6.09e+23	6.16e+23	3.28e+23	5.22e+23	Amorphous
Al0.5MoTaTiV	7.04312	0.89302	4.99	0.14415	1.70701	0.15517	0.04081	0.00692	0.21476	0.01173	9.8142	-3.07082	5.39e+22	6.19e+22	7.01e+21	6.15e+22	Solid solution
CoCrCuFeNiZr	1.49119	0.75212	8	0.29756	1.75167	0.11789	0.09996	0.02473	0.14956	0.0149	1.88648	-14.4444	4.76e+23	5.03e+23	1.26e+23	4.87e+23	Solid solution+Intermetallic
B6Co21V2	0.00263	0.48466	2.17	1.45711	0.5498	1.32184	1.34843	0.0403	1.33941	0.00478	1.61371	-1.6464	3.89e+23	4.16e+23	0	4.16e+23	Solid solution+Intermetallic
Al3HfNbTiZr	5.1166	0.88362	4.2125	0.11319	1.44752	0.09042	0.04903	0.00775	0.17127	0.0123	19.2887	-1.45985	1.9e+23	1.9e+23	4.6e+22	1.85e+23	Solid solution
MoNb1.5HfZrTi	2.94808	0.84058	4.5075	0.19116	1.58276	0.21697	0.0638	0.01163	0.15456	0.012	8.53595	-3.33669	5.32e+22	6.39e+22	1.11e+22	6.3e+22	Solid solution
Nb1.5TaTiZr0.5	36.3166	0.88154	4.505	0.11098	1.52025	0.01701	0.01344	0.00045	0.25575	0.00656	16.3411	1.0498	4.63e+21	1.5e+22	1.5e+22	0	Solid solution
Co1.5CrFeNi1.5Ti0.5	43.1933	0.83269	7.06	0.15525	1.74848	0.05068	0.01283	0.00071	0.09365	0.00711	8.90554	-1.58702	3.85e+22	4.76e+22	0	4.76e+22	Solid solution
Fe61B15Mo7Zr8Co6Y2Al	0.35648	0.42972	6.7	0.31414	1.8332	0.1122	0.17195	0.03593	0.16934	0.01054	0.92188	-22.6512	3.38e+23	5.05e+23	3.54e+22	5.03e+23	Amorphous
Al0.3CoCr2FeNi	124.271	0.85269	8.922	0.10828	1.86828	0.02486	0.00893	0.00079	0.04565	0.00991	9.8201	-1.79096	4.83e+22	5.64e+22	0	5.64e+22	Solid solution+Intermetallic
CrMnFeVCu0.20	9.15323	0.91236	6.509	0.17435	1.66796	0.06145	0.03563	0.00595	0.14515	0.01162	10.2778	-2.17314	6.81e+22	7.39e+22	2.46e+22	6.97e+22	Solid solution
Ni60Nb20Hf10Ti10	1.15365	0.77149	7.8	0.34781	1.75	0.12057	0.08857	0.00957	0.20991	0.00905	0.56744	-32.4	2.92e+23	6.05e+23	2.25e+22	6.04e+23	Amorphous
AlCoCuFeNdNi	1.26196	0.73479	7.33333	0.43598	1.71167	0.16076	0.10866	0.02438	0.21424	0.0149	1.3988	-15.7778	4.94e+23	5.42e+23	1.21e+23	5.28e+23	Solid solution+Intermetallic
AlCoCrFeMo0.5Ni1.5	3.19229	0.85468	6.55	0.35239	1.74955	0.06695	0.06182	0.01357	0.27364	0.0122	1.77287	-11.5612	2.02e+23	2.66e+23	0	2.66e+23	Solid solution+Intermetallic
Co20Cr20Fe34Mn20Ni6	11.3224	0.91176	7.72	0.15115	1.7548	0.07362	0.0332	0.0075	0.1171	0.01248	8.88191	-2.5472	6.44e+22	7.34e+22	1.6e+22	7.16e+22	Solid solution+Intermetallic
BIn2Ni7	0.0888	0.42724	3.49	0.51176	2.0257	0.02383	0.18103	0.02101	0.13515	0.00291	1.37574	-4.7936	1.84e+23	2.09e+23	7.76e+22	1.94e+23	Solid solution+Intermetallic
CoCrFeNiNb0.65	79.0158	0.85479	8.22888	0.18194	1.81857	0.05388	0.01221	0.00113	0.10287	0.01178	5.25943	-4.20511	8.76e+22	1.04e+23	0	1.04e+23	Solid solution+Intermetallic
Cr0.66FeMnNi	6.05222	0.91209	8.31793	0.15116	1.76265	0.0874	0.03941	0.00628	0.07625	0.0094	3.57764	-4.43842	8.93e+22	1.18e+23	4.01e+21	1.18e+23	Solid solution
AlB2Ni7	0.6209	0.58454	3.49	0.51176	1.6396	0.05825	0.06846	0.00707	0.27308	0.00291	0.51575	-5.74	3.01e+23	4e+23	0	4e+23	Solid solution+Intermetallic
Al0.4Hf0.6NbTaTiZr	5.08221	0.8826	4.491	0.11308	1.49181	0.06785	0.04845	0.0104	0.21397	0.01193	14.68	2.04853	6.35e+22	6.68e+22	3.93e+22	5.39e+22	Solid solution
CoFeMoNi1.2V	7.97796	0.90289	7.036	0.22814	1.87542	0.10034	0.03867	0.00692	0.20928	0.01193	3.48242	-7.39716	1.12e+23	1.42e+23	0	1.42e+23	Solid solution+Intermetallic
Ni65Nb5Cr5Mo5P14B6	0.85184	0.5648	8.23	0.3015	1.9415	0.07649	0.10704	0.02115	0.38646	0.00976	0.573	-28.9532	3.85e+23	7.02e+23	1.95e+21	7.02e+23	Amorphous
Al9.5Co25Cr8Fe15Ni36Ti6Hf0.5	3.95627	0.76396	8.075	0.28829	1.81675	0.06987	0.05835	0.01419	0.16725	0.01347	1.63147	-14.2653	3.19e+23	3.79e+23	0	3.79e+23	Solid solution+Intermetallic
CoHfNbNiTiZr	1.53573	0.76318	6	0.41944	1.59333	0.14956	0.0985	0.02097	0.17654	0.0149	1.042	-30.5556	5e+23	5.83e+23	3.39e+22	5.82e+23	Solid solution+Intermetallic
NbTaTi35Zr	5.5066	0.88251	4.43333	0.11177	1.49883	0.06325	0.04534	0.01008	0.21818	0.01132	12.4632	2.22444	2.81e+22	3.69e+22	3.69e+22	0	Solid solution
Mo0.1NbTiV0.3Zr	3.61396	0.81068	4.337	0.10948	1.49109	0.07893	0.05081	0.008	0.15208	0.00933	8.16965	2.59624	3.4e+22	4.78e+22	4.73e+22	7.13e+21	Solid solution
AlCoCuFeNi	4.23476	0.85454	8.2	0.33972	1.826	0.06104	0.05621	0.01327	0.2202	0.01338	3.85091	-5.28	3.19e+23	3.29e+23	1.42e+23	2.97e+23	Solid solution
HfMo0.75NbTaTiZr	5.37155	0.84054	4.412	0.11496	1.4593	0.09088	0.05041	0.00992	0.18834	0.01365	13.6247	2.53048	3.77e+22	4.4e+22	4.22e+22	1.26e+22	Solid solution
Al4In3Sn3	0.00035	0.76503	0.33	2.87973	0.1766	2.8579	2.8537	0.02986	3.05581	0.00282	3.4924	0.0528	3.07e+23	3.09e+23	3.09e+23	0	Solid solution+Intermetallic
Al13.00Co21.74Cr21.74Fe21.74Ni21.74	5.46741	0.85372	7.5642	0.29618	1.79197	0.06392	0.04921	0.01143	0.20445	0.01324	2.35222	-9.84474	2.01e+23	2.4e+23	0	2.4e+23	Solid solution+Intermetallic
AlCoCrCu0.5Fe	3.05151	0.85469	6.5225	0.35377	1.74578	0.06476	0.062	0.01345	0.27251	0.01173	1.74501	-11.236	2.03e+23	2.66e+23	2.85e+22	2.64e+23	Solid solution+Intermetallic
AlCoCr1.5FeMo0.5Ni	3.15848	0.85465	7.47	0.35794	1.80705	0.06661	0.06215	0.01364	0.24042	0.0122	1.41155	-13.622	2.78e+23	3.53e+23	0	3.53e+23	Solid solution+Intermetallic
CoCrFeNiCuAl0.5B0.6	14.8737	0.56811	8.7362	0.20773	1.83609	0.05143	0.03046	0.00364	0.15284	0.0138	10.243	2.3823	1.87e+23	1.9e+23	1.55e+23	1.09e+23	Solid solution+Intermetallic
MoNbHfZrTi0.5	2.60605	0.84029	4.74625	0.17462	1.59721	0.21556	0.06709	0.01096	0.1143	0.01173	15.1303	-1.99	7.44e+22	7.7e+22	3.98e+22	6.6e+22	Solid solution
Cr0.5CuFeMn0.5Ni	46.9963	0.91146	9.635	0.13299	1.87725	0.02402	0.01427	0.00221	0.12234	0.00957	2.3938	6.5342	1.66e+23	2.03e+23	2e+23	3.5e+22	Solid solution
Co43Fe20Ta5.5B31.5	0.28844	0.55418	6.69	0.39784	1.8995	0.06685	0.18657	0.03184	0.19463	0.01004	0.77194	-26.5718	3e+23	4.85e+23	0	4.85e+23	Amorphous
CoFeMnTiVZr1.3	3.30308	0.75317	6.5662	0.28419	1.68137	0.08746	0.06459	0.01403	0.11828	0.01378	1.84414	-13.8095	2.57e+23	3.08e+23	0	3.08e+23	Solid solution+Intermetallic
Ti34Zr11Cu47Ni8	1.30363	0.75989	7.77	0.44017	1.7157	0.1248	0.08626	0.01105	0.18366	0.0097	1.0494	-15.4404	3.16e+23	4.23e+23	3.36e+22	4.22e+23	Amorphous
AlCo3.5CrCu0.5FeNi	3.29433	0.85458	6.85	0.37724	1.7577	0.06962	0.06182	0.01383	0.2679	0.01259	1.62788	-12.879	2.3e+23	2.99e+23	2.75e+22	2.98e+23	Solid solution
AlCoCuFeNiSi	3.43408	0.7907	7.5	0.39814	1.83833	0.05735	0.06587	0.0145	0.20146	0.0149	1.12785	-20.4444	5.48e+23	6.13e+23	1.16e+23	6.02e+23	Solid solution
AlCoCr1.5Cu0.5FeNi	3.16866	0.85463	7.495	0.35801	1.80575	0.06531	0.06205	0.01365	0.23431	0.0122	1.42607	-13.4175	2.83e+23	3.55e+23	2.45e+22	3.54e+23	Solid solution
Al0.43CoCrFeMnNi	11.8606	0.85363	7.9785	0.18156	1.76533	0.07842	0.0338	0.00809	0.1231	0.01355	5.5332	-4.40174	9.71e+22	1.12e+23	1.6e+22	1.11e+23	Solid solution
AlMoTaTiV	9.24645	0.89324	4.6	0.2217	1.688	0.14254	0.03804	0.00766	0.36304	0.01338	2.32155	-12.96	2.2e+23	2.57e+23	6.44e+21	2.57e+23	Solid solution
Mg75Ni15Nd10	0.87921	0.75122	3.3	0.85763	1.383	0.16419	0.08309	0.01367	0.27119	0.00607	1.21439	-5.4	2.05e+23	2.84e+23	0	2.84e+23	Amorphous
CoCrHf0.6FeNi	27.2605	0.76201	8.2245	0.18368	1.81688	0.05748	0.02077	0.00152	0.09937	0.01176	5.07831	-4.34328	1.04e+23	1.2e+23	0	1.2e+23	Solid solution+Intermetallic
Al0.88CoCrFeMnNi	11.2961	0.85366	7.956	0.18645	1.76463	0.0785	0.0348	0.00834	0.12726	0.01368	5.27391	-4.65233	1.05e+23	1.21e+23	1.6e+22	1.2e+23	Solid solution
CrCuFeMnNi	12.977	0.91193	8.4	0.2208	1.77	0.08014	0.03211	0.0073	0.16277	0.01338	8.45675	2.72	1.78e+23	1.82e+23	1.57e+23	9.15e+22	Solid solution
B6Hf2Ni21	0.0026	0.36115	2.36	1.48825	0.5495	1.32893	1.35625	0.04153	1.34968	0.00478	1.18618	-2.232	5.47e+23	5.83e+23	0	5.83e+23	Solid solution+Intermetallic
Ni45Ti20Zr35	0.67953	0.76234	6.7	0.44552	1.633	0.16014	0.11328	0.01084	0.09323	0.00872	0.38326	-43.47	4.54e+23	8.38e+23	0	8.38e+23	Amorphous
AlTiVCrCuFeMnCoNi	5.00469	0.83592	7	0.36886	1.72333	0.08458	0.06042	0.01539	0.2197	0.01827	2.45708	-12.7407	3.48e+23	3.71e+23	9.51e+22	3.58e+23	Solid solution
Al0.5CoCrCuFeNiV0.8	60.3862	0.85304	8.7406	0.20472	1.83322	0.05169	0.01515	0.00298	0.15204	0.01386	9.28725	2.63865	1.75e+23	1.79e+23	1.55e+23	8.91e+22	Solid solution+Intermetallic
CoCrFeNIntermetallicnPd1.4	11.9253	0.89346	8.028	0.17735	1.77208	0.0827	0.03403	0.00828	0.11814	0.01381	5.50536	-4.51919	1.03e+23	1.17e+23	1.59e+22	1.16e+23	Solid solution+Intermetallic
NbTiV0.3Mo	10.8467	0.89375	5	0.16305	1.76626	0.1579	0.02925	0.00437	0.16607	0.00928	6.61535	-3.54622	5.81e+22	7.13e+22	1.9e+22	6.87e+22	Solid solution
Al0.5CoCrFeNiTi0.5	44.5732	0.83283	8.2025	0.18853	1.81755	0.05464	0.01636	0.00152	0.10247	0.01193	5.04496	-4.41592	9.66e+22	1.14e+23	0	1.14e+23	Solid solution+Intermetallic
Al0.5HfNbTaTiZr	5.44724	0.88317	4.393	0.11349	1.45478	0.08144	0.04993	0.00969	0.19414	0.01358	16.2961	2.09587	7.49e+22	7.72e+22	4.25e+22	6.45e+22	Solid solution
AlCoCrCuFeMoNiTiV	4.91964	0.83599	6.88889	0.37757	1.79111	0.1037	0.06094	0.0154	0.27813	0.01827	3.04199	-11.2099	3.23e+23	3.39e+23	1.18e+23	3.17e+23	Solid solution
Cu3MgSi	0.25877	0.70327	3.24	0.51944	1.61385	0.18271	0.16103	0.00288	0.28803	0.00671	0.34055	-25.7438	1.59e+23	7.11e+23	0	7.11e+23	Solid solution+Intermetallic
Cr55Co24Nb7B14	0.52697	0.56394	6.23	0.29758	1.7618	0.08365	0.1337	0.0276	0.11995	0.00942	1.02233	-19.7604	2.65e+23	3.94e+23	0	3.94e+23	Amorphous
NbTa0.6Ti1.4Zr	2.00639	0.8836	4.496	0.11121	1.46626	0.09136	0.05718	0.00077	0.13143	0.00656	4.06592	3.9321	1.27e+22	5.87e+22	5.87e+22	0	Solid solution
AlNbTiVZr0.5	7.14782	0.80648	4.24875	0.19471	1.59368	0.02405	0.04051	0.00856	0.33579	0.01173	1.40466	-16.3068	2.91e+23	3.61e+23	1.92e+22	3.6e+23	Solid solution+Intermetallic
Cu0.5NiAlCoCrFeTi	2.89526	0.83589	6.68833	0.38458	1.73914	0.08134	0.07217	0.017	0.22316	0.01508	1.22374	-21.2576	3.84e+23	4.62e+23	2.31e+22	4.61e+23	Amorphous
Al1.2CrFe1.5MnNi0.5	4.32428	0.85498	6.498	0.10706	1.60996	0.03991	0.04032	0.00111	0.18517	0.00703	12.7597	1.01228	7.59e+22	7.83e+22	3.82e+22	6.84e+22	Solid solution
Al25.00Ni18.75Co18.75Fe18.75Cr18.75	3.444	0.85469	6.9375	0.37612	1.7675	0.06994	0.06219	0.01429	0.26589	0.01332	1.58777	-13.7344	2.55e+23	3.2e+23	0	3.2e+23	Solid solution
Co43Fe5Cr15Mo14C15B6Er2	0.39406	0.41482	6.85	0.31539	1.981	0.14736	0.18399	0.04335	0.41575	0.01334	0.98532	-33.4604	4.7e+23	5.87e+23	3.36e+22	5.86e+23	Amorphous
Al0.5CoCrCuFeNiV1.6	56.7427	0.85306	8.7102	0.20821	1.83157	0.05248	0.01573	0.00315	0.15261	0.01404	10.5203	2.36406	1.79e+23	1.81e+23	1.53e+23	9.66e+22	Solid solution
AgAlCoCrCuNi	3.43304	0.85141	8.33333	0.351	1.815	0.07104	0.06588	0.0154	0.26497	0.0149	11.4261	2	3.96e+23	3.97e+23	3.06e+23	2.52e+23	Solid solution+Intermetallic
SrCaYbLi0.55Mg0.45Zn	0.47303	0.63166	4.717	0.88991	1.17454	0.23723	0.15881	0.02872	0.17872	0.01193	0.76693	-15.3297	5.46e+23	6.74e+23	2.57e+22	6.73e+23	Amorphous
AlCoCu0.5FeNi	3.01638	0.85466	7.5175	0.35878	1.80796	0.06496	0.06236	0.01353	0.23243	0.01173	1.35433	-13.5034	2.86e+23	3.61e+23	2.44e+22	3.6e+23	Solid solution
NbTa0.8Ti1.2Zr	2.00734	0.8836	4.498	0.11116	1.46618	0.09134	0.05721	0.00078	0.13189	0.00657	4.07252	3.93606	1.26e+22	5.86e+22	5.86e+22	0	Solid solution
Sr40Al20Co20Y20	0.25332	0.56668	3.8	0.69426	1.322	0.27926	0.20914	0.03204	0.28795	0.01108	1.49771	-9.76	6.39e+23	6.69e+23	3.06e+23	5.95e+23	Amorphous
Al0.5MoNbTiV	7.08124	0.89301	4.99	0.14415	1.73189	0.14346	0.0407	0.0069	0.16698	0.01173	9.31621	-3.06584	6.3e+22	7.07e+22	1.48e+22	6.91e+22	Solid solution
Al2.5CoCuFeNiSn0.1	17.4845	0.73933	9.332	0.16166	1.87333	0.02779	0.02648	0.00406	0.1304	0.01226	5.82334	3.46687	1.86e+23	1.93e+23	1.59e+23	1.09e+23	Solid solution+Intermetallic
CoCuFeMnNiSn0.20	11.5704	0.74037	8.99	0.1591	1.81429	0.07434	0.03412	0.00754	0.10947	0.01347	12.4801	1.76414	1.6e+23	1.61e+23	1.37e+23	8.61e+22	Solid solution+Intermetallic
