# Supplementary material for: Data‐Driven Design and Fabrication of Heat‐Resistant, Ultrastrong, Lightweight Aluminum‐Based Entropy Alloy by Additive Manufacturing
Source: Adv Sci (Weinh). 2026 Jan 21;13(19):e22817. doi: 10.1002/advs.202522817 (PMC13045303; doi:10.1002/advs.202522817)
Supplement: Supplementary file 4 — Supporting file 4: advs74004‐sup‐0004‐DataSet.zip. [file ADVS-13-e22817-s001.zip › Supplementary Data 2.xlsx]

## Sheet: Supplementary Data 2
Al	Li	Mg	Cu	Zn	λ	γ	mean_VEC	δ_VEC	χ_arg	δ_χ	δ_r	α_2	δ_T	ΔSmix	Ω	ΔHmix	δHmix	δH0mix	δH0+mix	δH0-mix	Theoretical_density
80	2	2	14	2	3.02549	0.785281	4.24	0.713123	1.6328	0.0888027	0.0434967	0.00712981	0.173986	0.00572412	6.48076	-0.864	4.22E+22	5.60E+22	1.02E+22	5.51E+22	3.60264
80	2	2	13	3	3.19301	0.785308	4.25	0.717068	1.6303	0.0874086	0.0428577	0.0071076	0.173135	0.00586487	7.14043	-0.798	4.53E+22	5.67E+22	1.25E+22	5.54E+22	3.58444
80	2	2	12	4	3.35178	0.785336	4.26	0.720944	1.6278	0.0859555	0.042207	0.00707059	0.171973	0.00597097	7.86223	-0.7328	4.81E+22	5.75E+22	1.44E+22	5.56E+22	3.56624
80	2	2	11	5	3.50489	0.785363	4.27	0.724752	1.6253	0.08444	0.0415441	0.00701858	0.17048	0.00604912	8.6724	-0.6684	5.05E+22	5.82E+22	1.61E+22	5.59E+22	3.54804
80	2	2	10	6	3.65401	0.78539	4.28	0.728493	1.6228	0.0828583	0.0408682	0.00695138	0.168633	0.00610297	9.60259	-0.6048	5.27E+22	5.90E+22	1.77E+22	5.62E+22	3.52984
80	2	2	9	7	3.80003	0.785418	4.29	0.732169	1.6203	0.0812063	0.0401789	0.00686878	0.166406	0.00613456	10.6954	-0.542	5.48E+22	5.97E+22	1.91E+22	5.65E+22	3.51164
80	2	2	8	8	3.94337	0.785445	4.3	0.735781	1.6178	0.0794791	0.0394754	0.0067706	0.16377	0.00614498	12.0123	-0.48	5.66E+22	6.04E+22	2.05E+22	5.68E+22	3.49344
80	2	2	7	9	4.084	0.785472	4.31	0.739331	1.6153	0.0776715	0.0387569	0.00665664	0.160688	0.00613456	13.647	-0.4188	5.83E+22	6.12E+22	2.18E+22	5.72E+22	3.47524
80	2	2	6	10	4.22141	0.7855	4.32	0.742821	1.6128	0.0757773	0.0380226	0.0065267	0.157116	0.00610297	15.7515	-0.3584	5.98E+22	6.19E+22	2.30E+22	5.75E+22	3.45704
80	2	2	5	11	4.3545	0.785527	4.33	0.746252	1.6103	0.0737894	0.0372715	0.0063806	0.153003	0.00604912	18.592	-0.2988	6.12E+22	6.26E+22	2.41E+22	5.78E+22	3.43884
80	2	2	4	12	4.48121	0.785555	4.34	0.749624	1.6078	0.0716996	0.0365027	0.00621812	0.148283	0.00597097	22.6826	-0.24	6.24E+22	6.34E+22	2.52E+22	5.81E+22	3.42064
80	2	2	3	13	4.59789	0.785582	4.35	0.752939	1.6053	0.0694984	0.035715	0.00603908	0.142876	0.00586487	29.1654	-0.182	6.35E+22	6.41E+22	2.63E+22	5.84E+22	3.40244
80	2	2	2	14	4.69768	0.785609	4.36	0.756199	1.6028	0.0671743	0.034907	0.00584329	0.136677	0.00572412	41.2071	-0.1248	6.46E+22	6.48E+22	2.73E+22	5.88E+22	3.38424
80	2	3	13	2	2.98145	0.785456	4.15	0.711864	1.6269	0.0897442	0.0443522	0.0075847	0.170396	0.00586487	6.28196	-0.9092	4.28E+22	5.78E+22	1.01E+22	5.69E+22	3.53042
80	2	3	12	3	3.14007	0.785483	4.16	0.716104	1.6244	0.0882939	0.0437097	0.00755157	0.169282	0.00599922	6.87501	-0.844	4.60E+22	5.86E+22	1.24E+22	5.72E+22	3.51222
80	2	3	11	4	3.28969	0.785511	4.17	0.720267	1.6219	0.0867827	0.0430556	0.00750316	0.167835	0.00609838	7.51394	-0.7796	4.89E+22	5.93E+22	1.44E+22	5.76E+22	3.49402
80	2	3	10	5	3.43319	0.785538	4.18	0.724355	1.6194	0.085207	0.0423894	0.00743928	0.166034	0.00616896	8.21878	-0.716	5.15E+22	6.01E+22	1.61E+22	5.79E+22	3.47582
80	2	3	9	6	3.57201	0.785565	4.19	0.72837	1.6169	0.0835627	0.0417106	0.00735972	0.163853	0.00621448	9.01216	-0.6532	5.38E+22	6.09E+22	1.77E+22	5.83E+22	3.45762
80	2	3	8	7	3.70685	0.785593	4.2	0.732312	1.6144	0.0818454	0.0410184	0.00726428	0.161262	0.00623682	9.92293	-0.5912	5.59E+22	6.17E+22	1.91E+22	5.86E+22	3.43942
80	2	3	7	8	3.83784	0.78562	4.21	0.736185	1.6119	0.08005	0.0403123	0.00715279	0.158223	0.00623682	10.9905	-0.53	5.79E+22	6.24E+22	2.05E+22	5.90E+22	3.42122
80	2	3	6	9	3.96461	0.785647	4.22	0.739989	1.6094	0.0781707	0.0395915	0.00702504	0.154694	0.00621448	12.2717	-0.4696	5.96E+22	6.32E+22	2.17E+22	5.94E+22	3.40302
80	2	3	5	10	4.08615	0.785675	4.23	0.743727	1.6069	0.0762011	0.0388552	0.00688084	0.150623	0.00616896	13.8526	-0.41	6.13E+22	6.40E+22	2.29E+22	5.97E+22	3.38482
80	2	3	4	11	4.20058	0.785702	4.24	0.7474	1.6044	0.0741334	0.0381024	0.00671999	0.145943	0.00609838	15.8714	-0.3512	6.28E+22	6.48E+22	2.41E+22	6.01E+22	3.36662
80	2	3	3	12	4.30453	0.785729	4.25	0.751009	1.6019	0.0719589	0.0373323	0.0065423	0.140573	0.00599922	18.5658	-0.2932	6.41E+22	6.55E+22	2.52E+22	6.05E+22	3.34842
80	2	3	2	13	4.39172	0.785757	4.26	0.754555	1.5994	0.0696671	0.0365436	0.00634758	0.134408	0.00586487	22.3839	-0.236	6.54E+22	6.63E+22	2.63E+22	6.09E+22	3.33022
80	2	4	12	2	2.93934	0.785631	4.06	0.709445	1.621	0.090542	0.045071	0.00795376	0.166538	0.00597097	6.0808	-0.952	4.33E+22	5.95E+22	1.01E+22	5.86E+22	3.4582
80	2	4	11	3	3.09024	0.785658	4.07	0.714016	1.6185	0.0890329	0.0444234	0.00790941	0.165139	0.00609838	6.61548	-0.8876	4.66E+22	6.03E+22	1.24E+22	5.90E+22	3.44
80	2	4	10	4	3.23185	0.785686	4.08	0.718501	1.616	0.0874607	0.0437642	0.00784931	0.163384	0.00618997	7.18317	-0.824	4.96E+22	6.11E+22	1.44E+22	5.94E+22	3.4218
80	2	4	9	5	3.36684	0.785713	4.09	0.722902	1.6135	0.0858215	0.043093	0.00777325	0.161248	0.00625223	7.79938	-0.7612	5.23E+22	6.19E+22	1.61E+22	5.98E+22	3.4036
80	2	4	8	6	3.49644	0.78574	4.1	0.727222	1.611	0.084111	0.0424092	0.00768104	0.1587	0.00628849	8.48042	-0.6992	5.47E+22	6.27E+22	1.77E+22	6.02E+22	3.3854
80	2	4	7	7	3.62111	0.785768	4.11	0.731462	1.6085	0.0823244	0.0417122	0.00757248	0.155705	0.00630041	9.24585	-0.638	5.69E+22	6.35E+22	1.91E+22	6.06E+22	3.3672
80	2	4	6	8	3.74067	0.785795	4.12	0.735625	1.606	0.0804564	0.0410014	0.00744738	0.152217	0.00628849	10.121	-0.5776	5.90E+22	6.43E+22	2.04E+22	6.10E+22	3.349
80	2	4	5	9	3.85428	0.785822	4.13	0.739712	1.6035	0.0785007	0.040276	0.00730556	0.148186	0.00625223	11.1402	-0.518	6.09E+22	6.52E+22	2.17E+22	6.14E+22	3.3308
80	2	4	4	10	3.96025	0.785849	4.14	0.743726	1.601	0.0764503	0.0395351	0.0071468	0.143544	0.00618997	12.3519	-0.4592	6.26E+22	6.60E+22	2.29E+22	6.19E+22	3.3126
80	2	4	3	11	4.05548	0.785877	4.15	0.747668	1.5985	0.0742968	0.0387781	0.00697093	0.138208	0.00609838	13.8273	-0.4012	6.42E+22	6.68E+22	2.41E+22	6.23E+22	3.2944
80	2	4	2	12	4.13421	0.785904	4.16	0.751539	1.596	0.0720306	0.0380037	0.00677775	0.132073	0.00597097	15.6741	-0.344	6.57E+22	6.76E+22	2.52E+22	6.27E+22	3.2762
80	2	5	11	2	2.90133	0.785806	3.97	0.705699	1.6151	0.0911969	0.0456613	0.00823892	0.162388	0.00604912	5.8831	-0.9924	4.37E+22	6.11E+22	1.01E+22	6.02E+22	3.38598
80	2	5	10	3	3.04546	0.785833	3.98	0.710642	1.6126	0.0896261	0.0450069	0.00818306	0.160679	0.00616896	6.36632	-0.9288	4.72E+22	6.19E+22	1.24E+22	6.07E+22	3.36778
80	2	5	9	4	3.17996	0.78586	3.99	0.715489	1.6101	0.0879896	0.0443411	0.00811096	0.158588	0.00625223	6.87215	-0.866	5.02E+22	6.28E+22	1.44E+22	6.11E+22	3.34958
80	2	5	8	5	3.30727	0.785887	4	0.720243	1.6076	0.0862834	0.0436632	0.00802243	0.156084	0.00630523	7.41269	-0.804	5.30E+22	6.36E+22	1.61E+22	6.15E+22	3.33138
80	2	5	7	6	3.42839	0.785915	4.01	0.724906	1.6051	0.0845028	0.0429728	0.00791728	0.15313	0.00633107	7.99964	-0.7428	5.55E+22	6.45E+22	1.76E+22	6.20E+22	3.31318
80	2	5	6	7	3.54348	0.785942	4.02	0.729479	1.6026	0.0826428	0.0422691	0.0077953	0.149683	0.00633107	8.646	-0.6824	5.79E+22	6.53E+22	1.91E+22	6.24E+22	3.29498
80	2	5	5	8	3.65196	0.785969	4.03	0.733967	1.6001	0.0806974	0.0415516	0.00765632	0.145689	0.00630523	9.36742	-0.6228	6.00E+22	6.61E+22	2.04E+22	6.29E+22	3.27678
80	2	5	4	9	3.75232	0.785996	4.04	0.738371	1.5976	0.07866	0.0408195	0.00750088	0.141083	0.00625223	10.1834	-0.564	6.20E+22	6.70E+22	2.17E+22	6.34E+22	3.25858
80	2	5	3	10	3.84177	0.786023	4.05	0.742693	1.5951	0.0765227	0.0400719	0.00732878	0.135779	0.00616896	11.1184	-0.506	6.38E+22	6.78E+22	2.29E+22	6.39E+22	3.24038
80	2	5	2	11	3.91496	0.786051	4.06	0.746935	1.5926	0.0742767	0.0393082	0.00713937	0.12967	0.00604912	12.2023	-0.4488	6.55E+22	6.87E+22	2.40E+22	6.43E+22	3.22218
80	2	6	10	2	2.86805	0.78598	3.88	0.700424	1.6092	0.0917091	0.0461293	0.00844211	0.157917	0.00610297	5.69082	-1.0304	4.40E+22	6.26E+22	1.01E+22	6.17E+22	3.31376
80	2	6	9	3	3.00616	0.786007	3.89	0.70579	1.6067	0.0900733	0.045467	0.00837485	0.15587	0.00621448	6.1282	-0.9676	4.76E+22	6.34E+22	1.24E+22	6.22E+22	3.29556
80	2	6	8	4	3.13419	0.786034	3.9	0.711047	1.6042	0.0883691	0.044793	0.00829116	0.153409	0.00628849	6.57956	-0.9056	5.07E+22	6.43E+22	1.43E+22	6.27E+22	3.27736
80	2	6	7	5	3.25434	0.786062	3.91	0.716199	1.6017	0.0865919	0.044107	0.00819085	0.150496	0.00633107	7.05436	-0.8444	5.36E+22	6.52E+22	1.61E+22	6.32E+22	3.25916
80	2	6	6	6	3.36734	0.786089	3.92	0.721249	1.5992	0.084737	0.0434082	0.00807372	0.147088	0.00634499	7.56072	-0.784	5.62E+22	6.61E+22	1.76E+22	6.37E+22	3.24096
80	2	6	5	7	3.47296	0.786116	3.93	0.726199	1.5967	0.0827988	0.0426961	0.00793958	0.143131	0.00633107	8.10672	-0.7244	5.87E+22	6.70E+22	1.90E+22	6.42E+22	3.22276
80	2	6	4	8	3.56998	0.786143	3.94	0.731053	1.5942	0.0807708	0.0419701	0.00778824	0.138557	0.00628849	8.70072	-0.6656	6.09E+22	6.78E+22	2.04E+22	6.47E+22	3.20456
80	2	6	3	9	3.65588	0.78617	3.95	0.735812	1.5917	0.0786457	0.0412293	0.0076195	0.133282	0.00621448	9.35109	-0.6076	6.30E+22	6.87E+22	2.17E+22	6.52E+22	3.18636
80	2	6	2	10	3.72571	0.786197	3.96	0.740481	1.5892	0.076415	0.040473	0.00743317	0.127196	0.00610297	10.0639	-0.5504	6.49E+22	6.96E+22	2.29E+22	6.57E+22	3.16816
80	2	7	9	2	2.8395	0.786154	3.79	0.693379	1.6033	0.0920778	0.0464805	0.00856699	0.153093	0.00613456	5.50423	-1.066	4.43E+22	6.40E+22	1.01E+22	6.32E+22	3.24154
80	2	7	8	3	2.97212	0.786181	3.8	0.699228	1.6008	0.0903735	0.0458088	0.00848852	0.150673	0.00623682	5.90024	-1.004	4.79E+22	6.49E+22	1.24E+22	6.37E+22	3.22334
80	2	7	7	4	3.09405	0.786208	3.81	0.704953	1.5983	0.0885976	0.0451253	0.00839314	0.147801	0.00630041	6.30287	-0.9428	5.12E+22	6.58E+22	1.43E+22	6.42E+22	3.20514
80	2	7	6	5	3.20725	0.786235	3.82	0.710558	1.5958	0.0867453	0.0444296	0.00828067	0.14443	0.00633107	6.71937	-0.8824	5.41E+22	6.67E+22	1.60E+22	6.47E+22	3.18694
80	2	7	5	6	3.31206	0.786262	3.83	0.716048	1.5933	0.0848114	0.0437209	0.0081509	0.140507	0.00633107	7.15493	-0.8228	5.69E+22	6.76E+22	1.76E+22	6.53E+22	3.16874
80	2	7	4	7	3.40766	0.78629	3.84	0.721425	1.5908	0.0827897	0.0429988	0.00800366	0.135964	0.00630041	7.61344	-0.764	5.94E+22	6.85E+22	1.90E+22	6.58E+22	3.15054
80	2	7	3	8	3.49183	0.786317	3.85	0.726693	1.5883	0.0806732	0.0422625	0.00783874	0.130714	0.00623682	8.09702	-0.706	6.17E+22	6.94E+22	2.04E+22	6.64E+22	3.13234
80	2	7	2	9	3.56003	0.786344	3.86	0.731855	1.5858	0.0784538	0.0415112	0.00765595	0.124646	0.00613456	8.60354	-0.6488	6.39E+22	7.04E+22	2.16E+22	6.70E+22	3.11414
80	2	8	8	2	2.81538	0.786327	3.7	0.68427	1.5974	0.0923014	0.0467188	0.00861366	0.147874	0.00614498	5.32274	-1.0992	4.45E+22	6.53E+22	1.01E+22	6.45E+22	3.16932
80	2	8	7	3	2.94279	0.786355	3.71	0.690674	1.5949	0.0905248	0.0460364	0.00852367	0.14504	0.00623682	5.68085	-1.038	4.82E+22	6.62E+22	1.24E+22	6.51E+22	3.15112
80	2	8	6	4	3.05875	0.786382	3.72	0.696937	1.5924	0.088673	0.0453421	0.00841631	0.141705	0.00628849	6.03904	-0.9776	5.15E+22	6.72E+22	1.43E+22	6.56E+22	3.13292
80	2	8	5	5	3.1648	0.786409	3.73	0.703062	1.5899	0.0867409	0.0446352	0.00829137	0.137815	0.00630523	6.40257	-0.918	5.46E+22	6.81E+22	1.60E+22	6.62E+22	3.11472
80	2	8	4	6	3.26076	0.786436	3.74	0.709055	1.5874	0.0847227	0.0439151	0.00814868	0.1333	0.00628849	6.7739	-0.8592	5.74E+22	6.91E+22	1.76E+22	6.68E+22	3.09652
80	2	8	3	7	3.34482	0.786463	3.75	0.71492	1.5849	0.0826117	0.0431813	0.00798804	0.128072	0.00623682	7.15283	-0.8012	6.00E+22	7.00E+22	1.90E+22	6.74E+22	3.07832
80	2	8	2	8	3.41283	0.78649	3.76	0.720661	1.5824	0.0804001	0.0424329	0.00780926	0.122016	0.00614498	7.53441	-0.744	6.24E+22	7.10E+22	2.03E+22	6.80E+22	3.06012
80	2	9	7	2	2.79518	0.786501	3.61	0.672731	1.5915	0.092378	0.0468475	0.00858398	0.142211	0.00613456	5.14528	-1.13	4.46E+22	6.65E+22	1.01E+22	6.57E+22	3.0971
80	2	9	6	3	2.91744	0.786528	3.62	0.679783	1.589	0.0905246	0.0461531	0.00848217	0.138911	0.00621448	5.46801	-1.0696	4.84E+22	6.75E+22	1.24E+22	6.63E+22	3.0789
80	2	9	5	4	3.02716	0.786555	3.63	0.686669	1.5865	0.0885922	0.0454465	0.00836252	0.135051	0.00625223	5.78469	-1.01	5.18E+22	6.85E+22	1.43E+22	6.70E+22	3.0607
80	2	9	4	5	3.12534	0.786582	3.64	0.693397	1.584	0.0865751	0.0447269	0.00822484	0.13056	0.00625223	6.09858	-0.9512	5.50E+22	6.94E+22	1.60E+22	6.76E+22	3.0425
80	2	9	3	6	3.21085	0.786609	3.65	0.699972	1.5815	0.0844668	0.0439939	0.00806893	0.12535	0.00621448	6.40912	-0.8932	5.79E+22	7.04E+22	1.75E+22	6.82E+22	3.0243
80	2	9	2	7	3.28004	0.786636	3.66	0.706399	1.579	0.0822599	0.0432466	0.0078946	0.119301	0.00613456	6.71078	-0.836	6.06E+22	7.14E+22	1.90E+22	6.88E+22	3.0061
80	2	10	6	2	2.77825	0.786674	3.52	0.658307	1.5856	0.0923044	0.0468689	0.00847979	0.136043	0.00610297	4.97037	-1.1584	4.46E+22	6.77E+22	1.01E+22	6.69E+22	3.02488
80	2	10	5	3	2.89507	0.786701	3.53	0.66612	1.5831	0.0903697	0.0461612	0.00836587	0.13221	0.00616896	5.25931	-1.0988	4.85E+22	6.87E+22	1.23E+22	6.76E+22	3.00668
80	2	10	4	4	2.99777	0.786728	3.54	0.673739	1.5806	0.0883514	0.0454407	0.00823364	0.127741	0.00618997	5.53601	-1.04	5.21E+22	6.97E+22	1.43E+22	6.82E+22	2.98848
80	2	10	3	5	3.08646	0.786754	3.55	0.681172	1.5781	0.0862434	0.044707	0.00808291	0.122544	0.00616896	5.80131	-0.982	5.53E+22	7.07E+22	1.60E+22	6.89E+22	2.97028
80	2	10	2	6	3.15819	0.786781	3.56	0.688426	1.5756	0.0840384	0.0439593	0.00791349	0.116497	0.00610297	6.05035	-0.9248	5.83E+22	7.17E+22	1.75E+22	6.95E+22	2.95208
80	2	11	5	2	2.76367	0.786846	3.43	0.640411	1.5797	0.0920771	0.0467846	0.00831055	0.129289	0.00604912	4.79617	-1.1844	4.46E+22	6.87E+22	1.01E+22	6.80E+22	2.95266
80	2	11	4	3	2.87427	0.786873	3.44	0.649135	1.5772	0.0900556	0.046062	0.00818574	0.124838	0.00609838	5.05179	-1.1256	4.86E+22	6.98E+22	1.23E+22	6.87E+22	2.93446
80	2	11	3	4	2.96834	0.7869	3.45	0.657626	1.5747	0.0879456	0.0453263	0.00804064	0.119649	0.00609838	5.28825	-1.0676	5.23E+22	7.08E+22	1.43E+22	6.94E+22	2.91626
80	2	11	2	5	3.04421	0.786927	3.46	0.665895	1.5722	0.08574	0.0445768	0.00787504	0.113597	0.00604912	5.50269	-1.0104	5.56E+22	7.19E+22	1.60E+22	7.01E+22	2.89806
80	2	12	4	2	2.75016	0.787018	3.34	0.618276	1.5738	0.0916913	0.0465954	0.00808309	0.121844	0.00597097	4.62022	-1.208	4.46E+22	6.97E+22	1.00E+22	6.90E+22	2.88044
80	2	12	3	3	2.85295	0.787045	3.35	0.628108	1.5713	0.0895772	0.0458565	0.00793957	0.116659	0.00599922	4.84152	-1.15	4.87E+22	7.08E+22	1.23E+22	6.97E+22	2.86224
80	2	12	2	4	2.93507	0.787072	3.36	0.637655	1.5688	0.0873687	0.0451038	0.00777514	0.110593	0.00597097	5.03461	-1.0928	5.24E+22	7.19E+22	1.42E+22	7.05E+22	2.84404
80	2	13	3	2	2.73571	0.78719	3.25	0.590857	1.5679	0.0911414	0.0463014	0.00777824	0.113565	0.00586487	4.43911	-1.2292	4.45E+22	7.07E+22	1.00E+22	6.99E+22	2.80822
80	2	13	2	3	2.8274	0.787217	3.26	0.602072	1.5654	0.088928	0.0455445	0.0076147	0.107479	0.00586487	4.62249	-1.172	4.87E+22	7.18E+22	1.23E+22	7.07E+22	2.79002
80	2	14	2	2	2.71671	0.787362	3.16	0.556674	1.562	0.0904209	0.0459021	0.00739517	0.104243	0.00572412	4.24737	-1.248	4.43E+22	7.15E+22	1.00E+22	7.08E+22	2.736
80	3	2	13	2	3.16437	0.785412	4.14	0.715743	1.6236	0.0963805	0.0430512	0.00730212	0.179287	0.00586487	5.76476	-0.986	4.77E+22	6.37E+22	1.02E+22	6.29E+22	3.51838
80	3	2	12	3	3.33802	0.78544	4.15	0.719974	1.6211	0.0950128	0.0423939	0.00726752	0.178145	0.00599922	6.26831	-0.9212	5.09E+22	6.46E+22	1.25E+22	6.34E+22	3.50018
80	3	2	11	4	3.50299	0.785467	4.16	0.724128	1.6186	0.0935908	0.0417242	0.0072176	0.17668	0.00609838	6.80035	-0.8572	5.39E+22	6.55E+22	1.45E+22	6.38E+22	3.48198
80	3	2	10	5	3.66241	0.785494	4.17	0.728208	1.6161	0.0921117	0.0410414	0.00715217	0.174872	0.00616896	7.37495	-0.794	5.66E+22	6.63E+22	1.62E+22	6.43E+22	3.46378
80	3	2	9	6	3.8179	0.785522	4.18	0.732214	1.6136	0.0905722	0.040345	0.00707103	0.172697	0.00621448	8.00655	-0.7316	5.90E+22	6.72E+22	1.78E+22	6.48E+22	3.44558
80	3	2	8	7	3.97028	0.785549	4.19	0.736148	1.6111	0.088969	0.0396343	0.00697398	0.170125	0.00623682	8.71221	-0.67	6.13E+22	6.81E+22	1.92E+22	6.53E+22	3.42738
80	3	2	7	8	4.11981	0.785576	4.2	0.740013	1.6086	0.0872983	0.0389084	0.00686084	0.167122	0.00623682	9.51364	-0.6092	6.34E+22	6.89E+22	2.06E+22	6.58E+22	3.40918
80	3	2	6	9	4.2662	0.785604	4.21	0.743809	1.6061	0.0855557	0.0381664	0.00673139	0.163649	0.00621448	10.44	-0.5492	6.53E+22	6.98E+22	2.18E+22	6.63E+22	3.39098
80	3	2	5	10	4.40853	0.785631	4.22	0.747539	1.6036	0.0837364	0.0374076	0.00658547	0.159658	0.00616896	11.5319	-0.49	6.71E+22	7.07E+22	2.31E+22	6.68E+22	3.37278
80	3	2	4	11	4.5449	0.785658	4.23	0.751204	1.6011	0.0818349	0.0366307	0.00642285	0.155088	0.00609838	12.8485	-0.4316	6.88E+22	7.15E+22	2.42E+22	6.73E+22	3.35458
80	3	2	3	12	4.67185	0.785686	4.24	0.754805	1.5986	0.079845	0.0358346	0.00624336	0.149868	0.00599922	14.4796	-0.374	7.03E+22	7.24E+22	2.53E+22	6.78E+22	3.33638
80	3	2	2	13	4.78271	0.785713	4.25	0.758345	1.5961	0.0777595	0.0350181	0.00604681	0.143903	0.00586487	16.5671	-0.3172	7.18E+22	7.33E+22	2.64E+22	6.84E+22	3.31818
80	3	3	12	2	3.12325	0.785587	4.05	0.713384	1.6177	0.0970961	0.0438272	0.00769822	0.17554	0.00599922	5.63052	-1.028	4.80E+22	6.53E+22	1.02E+22	6.45E+22	3.44616
80	3	3	11	3	3.2881	0.785615	4.06	0.717945	1.6152	0.0956712	0.0431656	0.00765189	0.174123	0.00612663	6.08959	-0.964	5.14E+22	6.62E+22	1.25E+22	6.50E+22	3.42796
80	3	3	10	4	3.44395	0.785642	4.07	0.722421	1.6127	0.0941901	0.0424918	0.00758977	0.172362	0.00621822	6.56836	-0.9008	5.44E+22	6.71E+22	1.44E+22	6.55E+22	3.40976
80	3	3	9	5	3.59365	0.785669	4.08	0.726814	1.6102	0.0926496	0.041805	0.00751165	0.170232	0.00628048	7.07807	-0.8384	5.72E+22	6.80E+22	1.62E+22	6.60E+22	3.39156
80	3	3	8	6	3.73859	0.785697	4.09	0.731125	1.6077	0.0910464	0.0411048	0.00741734	0.167706	0.00631674	7.6294	-0.7768	5.97E+22	6.88E+22	1.77E+22	6.65E+22	3.37336
80	3	3	7	7	3.87932	0.785724	4.1	0.735357	1.6052	0.0893768	0.0403904	0.00730665	0.16475	0.00632866	8.2341	-0.716	6.21E+22	6.97E+22	1.92E+22	6.71E+22	3.35516
80	3	3	6	8	4.01574	0.785751	4.11	0.739511	1.6027	0.0876367	0.039661	0.00717939	0.161322	0.00631674	8.90627	-0.656	6.43E+22	7.07E+22	2.05E+22	6.76E+22	3.33696
80	3	3	5	9	4.14706	0.785778	4.12	0.74359	1.6002	0.0858215	0.0389158	0.00703536	0.157376	0.00628048	9.66356	-0.5968	6.63E+22	7.16E+22	2.18E+22	6.81E+22	3.31876
80	3	3	4	10	4.27158	0.785806	4.13	0.747596	1.5977	0.0839259	0.0381539	0.00687437	0.152851	0.00621822	10.5288	-0.5384	6.82E+22	7.25E+22	2.30E+22	6.87E+22	3.30056
80	3	3	3	11	4.38608	0.785833	4.14	0.75153	1.5952	0.081944	0.0373743	0.00669622	0.147673	0.00612663	11.5317	-0.4808	7.00E+22	7.34E+22	2.42E+22	6.93E+22	3.28236
80	3	3	2	12	4.48444	0.78586	4.15	0.755394	1.5927	0.079869	0.0365758	0.00650073	0.141751	0.00599922	12.7105	-0.424	7.17E+22	7.43E+22	2.53E+22	6.98E+22	3.26416
80	3	4	11	2	3.08392	0.785762	3.96	0.709699	1.6118	0.0976784	0.0444688	0.0080088	0.171518	0.00609838	5.48644	-1.0676	4.82E+22	6.67E+22	1.02E+22	6.59E+22	3.37394
80	3	4	10	3	3.2411	0.785789	3.97	0.714633	1.6093	0.0961938	0.0438013	0.00795044	0.169803	0.00621822	5.9051	-1.0044	5.17E+22	6.76E+22	1.25E+22	6.65E+22	3.35574
80	3	4	9	4	3.38887	0.785817	3.98	0.719471	1.6068	0.0946507	0.0431215	0.00787581	0.16772	0.00630149	6.3361	-0.942	5.49E+22	6.86E+22	1.44E+22	6.70E+22	3.33754
80	3	4	8	5	3.52984	0.785844	3.99	0.724215	1.6043	0.0930457	0.042429	0.00778471	0.16524	0.00635449	6.78845	-0.8804	5.77E+22	6.95E+22	1.62E+22	6.76E+22	3.31934
80	3	4	7	6	3.66516	0.785871	4	0.728869	1.6018	0.0913754	0.0417229	0.00767695	0.162328	0.00638033	7.26993	-0.8196	6.04E+22	7.04E+22	1.77E+22	6.82E+22	3.30114
80	3	4	6	7	3.79505	0.785898	4.01	0.733434	1.5993	0.0896358	0.0410027	0.00755234	0.158945	0.00638033	7.78832	-0.7596	6.28E+22	7.14E+22	1.92E+22	6.87E+22	3.28294
80	3	4	5	8	3.91894	0.785926	4.02	0.737913	1.5968	0.0878223	0.0402676	0.00741067	0.155042	0.00635449	8.35208	-0.7004	6.51E+22	7.23E+22	2.05E+22	6.93E+22	3.26474
80	3	4	4	9	4.03534	0.785953	4.03	0.742309	1.5943	0.08593	0.0395168	0.00725177	0.150559	0.00630149	8.97057	-0.642	6.72E+22	7.32E+22	2.18E+22	6.99E+22	3.24654
80	3	4	3	10	4.14132	0.78598	4.04	0.746623	1.5918	0.0839532	0.0387493	0.00707544	0.145423	0.00621822	9.65377	-0.5844	6.92E+22	7.42E+22	2.30E+22	7.05E+22	3.22834
80	3	4	2	11	4.23123	0.786007	4.05	0.750857	1.5893	0.0818853	0.0379642	0.00688379	0.13954	0.00609838	10.4101	-0.5276	7.11E+22	7.51E+22	2.42E+22	7.11E+22	3.21014
80	3	5	10	2	3.04866	0.785936	3.87	0.704489	1.6059	0.0981271	0.0449833	0.00823577	0.167196	0.00616896	5.33879	-1.1048	4.84E+22	6.81E+22	1.02E+22	6.73E+22	3.30172
80	3	5	9	3	3.19905	0.785964	3.88	0.709845	1.6034	0.0965799	0.0443084	0.00816509	0.165158	0.00628048	5.72061	-1.0424	5.20E+22	6.90E+22	1.25E+22	6.79E+22	3.28352
80	3	5	8	4	3.33954	0.785991	3.89	0.715092	1.6009	0.0949716	0.0436211	0.008078	0.162722	0.00635449	6.10846	-0.9808	5.52E+22	7.00E+22	1.44E+22	6.85E+22	3.26532
80	3	5	7	5	3.4725	0.786018	3.9	0.720234	1.5984	0.0932989	0.042921	0.00797476	0.159855	0.00639707	6.50955	-0.92	5.82E+22	7.10E+22	1.61E+22	6.91E+22	3.24712
80	3	5	6	6	3.59874	0.786045	3.91	0.725275	1.5959	0.0915578	0.0422073	0.00785482	0.156515	0.00641099	6.92929	-0.86	6.09E+22	7.19E+22	1.77E+22	6.97E+22	3.22892
80	3	5	5	7	3.71806	0.786072	3.92	0.730216	1.5934	0.089744	0.0414794	0.00771797	0.152654	0.00639707	7.37227	-0.8008	6.35E+22	7.29E+22	1.91E+22	7.03E+22	3.21072
80	3	5	4	8	3.82924	0.7861	3.93	0.735061	1.5909	0.0878526	0.0407365	0.00756401	0.148213	0.00635449	7.84236	-0.7424	6.58E+22	7.39E+22	2.05E+22	7.10E+22	3.19252
80	3	5	3	9	3.92965	0.786127	3.94	0.739812	1.5884	0.0858783	0.0399778	0.00739277	0.143116	0.00628048	8.342	-0.6848	6.80E+22	7.48E+22	2.18E+22	7.16E+22	3.17432
80	3	5	2	10	4.01408	0.786154	3.95	0.744472	1.5859	0.0838147	0.0392024	0.00720405	0.137268	0.00616896	8.86966	-0.628	7.01E+22	7.58E+22	2.30E+22	7.22E+22	3.15612
80	3	6	9	2	3.01814	0.78611	3.78	0.69751	1.6	0.098441	0.0453767	0.00838306	0.162544	0.00621448	5.19024	-1.1396	4.85E+22	6.94E+22	1.02E+22	6.86E+22	3.2295
80	3	6	8	3	3.16241	0.786138	3.79	0.703348	1.5975	0.096828	0.0446928	0.0083014	0.160153	0.00631674	5.53815	-1.078	5.22E+22	7.03E+22	1.25E+22	6.92E+22	3.2113
80	3	6	7	4	3.29615	0.786165	3.8	0.709063	1.595	0.0951513	0.0439965	0.00820294	0.157329	0.00638033	5.88655	-1.0172	5.55E+22	7.13E+22	1.44E+22	6.99E+22	3.1931
80	3	6	6	5	3.42143	0.786192	3.81	0.714658	1.5925	0.093407	0.0432871	0.00808749	0.154031	0.00641099	6.24106	-0.9572	5.86E+22	7.23E+22	1.61E+22	7.05E+22	3.1749
80	3	6	5	6	3.53866	0.786219	3.82	0.720138	1.59	0.091591	0.0425641	0.00795485	0.150211	0.00641099	6.60503	-0.898	6.14E+22	7.33E+22	1.77E+22	7.12E+22	3.1567
80	3	6	4	7	3.64701	0.786246	3.83	0.725506	1.5875	0.0896986	0.0418267	0.00780483	0.145808	0.00638033	6.98014	-0.8396	6.40E+22	7.43E+22	1.91E+22	7.18E+22	3.1385
80	3	6	3	8	3.74418	0.786273	3.84	0.730765	1.585	0.0877244	0.0410741	0.00763725	0.140748	0.00631674	7.36588	-0.782	6.65E+22	7.53E+22	2.05E+22	7.25E+22	3.1203
80	3	6	2	9	3.8254	0.7863	3.85	0.735918	1.5825	0.0856625	0.0403055	0.0074519	0.134933	0.00621448	7.75724	-0.7252	6.88E+22	7.63E+22	2.17E+22	7.32E+22	3.1021
80	3	7	8	2	2.99237	0.786284	3.69	0.68847	1.5941	0.0986183	0.0456535	0.00845121	0.157528	0.00623682	5.04176	-1.172	4.86E+22	7.06E+22	1.01E+22	6.98E+22	3.15728
80	3	7	7	3	3.13093	0.786311	3.7	0.694863	1.5916	0.0969362	0.0449593	0.00835798	0.154747	0.00632866	5.35805	-1.1112	5.23E+22	7.16E+22	1.24E+22	7.05E+22	3.13908
80	3	7	6	4	3.25814	0.786338	3.71	0.701114	1.5891	0.0951872	0.0442524	0.00824747	0.15149	0.00638033	5.66976	-1.0512	5.58E+22	7.26E+22	1.44E+22	7.12E+22	3.12088
80	3	7	5	5	3.37566	0.786365	3.72	0.707229	1.5866	0.0933673	0.0435322	0.0081195	0.14771	0.00639707	5.98101	-0.992	5.89E+22	7.36E+22	1.61E+22	7.18E+22	3.10268
80	3	7	4	6	3.48331	0.786392	3.73	0.713212	1.5841	0.0914719	0.0427982	0.00797388	0.143344	0.00638033	6.29307	-0.9336	6.18E+22	7.47E+22	1.77E+22	7.25E+22	3.08448
80	3	7	3	7	3.57925	0.78642	3.74	0.719067	1.5816	0.0894958	0.0420494	0.00781041	0.138317	0.00632866	6.60451	-0.876	6.45E+22	7.57E+22	1.91E+22	7.32E+22	3.06628
80	3	7	2	8	3.6591	0.786447	3.75	0.724799	1.5791	0.0874333	0.0412852	0.00762891	0.132531	0.00623682	6.90933	-0.8192	6.70E+22	7.67E+22	2.04E+22	7.40E+22	3.04808
80	3	8	7	2	2.971	0.786457	3.6	0.677003	1.5882	0.0986569	0.0458174	0.00844141	0.152107	0.00623682	4.89336	-1.202	4.86E+22	7.17E+22	1.01E+22	7.10E+22	3.08506
80	3	8	6	3	3.10399	0.786484	3.61	0.684042	1.5857	0.0969018	0.0451114	0.00833631	0.14889	0.00631674	5.17968	-1.142	5.24E+22	7.27E+22	1.24E+22	7.17E+22	3.06686
80	3	8	5	4	3.2245	0.786512	3.62	0.690917	1.5832	0.0950764	0.0443924	0.00821346	0.145147	0.00635449	5.45649	-1.0828	5.59E+22	7.38E+22	1.44E+22	7.24E+22	3.04866
80	3	8	4	5	3.33361	0.786539	3.63	0.697634	1.5807	0.0931763	0.0436599	0.00807269	0.140816	0.00635449	5.72631	-1.0244	5.92E+22	7.49E+22	1.61E+22	7.31E+22	3.03046
80	3	8	3	6	3.43015	0.786566	3.64	0.704198	1.5782	0.0911964	0.0429131	0.00791379	0.13582	0.00631674	5.98799	-0.9668	6.21E+22	7.59E+22	1.76E+22	7.38E+22	3.01226
80	3	8	2	7	3.51029	0.786593	3.65	0.710614	1.5757	0.0891312	0.0421512	0.00773658	0.13006	0.00623682	6.23568	-0.91	6.49E+22	7.70E+22	1.91E+22	7.46E+22	2.99406
80	3	9	6	2	2.95344	0.78663	3.51	0.662655	1.5823	0.0985536	0.045871	0.00835553	0.146228	0.00621448	4.74442	-1.2296	4.85E+22	7.27E+22	1.01E+22	7.20E+22	3.01284
80	3	9	5	3	3.08065	0.786657	3.52	0.670455	1.5798	0.0967214	0.0451518	0.00823826	0.142521	0.00628048	5.00165	-1.1704	5.25E+22	7.38E+22	1.24E+22	7.28E+22	2.99464
80	3	9	4	4	3.19375	0.786684	3.53	0.678061	1.5773	0.094815	0.0444192	0.00810278	0.138223	0.00630149	5.24425	-1.112	5.61E+22	7.49E+22	1.43E+22	7.35E+22	2.97644
80	3	9	3	5	3.29286	0.786711	3.54	0.685481	1.5748	0.0928296	0.0436727	0.0079489	0.133255	0.00628048	5.4727	-1.0544	5.94E+22	7.60E+22	1.61E+22	7.43E+22	2.95824
80	3	9	2	6	3.37489	0.786738	3.55	0.692723	1.5723	0.0907597	0.0429114	0.00777644	0.127516	0.00621448	5.68209	-0.9976	6.24E+22	7.71E+22	1.76E+22	7.51E+22	2.94004
80	3	10	5	2	2.93882	0.786803	3.42	0.644841	1.5764	0.0983049	0.0458162	0.00819679	0.139828	0.00616896	4.59371	-1.2548	4.84E+22	7.37E+22	1.01E+22	7.30E+22	2.94062
80	3	10	4	3	3.05953	0.78683	3.43	0.653549	1.5739	0.0963909	0.0450823	0.00806956	0.13556	0.00621822	4.82185	-1.1964	5.25E+22	7.49E+22	1.24E+22	7.38E+22	2.92242
80	3	10	3	4	3.1636	0.786857	3.44	0.662025	1.5714	0.0943984	0.0443345	0.00792226	0.130616	0.00621822	5.02943	-1.1388	5.61E+22	7.60E+22	1.43E+22	7.46E+22	2.90422
80	3	10	2	5	3.24932	0.786884	3.45	0.67028	1.5689	0.092322	0.0435722	0.00775471	0.124895	0.00616896	5.21361	-1.082	5.95E+22	7.71E+22	1.60E+22	7.54E+22	2.88602
80	3	11	4	2	2.92586	0.786975	3.33	0.622796	1.5705	0.0979064	0.0456541	0.00798358	0.132823	0.00609838	4.43935	-1.2776	4.83E+22	7.47E+22	1.01E+22	7.40E+22	2.8684
80	3	11	3	3	3.03847	0.787002	3.34	0.632609	1.568	0.0959053	0.0449038	0.00783819	0.127901	0.00612663	4.63709	-1.22	5.24E+22	7.58E+22	1.24E+22	7.48E+22	2.8502
80	3	11	2	4	3.13017	0.787029	3.35	0.642138	1.5655	0.0938209	0.0441391	0.00767214	0.122193	0.00609838	4.80624	-1.1632	5.62E+22	7.70E+22	1.43E+22	7.56E+22	2.832
80	3	12	3	2	2.91253	0.787147	3.24	0.595479	1.5646	0.0973528	0.045385	0.00769253	0.125105	0.00599922	4.27844	-1.298	4.81E+22	7.55E+22	1.01E+22	7.48E+22	2.79618
80	3	12	2	3	3.01372	0.787174	3.25	0.606669	1.5621	0.0952589	0.0446166	0.0075277	0.119404	0.00599922	4.44209	-1.2412	5.23E+22	7.67E+22	1.24E+22	7.57E+22	2.77798
80	3	13	2	2	2.89516	0.787319	3.15	0.56142	1.5587	0.096638	0.0450083	0.00732284	0.116523	0.00586487	4.10604	-1.316	4.79E+22	7.63E+22	1.01E+22	7.56E+22	2.72396
80	4	2	12	2	3.30004	0.785544	4.04	0.717327	1.6144	0.103243	0.0425366	0.00741962	0.184133	0.00597097	5.19285	-1.104	5.21E+22	7.07E+22	1.02E+22	6.99E+22	3.43412
80	4	2	11	3	3.48037	0.785571	4.05	0.721879	1.6119	0.101886	0.0418595	0.0073716	0.182694	0.00609838	5.58889	-1.0404	5.56E+22	7.16E+22	1.26E+22	7.05E+22	3.41592
80	4	2	10	4	3.65209	0.785598	4.06	0.726346	1.6094	0.100478	0.0411693	0.00730776	0.180921	0.00618997	5.99515	-0.9776	5.87E+22	7.26E+22	1.45E+22	7.12E+22	3.39772
80	4	2	9	5	3.81831	0.785626	4.07	0.73073	1.6069	0.0990156	0.0404652	0.00722788	0.17879	0.00625223	6.42009	-0.9156	6.16E+22	7.36E+22	1.63E+22	7.18E+22	3.37952
80	4	2	8	6	3.98059	0.785653	4.08	0.735033	1.6044	0.0974972	0.0397465	0.00713178	0.176274	0.00628849	6.87091	-0.8544	6.43E+22	7.46E+22	1.78E+22	7.24E+22	3.36132
80	4	2	7	7	4.13962	0.78568	4.09	0.739256	1.6019	0.0959195	0.0390125	0.00701927	0.173342	0.00630041	7.35484	-0.794	6.67E+22	7.56E+22	1.93E+22	7.31E+22	3.34312
80	4	2	6	8	4.29543	0.785707	4.1	0.743402	1.5994	0.0942791	0.0382622	0.00689014	0.169955	0.00628849	7.87974	-0.7344	6.91E+22	7.66E+22	2.06E+22	7.37E+22	3.32492
80	4	2	5	9	4.4473	0.785735	4.11	0.747474	1.5969	0.0925724	0.0374946	0.00674421	0.16607	0.00625223	8.45462	-0.6756	7.13E+22	7.75E+22	2.19E+22	7.44E+22	3.30672
80	4	2	4	10	4.59355	0.785762	4.12	0.751471	1.5944	0.0907953	0.0367088	0.00658128	0.161631	0.00618997	9.08988	-0.6176	7.33E+22	7.85E+22	2.31E+22	7.51E+22	3.28852
80	4	2	3	11	4.73088	0.785789	4.13	0.755397	1.5919	0.0889433	0.0359034	0.00640116	0.156571	0.00609838	9.79709	-0.5604	7.52E+22	7.95E+22	2.43E+22	7.57E+22	3.27032
80	4	2	2	12	4.85281	0.785817	4.14	0.759254	1.5894	0.0870111	0.0350773	0.00620366	0.150808	0.00597097	10.5871	-0.504	7.71E+22	8.05E+22	2.54E+22	7.64E+22	3.25212
80	4	3	11	2	3.2627	0.785718	3.95	0.713704	1.6085	0.103763	0.0432333	0.00775647	0.180215	0.00609838	5.10038	-1.1428	5.22E+22	7.20E+22	1.02E+22	7.13E+22	3.3619
80	4	3	10	3	3.43433	0.785746	3.96	0.718628	1.606	0.102348	0.0425512	0.00769592	0.178489	0.00621822	5.46474	-1.08	5.58E+22	7.30E+22	1.25E+22	7.19E+22	3.3437
80	4	3	9	4	3.59689	0.785773	3.97	0.723457	1.6035	0.10088	0.041856	0.00761905	0.176405	0.00630149	5.83403	-1.018	5.90E+22	7.40E+22	1.45E+22	7.26E+22	3.3255
80	4	3	8	5	3.75321	0.7858	3.98	0.728193	1.601	0.0993561	0.0411471	0.00752569	0.173936	0.00635449	6.21524	-0.9568	6.20E+22	7.50E+22	1.62E+22	7.32E+22	3.3073
80	4	3	7	6	3.90456	0.785827	3.99	0.732837	1.5985	0.0977733	0.0404237	0.00741562	0.171051	0.00638033	6.61368	-0.8964	6.47E+22	7.60E+22	1.78E+22	7.39E+22	3.2891
80	4	3	6	7	4.05127	0.785855	4	0.737394	1.596	0.0961284	0.039685	0.00728867	0.167712	0.00638033	7.03403	-0.8368	6.73E+22	7.71E+22	1.93E+22	7.46E+22	3.2709
80	4	3	5	8	4.19284	0.785882	4.01	0.741865	1.5935	0.094418	0.0389302	0.00714463	0.163874	0.00635449	7.4807	-0.778	6.97E+22	7.81E+22	2.06E+22	7.53E+22	3.2527
80	4	3	4	9	4.32778	0.785909	4.02	0.746252	1.591	0.0926381	0.0381583	0.00698332	0.159483	0.00630149	7.9577	-0.72	7.20E+22	7.91E+22	2.19E+22	7.60E+22	3.2345
80	4	3	3	10	4.45307	0.785936	4.03	0.750558	1.5885	0.0907843	0.0373683	0.00680454	0.154472	0.00621822	8.46785	-0.6628	7.41E+22	8.01E+22	2.31E+22	7.67E+22	3.2163
80	4	3	2	11	4.56274	0.785964	4.04	0.754784	1.586	0.0888515	0.036559	0.00660809	0.148756	0.00609838	9.01018	-0.6064	7.62E+22	8.12E+22	2.43E+22	7.74E+22	3.1981
80	4	4	10	2	3.22694	0.785893	3.86	0.708558	1.6026	0.104158	0.0437975	0.00800809	0.176013	0.00618997	4.99436	-1.1792	5.23E+22	7.33E+22	1.02E+22	7.25E+22	3.28968
80	4	4	9	3	3.3909	0.78592	3.87	0.713904	1.6001	0.102682	0.0431086	0.00793471	0.173976	0.00630149	5.32899	-1.1172	5.59E+22	7.43E+22	1.25E+22	7.32E+22	3.27148
80	4	4	8	4	3.54525	0.785947	3.88	0.719141	1.5976	0.101151	0.0424066	0.00784454	0.171554	0.00637549	5.6639	-1.056	5.92E+22	7.53E+22	1.45E+22	7.39E+22	3.25328
80	4	4	7	5	3.69252	0.785975	3.89	0.724275	1.5951	0.0995619	0.0416909	0.00773739	0.168715	0.00641807	6.00477	-0.9956	6.23E+22	7.64E+22	1.62E+22	7.46E+22	3.23508
80	4	4	6	6	3.83365	0.786002	3.9	0.729306	1.5926	0.0979112	0.0409606	0.00761442	0.165423	0.006432	6.35528	-0.936	6.52E+22	7.74E+22	1.78E+22	7.53E+22	3.21688
80	4	4	5	7	3.9685	0.786029	3.91	0.734238	1.5901	0.0961957	0.0402151	0.00747494	0.161632	0.00641807	6.71796	-0.8772	6.78E+22	7.85E+22	1.92E+22	7.61E+22	3.19868
80	4	4	4	8	4.09584	0.786056	3.92	0.739074	1.5876	0.0944113	0.0394535	0.00731845	0.157287	0.00637549	7.09412	-0.8192	7.03E+22	7.95E+22	2.06E+22	7.68E+22	3.18048
80	4	4	3	9	4.21296	0.786083	3.93	0.743817	1.5851	0.0925539	0.0386748	0.00714478	0.152321	0.00630149	7.48313	-0.762	7.27E+22	8.06E+22	2.19E+22	7.76E+22	3.16228
80	4	4	2	10	4.31435	0.78611	3.94	0.748469	1.5826	0.0906185	0.037878	0.00695373	0.146651	0.00618997	7.87993	-0.7056	7.49E+22	8.16E+22	2.31E+22	7.83E+22	3.14408
80	4	5	9	2	3.19514	0.786067	3.77	0.701645	1.5967	0.104424	0.0442356	0.0081782	0.171501	0.00625223	4.88081	-1.2132	5.23E+22	7.44E+22	1.02E+22	7.37E+22	3.21746
80	4	5	8	3	3.35224	0.786094	3.78	0.707473	1.5942	0.102885	0.0435384	0.00809343	0.169125	0.00635449	5.18749	-1.152	5.60E+22	7.55E+22	1.25E+22	7.45E+22	3.19926
80	4	5	7	4	3.49905	0.786121	3.79	0.713178	1.5917	0.101288	0.0428279	0.00799196	0.166333	0.00641807	5.49021	-1.0916	5.94E+22	7.66E+22	1.45E+22	7.52E+22	3.18106
80	4	5	6	5	3.63778	0.786148	3.8	0.718763	1.5892	0.0996307	0.0421036	0.0078736	0.163086	0.00644873	5.79348	-1.032	6.26E+22	7.77E+22	1.62E+22	7.59E+22	3.16286
80	4	5	5	6	3.76892	0.786176	3.81	0.724233	1.5867	0.0979086	0.0413646	0.00773816	0.15934	0.00644873	6.09945	-0.9732	6.55E+22	7.87E+22	1.78E+22	7.67E+22	3.14466
80	4	5	4	7	3.89165	0.786203	3.82	0.729592	1.5842	0.0961183	0.0406103	0.00758545	0.15504	0.00641807	6.40853	-0.9152	6.83E+22	7.98E+22	1.92E+22	7.75E+22	3.12646
80	4	5	3	8	4.00359	0.78623	3.83	0.734842	1.5817	0.0942557	0.0398396	0.00741528	0.150119	0.00635449	6.7188	-0.858	7.08E+22	8.09E+22	2.06E+22	7.82E+22	3.10826
80	4	5	2	9	4.09971	0.786257	3.84	0.739987	1.5792	0.0923159	0.0390518	0.00722745	0.144491	0.00625223	7.02394	-0.8016	7.33E+22	8.20E+22	2.18E+22	7.90E+22	3.09006
80	4	6	8	2	3.16803	0.786241	3.68	0.692674	1.5908	0.104561	0.0445532	0.00826868	0.166649	0.00628849	4.76253	-1.2448	5.22E+22	7.56E+22	1.02E+22	7.49E+22	3.14524
80	4	6	7	3	3.31882	0.786268	3.69	0.699056	1.5883	0.102955	0.043846	0.00817228	0.163902	0.00638033	5.04268	-1.1844	5.61E+22	7.67E+22	1.25E+22	7.56E+22	3.12704
80	4	6	6	4	3.45843	0.786295	3.7	0.705297	1.5858	0.10129	0.0431254	0.00805871	0.160699	0.006432	5.31485	-1.1248	5.96E+22	7.78E+22	1.45E+22	7.64E+22	3.10884
80	4	6	5	5	3.58867	0.786322	3.71	0.711401	1.5833	0.0995597	0.0423907	0.00792778	0.156998	0.00644873	5.58239	-1.066	6.28E+22	7.89E+22	1.62E+22	7.72E+22	3.09064
80	4	6	4	6	3.70937	0.786349	3.72	0.717374	1.5808	0.0977622	0.0416412	0.0077793	0.152741	0.006432	5.84585	-1.008	6.58E+22	8.00E+22	1.77E+22	7.80E+22	3.07244
80	4	6	3	7	3.81862	0.786376	3.73	0.72322	1.5783	0.0958928	0.040876	0.00761308	0.147862	0.00638033	6.10313	-0.9508	6.86E+22	8.11E+22	1.92E+22	7.88E+22	3.05424
80	4	6	2	8	3.91185	0.786403	3.74	0.728942	1.5758	0.093947	0.0400942	0.00742892	0.142275	0.00628849	6.34785	-0.8944	7.13E+22	8.22E+22	2.05E+22	7.96E+22	3.03604
80	4	7	7	2	3.14559	0.786414	3.59	0.681279	1.5849	0.104565	0.0447541	0.00827962	0.16142	0.00630041	4.64069	-1.274	5.21E+22	7.66E+22	1.02E+22	7.59E+22	3.07302
80	4	7	6	3	3.29031	0.786441	3.6	0.688306	1.5824	0.10289	0.0440355	0.00817129	0.158261	0.00638033	4.89526	-1.2144	5.61E+22	7.77E+22	1.25E+22	7.67E+22	3.05482
80	4	7	5	4	3.42268	0.786468	3.61	0.695169	1.5799	0.101151	0.0433031	0.00804533	0.154602	0.00641807	5.13785	-1.1556	5.96E+22	7.89E+22	1.44E+22	7.75E+22	3.03662
80	4	7	4	5	3.54385	0.786495	3.62	0.701875	1.5774	0.0993454	0.0425564	0.00790153	0.150388	0.00641807	5.37047	-1.0976	6.30E+22	8.00E+22	1.62E+22	7.84E+22	3.01842
80	4	7	3	6	3.65263	0.786522	3.63	0.708428	1.5749	0.097468	0.0417944	0.00773972	0.145548	0.00638033	5.59163	-1.0404	6.60E+22	8.11E+22	1.77E+22	7.92E+22	3.00022
80	4	7	2	7	3.745	0.786549	3.64	0.714835	1.5724	0.0955147	0.0410165	0.0075597	0.139999	0.00630041	5.7955	-0.984	6.89E+22	8.23E+22	1.92E+22	8.00E+22	2.98202
80	4	8	6	2	3.1274	0.786587	3.5	0.667007	1.579	0.104435	0.0448416	0.00821289	0.15577	0.00628849	4.51546	-1.3008	5.20E+22	7.76E+22	1.02E+22	7.69E+22	3.0008
80	4	8	5	3	3.26593	0.786614	3.51	0.674793	1.5765	0.102686	0.04411	0.00809234	0.152152	0.00635449	4.74485	-1.242	5.60E+22	7.87E+22	1.25E+22	7.78E+22	2.9826
80	4	8	4	4	3.3904	0.786641	3.52	0.682386	1.574	0.100871	0.0433642	0.00795369	0.147978	0.00637549	4.95793	-1.184	5.97E+22	7.99E+22	1.44E+22	7.86E+22	2.9644
80	4	8	3	5	3.50096	0.786668	3.53	0.689794	1.5715	0.0989838	0.0426036	0.00779674	0.143176	0.00635449	5.15495	-1.1268	6.31E+22	8.11E+22	1.61E+22	7.95E+22	2.9462
80	4	8	2	6	3.59439	0.786695	3.54	0.697025	1.569	0.0970215	0.0418274	0.0076213	0.137662	0.00628849	5.33114	-1.0704	6.62E+22	8.23E+22	1.77E+22	8.03E+22	2.928
80	4	9	5	2	3.11267	0.78676	3.41	0.649274	1.5731	0.104166	0.0448178	0.00807035	0.149645	0.00625223	4.38625	-1.3252	5.18E+22	7.85E+22	1.02E+22	7.78E+22	2.92858
80	4	9	4	3	3.24435	0.786787	3.42	0.657966	1.5706	0.10234	0.0440715	0.00793728	0.145509	0.00630149	4.59008	-1.2672	5.59E+22	7.97E+22	1.25E+22	7.87E+22	2.91038
80	4	9	3	4	3.35934	0.786814	3.43	0.666428	1.5681	0.100442	0.0433106	0.00778714	0.140743	0.00630149	4.77244	-1.21	5.97E+22	8.09E+22	1.44E+22	7.96E+22	2.89218
80	4	9	2	5	3.45585	0.786841	3.44	0.674669	1.5656	0.0984698	0.0425344	0.0076175	0.13526	0.00625223	4.9306	-1.1536	6.31E+22	8.21E+22	1.61E+22	8.05E+22	2.87398
80	4	10	4	2	3.10016	0.786932	3.32	0.627316	1.5672	0.103755	0.044684	0.00786824	0.142978	0.00618997	4.25168	-1.3472	5.16E+22	7.94E+22	1.01E+22	7.87E+22	2.85636
80	4	10	3	3	3.22341	0.786959	3.33	0.637111	1.5647	0.101846	0.0439213	0.00772083	0.138245	0.00621822	4.42842	-1.29	5.58E+22	8.06E+22	1.24E+22	7.96E+22	2.83816
80	4	10	2	4	3.32551	0.786986	3.34	0.646623	1.5622	0.0998616	0.0431435	0.00755301	0.132791	0.00618997	4.57648	-1.2336	5.96E+22	8.18E+22	1.44E+22	8.05E+22	2.81996
80	4	11	3	2	3.08783	0.787104	3.23	0.6001	1.5613	0.103195	0.0444407	0.0075916	0.13568	0.00609838	4.1093	-1.3668	5.14E+22	8.01E+22	1.01E+22	7.95E+22	2.78414
80	4	11	2	3	3.19927	0.787131	3.24	0.611267	1.5588	0.101199	0.0436598	0.00742531	0.130251	0.00609838	4.25522	-1.3104	5.57E+22	8.14E+22	1.24E+22	8.04E+22	2.76594
80	4	12	2	2	3.07196	0.787276	3.14	0.566163	1.5554	0.102483	0.0440874	0.00723589	0.127636	0.00597097	3.95469	-1.384	5.11E+22	8.09E+22	1.01E+22	8.02E+22	2.71192
80	5	2	11	2	3.43722	0.785675	3.94	0.717713	1.6052	0.109518	0.041951	0.00748157	0.188539	0.00604912	4.72353	-1.218	5.58E+22	7.70E+22	1.03E+22	7.63E+22	3.34986
80	5	2	10	3	3.625	0.785702	3.95	0.722629	1.6027	0.10816	0.0412527	0.00741912	0.186796	0.00616896	5.04173	-1.1556	5.94E+22	7.81E+22	1.26E+22	7.71E+22	3.33166
80	5	2	9	4	3.80419	0.785729	3.96	0.727448	1.6002	0.106754	0.0405402	0.00734033	0.184705	0.00625223	5.3595	-1.094	6.28E+22	7.92E+22	1.46E+22	7.78E+22	3.31346
80	5	2	8	5	3.97788	0.785757	3.97	0.732175	1.5977	0.105296	0.039813	0.00724499	0.182239	0.00630523	5.68241	-1.0332	6.59E+22	8.03E+22	1.63E+22	7.86E+22	3.29526
80	5	2	7	6	4.14753	0.785784	3.98	0.736811	1.5952	0.103784	0.03907	0.00713293	0.179368	0.00633107	6.01421	-0.9732	6.87E+22	8.14E+22	1.79E+22	7.94E+22	3.27706
80	5	2	6	7	4.31361	0.785811	3.99	0.741359	1.5927	0.102216	0.0383105	0.00700393	0.176058	0.00633107	6.3577	-0.914	7.15E+22	8.25E+22	1.94E+22	8.02E+22	3.25886
80	5	2	5	8	4.47572	0.785838	4	0.745822	1.5902	0.100589	0.0375335	0.00685782	0.172266	0.00630523	6.71493	-0.8556	7.40E+22	8.36E+22	2.07E+22	8.09E+22	3.24066
80	5	2	4	9	4.63243	0.785866	4.01	0.750201	1.5877	0.0988986	0.0367378	0.00669439	0.167941	0.00625223	7.087	-0.798	7.64E+22	8.47E+22	2.20E+22	8.18E+22	3.22246
80	5	2	3	10	4.78066	0.785893	4.02	0.754499	1.5852	0.0971424	0.0359222	0.00651346	0.163022	0.00616896	7.47314	-0.7412	7.87E+22	8.58E+22	2.32E+22	8.26E+22	3.20426
80	5	2	2	11	4.91409	0.78592	4.03	0.758717	1.5827	0.095316	0.0350852	0.00631483	0.157432	0.00604912	7.86816	-0.6852	8.08E+22	8.69E+22	2.44E+22	8.34E+22	3.18606
80	5	3	10	2	3.40438	0.785849	3.85	0.712631	1.5993	0.109864	0.0425684	0.00775871	0.184436	0.00616896	4.65892	-1.2536	5.57E+22	7.82E+22	1.03E+22	7.75E+22	3.27764
80	5	3	9	3	3.58352	0.785877	3.86	0.717967	1.5968	0.108448	0.0418641	0.00768292	0.182392	0.00628048	4.95322	-1.192	5.95E+22	7.93E+22	1.26E+22	7.83E+22	3.25944
80	5	3	8	4	3.75345	0.785904	3.87	0.723196	1.5943	0.106981	0.0411457	0.00759031	0.179974	0.00635449	5.2436	-1.1312	6.29E+22	8.04E+22	1.46E+22	7.91E+22	3.24124
80	5	3	7	5	3.91694	0.785931	3.88	0.72832	1.5918	0.10546	0.0404126	0.00748068	0.177152	0.00639707	5.5347	-1.0712	6.61E+22	8.15E+22	1.63E+22	7.99E+22	3.22304
80	5	3	6	6	4.07506	0.785958	3.89	0.733342	1.5893	0.103883	0.0396639	0.00735385	0.173891	0.00641099	5.82909	-1.012	6.90E+22	8.27E+22	1.79E+22	8.07E+22	3.20484
80	5	3	5	7	4.22776	0.785985	3.9	0.738266	1.5868	0.102247	0.0388987	0.00721012	0.170148	0.00639707	6.12804	-0.9536	7.18E+22	8.38E+22	1.93E+22	8.15E+22	3.18664
80	5	3	4	8	4.37386	0.786013	3.91	0.743093	1.5843	0.100549	0.038116	0.00705118	0.165874	0.00635449	6.43142	-0.896	7.45E+22	8.49E+22	2.07E+22	8.24E+22	3.16844
80	5	3	3	9	4.51057	0.78604	3.92	0.747828	1.5818	0.0987853	0.0373148	0.00687516	0.161006	0.00628048	6.73698	-0.8392	7.69E+22	8.61E+22	2.20E+22	8.32E+22	3.15024
80	5	3	2	10	4.63209	0.786067	3.93	0.752471	1.5793	0.0969518	0.0364937	0.00668186	0.155469	0.00616896	7.03814	-0.7832	7.93E+22	8.72E+22	2.32E+22	8.41E+22	3.13204
80	5	4	9	2	3.37287	0.786023	3.76	0.705785	1.5934	0.110089	0.0430544	0.00795204	0.180038	0.00625223	4.57885	-1.2868	5.56E+22	7.93E+22	1.03E+22	7.86E+22	3.20542
80	5	4	8	3	3.54429	0.786051	3.77	0.711602	1.5909	0.108611	0.0423424	0.00786423	0.177667	0.00635449	4.85007	-1.226	5.95E+22	8.04E+22	1.26E+22	7.94E+22	3.18722
80	5	4	7	4	3.70577	0.786078	3.78	0.717297	1.5884	0.10708	0.0416163	0.00775983	0.174893	0.00641807	5.11407	-1.166	6.30E+22	8.16E+22	1.45E+22	8.03E+22	3.16902
80	5	4	6	5	3.85969	0.786105	3.79	0.722873	1.5859	0.105494	0.0408753	0.00763864	0.17168	0.00644873	5.37461	-1.1068	6.62E+22	8.27E+22	1.63E+22	8.11E+22	3.15082
80	5	4	5	6	4.00665	0.786132	3.8	0.728334	1.5834	0.103848	0.0401187	0.00750048	0.167987	0.00644873	5.6331	-1.0484	6.93E+22	8.39E+22	1.79E+22	8.20E+22	3.13262
80	5	4	4	7	4.14588	0.786159	3.81	0.733684	1.5809	0.102141	0.0393454	0.00734514	0.163762	0.00641807	5.88916	-0.9908	7.21E+22	8.50E+22	1.93E+22	8.28E+22	3.11442
80	5	4	3	8	4.27492	0.786186	3.82	0.738925	1.5784	0.100369	0.0385546	0.00717245	0.158944	0.00635449	6.14017	-0.934	7.48E+22	8.62E+22	2.07E+22	8.37E+22	3.09622
80	5	4	2	9	4.38846	0.786214	3.83	0.744061	1.5759	0.0985266	0.0377451	0.00698221	0.153457	0.00625223	6.37934	-0.878	7.74E+22	8.74E+22	2.20E+22	8.46E+22	3.07802
80	5	5	8	2	3.34516	0.786197	3.67	0.696882	1.5875	0.110189	0.0434152	0.00806571	0.175318	0.00630523	4.48892	-1.3176	5.55E+22	8.03E+22	1.02E+22	7.97E+22	3.1332
80	5	5	7	3	3.50955	0.786224	3.68	0.703253	1.585	0.108647	0.0426938	0.00796621	0.172592	0.00639707	4.73776	-1.2576	5.94E+22	8.15E+22	1.26E+22	8.05E+22	3.115
80	5	5	6	4	3.66306	0.786252	3.69	0.709484	1.5825	0.10705	0.041958	0.00784965	0.169426	0.00644873	4.97618	-1.1984	6.30E+22	8.27E+22	1.45E+22	8.14E+22	3.0968
80	5	5	5	5	3.80761	0.786279	3.7	0.715579	1.58	0.105394	0.0412073	0.00771583	0.16578	0.00646548	5.20697	-1.14	6.64E+22	8.39E+22	1.63E+22	8.23E+22	3.0786
80	5	5	4	6	3.94311	0.786306	3.71	0.721542	1.5775	0.103677	0.0404406	0.00756457	0.161603	0.00644873	5.43025	-1.0824	6.95E+22	8.50E+22	1.78E+22	8.32E+22	3.0604
80	5	5	3	7	4.06759	0.786333	3.72	0.727378	1.575	0.101894	0.0396572	0.00739567	0.156833	0.00639707	5.64359	-1.0256	7.24E+22	8.62E+22	1.93E+22	8.41E+22	3.0422
80	5	5	2	8	4.17624	0.78636	3.73	0.733091	1.5725	0.100043	0.0388559	0.00720894	0.151395	0.00630523	5.8406	-0.9696	7.52E+22	8.74E+22	2.07E+22	8.50E+22	3.024
80	5	6	7	2	3.32201	0.786371	3.58	0.685559	1.5816	0.110163	0.0436554	0.00809824	0.170245	0.00633107	4.39176	-1.346	5.53E+22	8.13E+22	1.02E+22	8.07E+22	3.06098
80	5	6	6	3	3.47974	0.786398	3.59	0.692575	1.5791	0.108554	0.0429229	0.00798676	0.167126	0.00641099	4.61867	-1.2868	5.93E+22	8.25E+22	1.25E+22	8.16E+22	3.04278
80	5	6	5	4	3.62533	0.786425	3.6	0.699427	1.5766	0.106887	0.0421758	0.00785774	0.163527	0.00644873	4.83183	-1.2284	6.30E+22	8.37E+22	1.45E+22	8.25E+22	3.02458
80	5	6	4	5	3.76005	0.786452	3.61	0.706121	1.5741	0.105159	0.0414134	0.00771101	0.159396	0.00644873	5.03292	-1.1708	6.64E+22	8.49E+22	1.62E+22	8.34E+22	3.00638
80	5	6	3	6	3.88267	0.786479	3.62	0.712664	1.5716	0.103365	0.0406347	0.00754635	0.154673	0.00641099	5.2203	-1.114	6.96E+22	8.62E+22	1.78E+22	8.43E+22	2.98818
80	5	6	2	7	3.98898	0.786506	3.63	0.719061	1.5691	0.101503	0.0398389	0.00736359	0.149281	0.00633107	5.3883	-1.058	7.26E+22	8.74E+22	1.93E+22	8.52E+22	2.96998
80	5	7	6	2	3.30334	0.786544	3.49	0.671362	1.5757	0.110008	0.0437786	0.00805151	0.164779	0.00633107	4.28847	-1.372	5.51E+22	8.22E+22	1.02E+22	8.16E+22	2.98876
80	5	7	5	3	3.45439	0.786571	3.5	0.679135	1.5732	0.108328	0.0430333	0.00792775	0.161225	0.00639707	4.49344	-1.3136	5.92E+22	8.35E+22	1.25E+22	8.25E+22	2.97056
80	5	7	4	4	3.59151	0.786598	3.51	0.686716	1.5707	0.106588	0.042273	0.00778599	0.15714	0.00641807	4.68096	-1.256	6.30E+22	8.47E+22	1.45E+22	8.35E+22	2.95236
80	5	7	3	5	3.7149	0.786625	3.52	0.694113	1.5682	0.104782	0.041497	0.00762604	0.152462	0.00639707	4.85116	-1.1992	6.65E+22	8.59E+22	1.62E+22	8.44E+22	2.93416
80	5	7	2	6	3.82116	0.786652	3.53	0.701332	1.5657	0.102908	0.0407044	0.00744771	0.147113	0.00633107	4.99947	-1.1432	6.97E+22	8.72E+22	1.78E+22	8.54E+22	2.91596
80	5	8	5	2	3.28855	0.786717	3.4	0.653709	1.5698	0.10972	0.0437873	0.00792739	0.158874	0.00630523	4.1791	-1.3956	5.49E+22	8.31E+22	1.02E+22	8.25E+22	2.91654
80	5	8	4	3	3.43233	0.786744	3.41	0.662387	1.5673	0.107966	0.0430275	0.00779106	0.154833	0.00635449	4.36148	-1.338	5.91E+22	8.44E+22	1.25E+22	8.34E+22	2.89834
80	5	8	3	4	3.55944	0.786771	3.42	0.670834	1.5648	0.106147	0.0422522	0.00763626	0.150198	0.00635449	4.52186	-1.2812	6.29E+22	8.56E+22	1.45E+22	8.44E+22	2.88014
80	5	8	2	5	3.66799	0.786798	3.43	0.679063	1.5623	0.10426	0.0414607	0.00746303	0.14489	0.00630523	4.65767	-1.2252	6.65E+22	8.69E+22	1.62E+22	8.54E+22	2.86194
80	5	9	4	2	3.27649	0.786889	3.31	0.631839	1.5639	0.109295	0.043683	0.0077367	0.152472	0.00625223	4.06278	-1.4168	5.46E+22	8.39E+22	1.02E+22	8.33E+22	2.84432
80	5	9	3	3	3.41144	0.786916	3.32	0.641616	1.5614	0.107462	0.0429069	0.00758713	0.147878	0.00628048	4.22088	-1.36	5.89E+22	8.52E+22	1.25E+22	8.43E+22	2.82612
80	5	9	2	4	3.52506	0.786943	3.33	0.651112	1.5589	0.105561	0.0421147	0.00741738	0.14261	0.00625223	4.35046	-1.304	6.28E+22	8.65E+22	1.45E+22	8.53E+22	2.80792
80	5	10	3	2	3.26513	0.787061	3.22	0.604721	1.558	0.108728	0.0434666	0.00747509	0.145501	0.00616896	3.93749	-1.4356	5.43E+22	8.46E+22	1.02E+22	8.40E+22	2.7721
80	5	10	2	3	3.38784	0.787088	3.23	0.615866	1.5555	0.106812	0.0426722	0.00730719	0.140269	0.00616896	4.06759	-1.3796	5.87E+22	8.59E+22	1.25E+22	8.50E+22	2.7539
80	5	11	2	2	3.25071	0.787233	3.13	0.570902	1.5521	0.108015	0.0431377	0.00713395	0.137866	0.00604912	3.79928	-1.452	5.40E+22	8.53E+22	1.02E+22	8.47E+22	2.69988
80	6	2	10	2	3.57937	0.785806	3.84	0.716709	1.596	0.115295	0.0412921	0.00748724	0.192515	0.00610297	4.3293	-1.328	5.89E+22	8.29E+22	1.03E+22	8.23E+22	3.2656
80	6	2	9	3	3.77556	0.785833	3.85	0.722036	1.5935	0.113929	0.0405707	0.00740934	0.190458	0.00621448	4.58876	-1.2668	6.27E+22	8.41E+22	1.27E+22	8.31E+22	3.2474
80	6	2	8	4	3.96312	0.78586	3.86	0.727255	1.591	0.112515	0.0398341	0.00731459	0.188037	0.00628849	4.84122	-1.2064	6.62E+22	8.53E+22	1.46E+22	8.40E+22	3.2292
80	6	2	7	5	4.14509	0.785887	3.87	0.73237	1.5885	0.111051	0.0390815	0.00720279	0.185221	0.00633107	5.0906	-1.1468	6.95E+22	8.65E+22	1.64E+22	8.49E+22	3.211
80	6	2	6	6	4.32275	0.785915	3.88	0.737384	1.586	0.109536	0.038312	0.00707375	0.181979	0.00634499	5.33874	-1.088	7.26E+22	8.77E+22	1.80E+22	8.58E+22	3.1928
80	6	2	5	7	4.49618	0.785942	3.89	0.742299	1.5835	0.107966	0.0375246	0.00692727	0.178269	0.00633107	5.58613	-1.03	7.55E+22	8.89E+22	1.94E+22	8.67E+22	3.1746
80	6	2	4	8	4.66429	0.785969	3.9	0.747118	1.581	0.106339	0.0367181	0.00676317	0.174044	0.00628849	5.83182	-0.9728	7.83E+22	9.01E+22	2.08E+22	8.77E+22	3.1564
80	6	2	3	9	4.82424	0.785996	3.91	0.751844	1.5785	0.104652	0.0358912	0.00658352	0.169249	0.00621448	6.0728	-0.9164	8.09E+22	9.13E+22	2.21E+22	8.86E+22	3.1382
80	6	2	2	10	4.96994	0.786023	3.92	0.75648	1.576	0.102901	0.0350425	0.00638805	0.163811	0.00610297	6.30189	-0.8608	8.34E+22	9.25E+22	2.33E+22	8.95E+22	3.12
80	6	3	9	2	3.55173	0.78598	3.75	0.70993	1.5901	0.115482	0.0418295	0.00770421	0.188211	0.00621448	4.28355	-1.3604	5.87E+22	8.40E+22	1.03E+22	8.33E+22	3.19338
80	6	3	8	3	3.73926	0.786007	3.76	0.715737	1.5876	0.114056	0.0411011	0.00761343	0.185838	0.00631674	4.52402	-1.3	6.26E+22	8.52E+22	1.26E+22	8.42E+22	3.17518
80	6	3	7	4	3.91734	0.786034	3.77	0.721422	1.5851	0.112581	0.0403576	0.00750617	0.183072	0.00638033	4.75492	-1.2404	6.62E+22	8.64E+22	1.46E+22	8.51E+22	3.15698
80	6	3	6	5	4.08861	0.786062	3.78	0.726989	1.5826	0.111054	0.0395981	0.00738223	0.179879	0.00641099	4.97945	-1.1816	6.96E+22	8.76E+22	1.64E+22	8.61E+22	3.13878
80	6	3	5	6	4.25379	0.786089	3.79	0.732441	1.5801	0.109472	0.0388217	0.00724142	0.176221	0.00641099	5.19855	-1.1236	7.28E+22	8.88E+22	1.80E+22	8.70E+22	3.12058
80	6	3	4	7	4.41217	0.786116	3.8	0.737781	1.5776	0.107834	0.0380273	0.00708354	0.172049	0.00638033	5.41142	-1.0664	7.58E+22	9.01E+22	1.94E+22	8.80E+22	3.10238
80	6	3	3	8	4.56126	0.786143	3.81	0.743014	1.5751	0.106135	0.0372138	0.0069084	0.167308	0.00631674	5.61507	-1.01	7.86E+22	9.13E+22	2.08E+22	8.89E+22	3.08418
80	6	3	2	9	4.69549	0.78617	3.82	0.748142	1.5726	0.104374	0.0363799	0.00671582	0.161926	0.00621448	5.80269	-0.9544	8.13E+22	9.26E+22	2.21E+22	8.99E+22	3.06598
80	6	4	8	2	3.5251	0.786154	3.66	0.701095	1.5842	0.115549	0.0422365	0.00784193	0.1836	0.00628849	4.22137	-1.3904	5.85E+22	8.49E+22	1.03E+22	8.43E+22	3.12116
80	6	4	7	3	3.70477	0.786181	3.67	0.707456	1.5817	0.114061	0.0414993	0.00773941	0.180883	0.00638033	4.44296	-1.3308	6.25E+22	8.62E+22	1.26E+22	8.52E+22	3.10296
80	6	4	6	4	3.87398	0.786208	3.68	0.713676	1.5792	0.112522	0.0407468	0.00761993	0.17774	0.006432	4.65236	-1.272	6.62E+22	8.74E+22	1.46E+22	8.62E+22	3.08476
80	6	4	5	5	4.03485	0.786235	3.69	0.719761	1.5767	0.110928	0.0399782	0.0074833	0.174132	0.00644873	4.852	-1.214	6.96E+22	8.87E+22	1.63E+22	8.72E+22	3.06656
80	6	4	4	6	4.18734	0.786262	3.7	0.725715	1.5742	0.109277	0.0391926	0.00732933	0.170012	0.006432	5.04173	-1.1568	7.29E+22	8.99E+22	1.79E+22	8.81E+22	3.04836
80	6	4	3	7	4.32947	0.78629	3.71	0.731542	1.5717	0.107567	0.0383887	0.00715782	0.165324	0.00638033	5.219	-1.1004	7.59E+22	9.12E+22	1.94E+22	8.91E+22	3.03016
80	6	4	2	8	4.4562	0.786317	3.72	0.737246	1.5692	0.105793	0.0375656	0.00696859	0.159996	0.00628849	5.3776	-1.0448	7.88E+22	9.25E+22	2.08E+22	9.01E+22	3.01196
80	6	5	7	2	3.50206	0.786327	3.57	0.689844	1.5783	0.115495	0.0425184	0.0078969	0.178654	0.00633107	4.14782	-1.418	5.82E+22	8.59E+22	1.03E+22	8.52E+22	3.04894
80	6	5	6	3	3.67438	0.786355	3.58	0.696848	1.5758	0.113942	0.0417706	0.00778234	0.17556	0.00641099	4.35052	-1.3592	6.23E+22	8.71E+22	1.26E+22	8.62E+22	3.03074
80	6	5	5	4	3.8349	0.786382	3.59	0.703689	1.5733	0.112335	0.0410072	0.00765035	0.172002	0.00644873	4.53825	-1.3012	6.61E+22	8.84E+22	1.46E+22	8.72E+22	3.01254
80	6	5	4	5	3.98501	0.786409	3.6	0.710373	1.5708	0.110672	0.0402274	0.00750074	0.167933	0.00644873	4.71245	-1.244	6.96E+22	8.97E+22	1.63E+22	8.82E+22	2.99434
80	6	5	3	6	4.12349	0.786436	3.61	0.716906	1.5683	0.108948	0.0394303	0.00733332	0.163295	0.00641099	4.87146	-1.1876	7.29E+22	9.10E+22	1.79E+22	8.92E+22	2.97614
80	6	5	2	7	4.24592	0.786463	3.62	0.723293	1.5658	0.107161	0.0386147	0.0071479	0.158019	0.00633107	5.00983	-1.132	7.61E+22	9.23E+22	1.94E+22	9.02E+22	2.95794
80	6	6	6	2	3.48334	0.786501	3.48	0.675721	1.5724	0.115316	0.0426793	0.00787102	0.173338	0.00634499	4.06524	-1.4432	5.80E+22	8.67E+22	1.03E+22	8.61E+22	2.97672
80	6	6	5	3	3.6484	0.786528	3.49	0.683482	1.5699	0.113696	0.0419191	0.00774412	0.169828	0.00641099	4.24874	-1.3852	6.21E+22	8.80E+22	1.26E+22	8.71E+22	2.95852
80	6	6	4	4	3.79976	0.786555	3.5	0.691051	1.5674	0.112018	0.0411429	0.00759933	0.165808	0.006432	4.41406	-1.328	6.60E+22	8.93E+22	1.46E+22	8.81E+22	2.94032
80	6	6	3	5	3.93768	0.786582	3.51	0.698436	1.5649	0.11028	0.0403499	0.00743645	0.161221	0.00641099	4.56126	-1.2716	6.96E+22	9.06E+22	1.63E+22	8.92E+22	2.92212
80	6	6	2	6	4.05863	0.786609	3.52	0.705644	1.5624	0.108479	0.039539	0.0072553	0.155996	0.00634499	4.68602	-1.216	7.30E+22	9.20E+22	1.79E+22	9.02E+22	2.90392
80	6	7	5	2	3.46872	0.786674	3.39	0.658148	1.5665	0.11501	0.0427223	0.00776616	0.16761	0.00633107	3.97446	-1.466	5.77E+22	8.75E+22	1.03E+22	8.69E+22	2.9045
80	6	7	4	3	3.626	0.786701	3.4	0.666811	1.564	0.113318	0.0419477	0.00762664	0.163638	0.00638033	4.13789	-1.4088	6.19E+22	8.89E+22	1.26E+22	8.80E+22	2.8863
80	6	7	3	4	3.76671	0.786728	3.41	0.675245	1.5615	0.111565	0.0411567	0.00746875	0.159099	0.00638033	4.27909	-1.3524	6.59E+22	9.02E+22	1.46E+22	8.90E+22	2.8681
80	6	7	2	5	3.8889	0.786754	3.42	0.68346	1.559	0.109749	0.0403483	0.00729232	0.153923	0.00633107	4.39564	-1.2968	6.95E+22	9.15E+22	1.63E+22	9.01E+22	2.8499
80	6	8	4	2	3.45722	0.786846	3.3	0.636364	1.5606	0.114572	0.0426491	0.00758862	0.161421	0.00628849	3.87515	-1.4864	5.73E+22	8.83E+22	1.02E+22	8.77E+22	2.83228
80	6	8	3	3	3.60522	0.786873	3.31	0.646123	1.5581	0.112804	0.0418582	0.00743673	0.156929	0.00631674	4.01671	-1.43	6.17E+22	8.96E+22	1.26E+22	8.87E+22	2.81408
80	6	8	2	4	3.73175	0.7869	3.32	0.655603	1.5556	0.110972	0.0410503	0.00726491	0.151799	0.00628849	4.13009	-1.3744	6.57E+22	9.10E+22	1.45E+22	8.98E+22	2.79588
80	6	9	3	2	3.44691	0.787018	3.21	0.609343	1.5547	0.113997	0.0424607	0.00734263	0.154709	0.00621448	3.76577	-1.5044	5.70E+22	8.90E+22	1.02E+22	8.84E+22	2.76006
80	6	9	2	3	3.58214	0.787045	3.22	0.620465	1.5522	0.112149	0.0416516	0.00717298	0.149623	0.00621448	3.88176	-1.4488	6.14E+22	9.03E+22	1.26E+22	8.95E+22	2.74186
80	6	10	2	2	3.43397	0.78719	3.12	0.57564	1.5488	0.113281	0.0421572	0.00701666	0.147393	0.00610297	3.64278	-1.52	5.66E+22	8.96E+22	1.02E+22	8.90E+22	2.68784
80	7	2	9	2	3.72952	0.785936	3.74	0.714079	1.5868	0.12064	0.040557	0.00743591	0.196065	0.00613456	3.99137	-1.434	6.14E+22	8.85E+22	1.04E+22	8.79E+22	3.18134
80	7	2	8	3	3.93524	0.785964	3.75	0.719877	1.5843	0.119258	0.0398104	0.00734155	0.193683	0.00623682	4.20492	-1.374	6.55E+22	8.97E+22	1.27E+22	8.88E+22	3.16314
80	7	2	7	4	4.13223	0.785991	3.76	0.725552	1.5818	0.11783	0.0390474	0.00723062	0.190916	0.00630041	4.40719	-1.3148	6.92E+22	9.10E+22	1.47E+22	8.98E+22	3.14494
80	7	2	6	5	4.3234	0.786018	3.77	0.73111	1.5793	0.116353	0.0382671	0.007104	0.187734	0.00633107	4.60098	-1.2564	7.27E+22	9.23E+22	1.64E+22	9.08E+22	3.12674
80	7	2	5	6	4.50969	0.786045	3.78	0.736553	1.5768	0.114826	0.0374684	0.00696061	0.184097	0.00633107	4.78694	-1.1988	7.60E+22	9.36E+22	1.80E+22	9.19E+22	3.10854
80	7	2	4	7	4.69049	0.786072	3.79	0.741885	1.5743	0.113245	0.0366501	0.00680026	0.179963	0.00630041	4.96401	-1.142	7.91E+22	9.49E+22	1.95E+22	9.29E+22	3.09034
80	7	2	3	8	4.86332	0.7861	3.8	0.747109	1.5718	0.111609	0.0358109	0.00662276	0.175276	0.00623682	5.12911	-1.086	8.20E+22	9.62E+22	2.09E+22	9.39E+22	3.07214
80	7	2	2	9	5.02237	0.786127	3.81	0.752228	1.5693	0.109915	0.0349492	0.00642791	0.169972	0.00613456	5.2756	-1.0308	8.49E+22	9.76E+22	2.22E+22	9.50E+22	3.05394
80	7	3	8	2	3.70775	0.78611	3.65	0.705313	1.5809	0.120677	0.0410135	0.00759696	0.191544	0.00623682	3.95839	-1.4632	6.12E+22	8.94E+22	1.03E+22	8.88E+22	3.10912
80	7	3	7	3	3.90472	0.786138	3.66	0.711663	1.5784	0.119235	0.0402588	0.00749149	0.188828	0.00632866	4.15607	-1.404	6.53E+22	9.07E+22	1.27E+22	8.98E+22	3.09092
80	7	3	6	4	4.09184	0.786165	3.67	0.717874	1.5759	0.117745	0.0394877	0.00736917	0.185697	0.00638033	4.34032	-1.3456	6.91E+22	9.20E+22	1.47E+22	9.08E+22	3.07272
80	7	3	5	5	4.27146	0.786192	3.68	0.723949	1.5734	0.116203	0.0386992	0.0072298	0.182113	0.00639707	4.51329	-1.288	7.27E+22	9.33E+22	1.64E+22	9.19E+22	3.05452
80	7	3	4	6	4.44369	0.786219	3.69	0.729893	1.5709	0.114609	0.0378922	0.00707319	0.178033	0.00638033	4.6747	-1.2312	7.60E+22	9.47E+22	1.80E+22	9.29E+22	3.03632
80	7	3	3	7	4.60652	0.786246	3.7	0.735711	1.5684	0.112959	0.0370655	0.00689915	0.173402	0.00632866	4.82198	-1.1752	7.92E+22	9.60E+22	1.95E+22	9.40E+22	3.01812
80	7	3	2	8	4.75468	0.786273	3.71	0.741406	1.5659	0.111251	0.0362177	0.00670749	0.168157	0.00623682	4.94919	-1.12	8.22E+22	9.73E+22	2.09E+22	9.51E+22	2.99992
80	7	4	7	2	3.68663	0.786284	3.56	0.694133	1.575	0.120596	0.0413399	0.00767523	0.186703	0.00630041	3.90844	-1.49	6.08E+22	9.03E+22	1.03E+22	8.97E+22	3.0369
80	7	4	6	3	3.87545	0.786311	3.57	0.701126	1.5725	0.119092	0.0405752	0.00755766	0.183622	0.00638033	4.08984	-1.4316	6.51E+22	9.16E+22	1.27E+22	9.07E+22	3.0187
80	7	4	5	4	4.05298	0.786338	3.58	0.707956	1.57	0.117536	0.0397938	0.00742277	0.180091	0.00641807	4.25545	-1.374	6.90E+22	9.29E+22	1.47E+22	9.18E+22	3.0005
80	7	4	4	5	4.22078	0.786365	3.59	0.71463	1.5675	0.115927	0.0389947	0.00727036	0.176064	0.00641807	4.40655	-1.3172	7.26E+22	9.43E+22	1.64E+22	9.28E+22	2.9823
80	7	4	3	6	4.37765	0.786392	3.6	0.721153	1.565	0.114263	0.0381769	0.00710025	0.171488	0.00638033	4.5415	-1.2612	7.60E+22	9.56E+22	1.80E+22	9.39E+22	2.9641
80	7	4	2	7	4.51899	0.78642	3.61	0.727531	1.5625	0.11254	0.0373391	0.00691224	0.1663	0.00630041	4.65515	-1.206	7.92E+22	9.70E+22	1.95E+22	9.50E+22	2.9459
80	7	5	6	2	3.6688	0.786457	3.47	0.680085	1.5691	0.120396	0.0415409	0.00767104	0.18151	0.00633107	3.846	-1.5144	6.05E+22	9.11E+22	1.03E+22	9.05E+22	2.96468
80	7	5	5	3	3.84967	0.786484	3.48	0.687833	1.5666	0.118825	0.0407642	0.00754109	0.178029	0.00639707	4.01055	-1.4568	6.48E+22	9.24E+22	1.27E+22	9.16E+22	2.94648
80	7	5	4	4	4.01725	0.786512	3.49	0.69539	1.5641	0.117201	0.0399703	0.00739334	0.174054	0.00641807	4.15648	-1.4	6.88E+22	9.38E+22	1.46E+22	9.27E+22	2.92828
80	7	5	3	5	4.17185	0.786539	3.5	0.702764	1.5616	0.115521	0.0391585	0.0072276	0.169533	0.00639707	4.28385	-1.344	7.25E+22	9.52E+22	1.64E+22	9.38E+22	2.91008
80	7	5	2	6	4.3098	0.786566	3.51	0.709962	1.5591	0.113783	0.0383274	0.0070437	0.1644	0.00633107	4.38858	-1.2888	7.60E+22	9.66E+22	1.80E+22	9.49E+22	2.89188
80	7	6	5	2	3.65487	0.78663	3.38	0.66259	1.5632	0.120072	0.0416201	0.00758629	0.175927	0.00633107	3.77301	-1.5364	6.02E+22	9.18E+22	1.03E+22	9.12E+22	2.89246
80	7	6	4	3	3.82737	0.786657	3.39	0.671239	1.5607	0.118432	0.0408292	0.00744365	0.172004	0.00638033	3.91966	-1.4796	6.45E+22	9.32E+22	1.26E+22	9.24E+22	2.87426
80	7	6	3	4	3.98355	0.786684	3.4	0.67966	1.5582	0.116736	0.0400208	0.00728275	0.167535	0.00638033	4.04405	-1.4236	6.86E+22	9.46E+22	1.46E+22	9.35E+22	2.85606
80	7	6	2	5	4.12136	0.786711	3.41	0.687863	1.5557	0.114981	0.0391939	0.00710341	0.162456	0.00633107	4.14394	-1.3684	7.23E+22	9.60E+22	1.64E+22	9.46E+22	2.83786
80	7	7	4	2	3.64425	0.786803	3.29	0.640891	1.5573	0.11962	0.0415796	0.00742362	0.169911	0.00630041	3.68984	-1.556	5.98E+22	9.25E+22	1.03E+22	9.19E+22	2.82024
80	7	7	3	3	3.80693	0.78683	3.3	0.650634	1.5548	0.117907	0.0407726	0.00726927	0.165493	0.00632866	3.8167	-1.5	6.42E+22	9.39E+22	1.26E+22	9.31E+22	2.80204
80	7	7	2	4	3.94813	0.786857	3.31	0.660098	1.5523	0.116135	0.0399474	0.00709523	0.160466	0.00630041	3.91584	-1.4448	6.84E+22	9.54E+22	1.46E+22	9.43E+22	2.78384
80	7	8	3	2	3.6352	0.786975	3.2	0.613965	1.5514	0.119036	0.0414207	0.00719386	0.163407	0.00623682	3.59543	-1.5732	5.94E+22	9.32E+22	1.03E+22	9.26E+22	2.74802
80	7	8	2	3	3.78452	0.787002	3.21	0.625067	1.5489	0.117247	0.0405953	0.00702232	0.158431	0.00623682	3.69885	-1.518	6.39E+22	9.46E+22	1.26E+22	9.38E+22	2.72982
80	7	9	2	2	3.62391	0.787147	3.11	0.580375	1.5455	0.118316	0.0411436	0.00688369	0.156347	0.00613456	3.48672	-1.588	5.90E+22	9.38E+22	1.03E+22	9.32E+22	2.6758
80	8	2	8	2	3.89063	0.786067	3.64	0.709536	1.5776	0.1256	0.0397421	0.00733044	0.19919	0.00614498	3.69648	-1.536	6.36E+22	9.37E+22	1.04E+22	9.31E+22	3.09708
80	8	2	7	3	4.10723	0.786094	3.65	0.715876	1.5751	0.124198	0.0389679	0.00722209	0.196468	0.00623682	3.87299	-1.4772	6.78E+22	9.51E+22	1.28E+22	9.42E+22	3.07888
80	8	2	6	4	4.31487	0.786121	3.66	0.722077	1.5726	0.12275	0.0381759	0.007097	0.193339	0.00628849	4.03521	-1.4192	7.18E+22	9.65E+22	1.48E+22	9.53E+22	3.06068
80	8	2	5	5	4.51618	0.786148	3.67	0.728143	1.5701	0.121254	0.037365	0.00695497	0.189768	0.00630523	4.18509	-1.362	7.55E+22	9.78E+22	1.65E+22	9.64E+22	3.04248
80	8	2	4	6	4.71144	0.786176	3.68	0.734078	1.5676	0.119708	0.0365339	0.0067958	0.185713	0.00628849	4.32226	-1.3056	7.89E+22	9.92E+22	1.81E+22	9.76E+22	3.02428
80	8	2	3	7	4.89873	0.786203	3.69	0.739887	1.5651	0.11811	0.0356812	0.00661931	0.181123	0.00623682	4.44424	-1.25	8.22E+22	1.01E+23	1.96E+22	9.87E+22	3.00608
80	8	2	2	8	5.07256	0.78623	3.7	0.745574	1.5626	0.116457	0.0348054	0.00642529	0.175937	0.00614498	4.54538	-1.1952	8.54E+22	1.02E+23	2.10E+22	9.99E+22	2.98788
80	8	3	7	2	3.87546	0.786241	3.55	0.698427	1.5717	0.125495	0.0401162	0.00743286	0.194435	0.00623682	3.67192	-1.562	6.32E+22	9.45E+22	1.04E+22	9.39E+22	3.02486
80	8	3	6	3	4.08306	0.786268	3.56	0.705409	1.5692	0.124032	0.0393327	0.00731236	0.191359	0.00631674	3.83446	-1.504	6.75E+22	9.59E+22	1.27E+22	9.51E+22	3.00666
80	8	3	5	4	4.28012	0.786295	3.57	0.712229	1.5667	0.122521	0.0385312	0.00717464	0.187842	0.00635449	3.98068	-1.4468	7.16E+22	9.73E+22	1.47E+22	9.62E+22	2.98846
80	8	3	4	5	4.46843	0.786322	3.58	0.718893	1.5642	0.120959	0.0377105	0.00701951	0.183842	0.00635449	4.11176	-1.3904	7.53E+22	9.88E+22	1.65E+22	9.74E+22	2.97026
80	8	3	3	6	4.64684	0.786349	3.59	0.725406	1.5617	0.119345	0.0368695	0.00684678	0.179311	0.00631674	4.22612	-1.3348	7.89E+22	1.00E+23	1.81E+22	9.85E+22	2.95206
80	8	3	2	7	4.81057	0.786376	3.6	0.731774	1.5592	0.117677	0.0360067	0.00665625	0.174186	0.00623682	4.3189	-1.28	8.22E+22	1.02E+23	1.96E+22	9.97E+22	2.93386
80	8	4	6	2	3.86049	0.786414	3.46	0.684453	1.5658	0.125274	0.0403601	0.00745122	0.189343	0.00628849	3.62999	-1.5856	6.28E+22	9.53E+22	1.04E+22	9.47E+22	2.95264
80	8	4	5	3	4.05937	0.786441	3.47	0.692189	1.5633	0.123747	0.039565	0.00731828	0.185879	0.00635449	3.77772	-1.5284	6.72E+22	9.67E+22	1.27E+22	9.59E+22	2.93444
80	8	4	4	4	4.24556	0.786468	3.48	0.699735	1.5608	0.122169	0.0387516	0.00716764	0.181935	0.00637549	3.90663	-1.472	7.13E+22	9.82E+22	1.47E+22	9.71E+22	2.91624
80	8	4	3	5	4.4195	0.786495	3.49	0.707098	1.5583	0.120539	0.0379187	0.00699913	0.17746	0.00635449	4.01678	-1.4164	7.51E+22	9.96E+22	1.65E+22	9.82E+22	2.89804
80	8	4	2	6	4.57738	0.786522	3.5	0.714286	1.5558	0.118853	0.037065	0.00681254	0.172395	0.00628849	4.10433	-1.3616	7.88E+22	1.01E+23	1.81E+22	9.94E+22	2.87984
80	8	5	5	2	3.84831	0.786587	3.37	0.667036	1.5599	0.124932	0.0404776	0.00738743	0.18388	0.00630523	3.57457	-1.6068	6.24E+22	9.60E+22	1.04E+22	9.54E+22	2.88042
80	8	5	4	3	4.03814	0.786614	3.38	0.675671	1.5574	0.123338	0.0396688	0.00724174	0.17999	0.00635449	3.70629	-1.5504	6.69E+22	9.75E+22	1.27E+22	9.66E+22	2.86222
80	8	5	3	4	4.21207	0.786641	3.39	0.68408	1.5549	0.121691	0.0388412	0.0070779	0.175571	0.00635449	3.81588	-1.4948	7.11E+22	9.89E+22	1.47E+22	9.78E+22	2.84402
80	8	5	2	5	4.36798	0.786668	3.4	0.692271	1.5524	0.119988	0.0379936	0.00689572	0.170563	0.00630523	3.90128	-1.44	7.50E+22	1.00E+23	1.65E+22	9.91E+22	2.82582
80	8	6	4	2	3.83922	0.78676	3.28	0.64542	1.554	0.124467	0.0404717	0.00724335	0.178006	0.00628849	3.50703	-1.6256	6.20E+22	9.67E+22	1.04E+22	9.61E+22	2.8082
80	8	6	3	3	4.0186	0.786787	3.29	0.655147	1.5515	0.122802	0.0396469	0.00708464	0.173642	0.00631674	3.62079	-1.57	6.66E+22	9.82E+22	1.27E+22	9.73E+22	2.79
80	8	6	2	4	4.17661	0.786814	3.3	0.664597	1.549	0.121082	0.0388026	0.00690797	0.168691	0.00628849	3.70737	-1.5152	7.08E+22	9.97E+22	1.47E+22	9.86E+22	2.7718
80	8	7	3	2	3.83185	0.786932	3.19	0.618588	1.5481	0.123874	0.0403438	0.00702844	0.171672	0.00623682	3.42696	-1.642	6.16E+22	9.73E+22	1.03E+22	9.67E+22	2.73598
80	8	7	2	3	3.99718	0.786959	3.2	0.62967	1.5456	0.122135	0.0395007	0.00685485	0.166776	0.00623682	3.51915	-1.5872	6.62E+22	9.88E+22	1.27E+22	9.80E+22	2.71778
80	8	8	2	2	3.82253	0.787104	3.1	0.585108	1.5422	0.123148	0.0400945	0.00673465	0.164818	0.00614498	3.33182	-1.656	6.11E+22	9.78E+22	1.03E+22	9.73E+22	2.66376
80	9	2	7	2	4.0659	0.786197	3.54	0.702726	1.5684	0.130215	0.0388431	0.00716942	0.201887	0.00613456	3.43496	-1.634	6.53E+22	9.87E+22	1.04E+22	9.81E+22	3.01282
80	9	2	6	3	4.29495	0.786224	3.55	0.709697	1.5659	0.128788	0.0380385	0.00704606	0.198807	0.00621448	3.58064	-1.5764	6.98E+22	1.00E+23	1.28E+22	9.93E+22	2.99462
80	9	2	5	4	4.51454	0.786252	3.56	0.716507	1.5634	0.127315	0.0372144	0.00690559	0.195295	0.00625223	3.70968	-1.5196	7.39E+22	1.02E+23	1.48E+22	1.01E+23	2.97642
80	9	2	4	5	4.72675	0.786279	3.57	0.723161	1.5609	0.125794	0.0363694	0.00674781	0.191311	0.00625223	3.82322	-1.4636	7.78E+22	1.03E+23	1.66E+22	1.02E+23	2.95822
80	9	2	3	6	4.93056	0.786306	3.58	0.729665	1.5584	0.124224	0.0355021	0.00657254	0.186808	0.00621448	3.91974	-1.4084	8.15E+22	1.05E+23	1.82E+22	1.03E+23	2.94002
80	9	2	2	7	5.12105	0.786333	3.59	0.736025	1.5559	0.122602	0.0346109	0.00637957	0.181728	0.00613456	3.99466	-1.354	8.50E+22	1.06E+23	1.97E+22	1.04E+23	2.92182
80	9	3	6	2	4.05809	0.786371	3.45	0.688825	1.5625	0.129973	0.0391328	0.00721119	0.196879	0.00621448	3.41551	-1.6568	6.49E+22	9.94E+22	1.04E+22	9.89E+22	2.9406
80	9	3	5	3	4.27762	0.786398	3.46	0.69655	1.56	0.128484	0.0383174	0.00707533	0.193421	0.00628048	3.54822	-1.6	6.94E+22	1.01E+23	1.28E+22	1.00E+23	2.9224
80	9	3	4	4	4.48535	0.786425	3.47	0.704085	1.5575	0.126946	0.037482	0.00692188	0.189495	0.00630149	3.66208	-1.544	7.37E+22	1.02E+23	1.48E+22	1.01E+23	2.9042
80	9	3	3	5	4.68192	0.786452	3.48	0.711438	1.555	0.125359	0.0366256	0.00675066	0.185051	0.00628048	3.75715	-1.4888	7.76E+22	1.04E+23	1.66E+22	1.03E+23	2.886
80	9	3	2	6	4.86339	0.786479	3.49	0.718615	1.5525	0.12372	0.0357464	0.00656147	0.180033	0.00621448	3.82985	-1.4344	8.13E+22	1.05E+23	1.82E+22	1.04E+23	2.8678
80	9	4	5	2	4.04985	0.786544	3.36	0.671486	1.5566	0.129615	0.0392914	0.00716919	0.191514	0.00625223	3.37826	-1.6772	6.45E+22	1.00E+23	1.04E+22	9.96E+22	2.86838
80	9	4	4	3	4.25956	0.786571	3.37	0.680108	1.5541	0.12806	0.0384627	0.00702054	0.187643	0.00630149	3.49664	-1.6212	6.91E+22	1.02E+23	1.28E+22	1.01E+23	2.85018
80	9	4	3	4	4.45404	0.786598	3.38	0.688504	1.5516	0.126455	0.0376136	0.00685383	0.183258	0.00630149	3.59314	-1.566	7.34E+22	1.03E+23	1.48E+22	1.02E+23	2.83198
80	9	4	2	5	4.63116	0.786625	3.39	0.696684	1.5491	0.124798	0.0367428	0.00666888	0.178302	0.00625223	3.66585	-1.5116	7.74E+22	1.05E+23	1.65E+22	1.03E+23	2.81378
80	9	5	4	2	4.04352	0.786717	3.27	0.649953	1.5507	0.129136	0.0393222	0.00704534	0.185757	0.00625223	3.32635	-1.6952	6.40E+22	1.01E+23	1.04E+22	1.00E+23	2.79616
80	9	5	3	3	4.24205	0.786744	3.28	0.659665	1.5482	0.127513	0.0384777	0.00688359	0.181429	0.00628048	3.42838	-1.64	6.87E+22	1.02E+23	1.28E+22	1.01E+23	2.77796
80	9	5	2	4	4.41955	0.786771	3.29	0.6691	1.5457	0.125837	0.0376122	0.00670333	0.176533	0.00625223	3.50384	-1.5856	7.30E+22	1.04E+23	1.48E+22	1.03E+23	2.75976
80	9	6	3	2	4.03862	0.786889	3.18	0.623213	1.5448	0.128533	0.0392271	0.00684598	0.179562	0.00621448	3.26032	-1.7108	6.35E+22	1.01E+23	1.04E+22	1.01E+23	2.72394
80	9	6	2	3	4.22233	0.786916	3.19	0.634275	1.5423	0.126837	0.0383642	0.0066702	0.174724	0.00621448	3.34245	-1.6564	6.83E+22	1.03E+23	1.28E+22	1.02E+23	2.70574
80	9	7	2	2	4.03183	0.787061	3.09	0.589841	1.5389	0.1278	0.0390068	0.0065692	0.172877	0.00613456	3.17828	-1.724	6.31E+22	1.02E+23	1.04E+22	1.01E+23	2.65172
80	10	2	6	2	4.25893	0.786327	3.44	0.693203	1.5592	0.134512	0.0378547	0.00695057	0.204148	0.00610297	3.19945	-1.728	6.68E+22	1.03E+23	1.05E+22	1.03E+23	2.92856
80	10	2	5	3	4.50221	0.786355	3.45	0.700916	1.5567	0.133056	0.0370163	0.00681187	0.200689	0.00616896	3.31863	-1.6716	7.14E+22	1.05E+23	1.29E+22	1.04E+23	2.91036
80	10	2	4	4	4.735	0.786382	3.46	0.70844	1.5542	0.131554	0.0361563	0.00665568	0.196769	0.00618997	3.41903	-1.616	7.58E+22	1.07E+23	1.49E+22	1.06E+23	2.89216
80	10	2	3	5	4.95819	0.786409	3.47	0.715783	1.5517	0.130004	0.0352732	0.00648183	0.192344	0.00616896	3.50076	-1.5612	7.99E+22	1.08E+23	1.67E+22	1.07E+23	2.87396
80	10	2	2	6	5.16781	0.786436	3.48	0.722951	1.5492	0.128405	0.0343651	0.00629011	0.187358	0.00610297	3.56046	-1.5072	8.37E+22	1.10E+23	1.83E+22	1.08E+23	2.85576
80	10	3	5	2	4.25927	0.786501	3.35	0.67594	1.5533	0.134137	0.0380573	0.00693123	0.198865	0.00616896	3.18243	-1.7476	6.63E+22	1.04E+23	1.05E+22	1.04E+23	2.85634
80	10	3	4	3	4.49195	0.786528	3.36	0.68455	1.5508	0.132618	0.0372062	0.00677967	0.195003	0.00621822	3.28882	-1.692	7.10E+22	1.06E+23	1.28E+22	1.05E+23	2.83814
80	10	3	3	4	4.71045	0.786555	3.37	0.692934	1.5483	0.13105	0.0363331	0.00661017	0.190638	0.00621822	3.37364	-1.6372	7.54E+22	1.07E+23	1.49E+22	1.06E+23	2.81994
80	10	3	2	5	4.91266	0.786582	3.38	0.701102	1.5458	0.129432	0.0354362	0.00642253	0.185717	0.00616896	3.43517	-1.5832	7.96E+22	1.09E+23	1.66E+22	1.08E+23	2.80174
80	10	4	4	2	4.25812	0.786674	3.26	0.654489	1.5474	0.133645	0.0381272	0.00682843	0.193204	0.00618997	3.14689	-1.7648	6.58E+22	1.05E+23	1.05E+22	1.04E+23	2.78412
80	10	4	3	3	4.47883	0.786701	3.27	0.664186	1.5449	0.132058	0.0372607	0.00666373	0.188899	0.00621822	3.23839	-1.71	7.06E+22	1.06E+23	1.28E+22	1.06E+23	2.76592
80	10	4	2	4	4.67915	0.786728	3.28	0.673608	1.5424	0.130422	0.0363715	0.00648062	0.18404	0.00618997	3.30394	-1.656	7.51E+22	1.08E+23	1.48E+22	1.07E+23	2.74772
80	10	5	3	2	4.25714	0.786846	3.17	0.62784	1.5415	0.133031	0.0380669	0.00664615	0.187124	0.00616896	3.09506	-1.7796	6.53E+22	1.05E+23	1.05E+22	1.05E+23	2.7119
80	10	5	2	3	4.46215	0.786873	3.18	0.638884	1.539	0.131375	0.0371821	0.00646802	0.182327	0.00616896	3.16815	-1.7256	7.02E+22	1.07E+23	1.28E+22	1.06E+23	2.6937
80	10	6	2	2	4.25385	0.787018	3.08	0.594573	1.5356	0.132292	0.0378773	0.00638698	0.180577	0.00610297	3.02595	-1.792	6.48E+22	1.06E+23	1.04E+22	1.05E+23	2.63968
80	11	2	5	2	4.47397	0.786457	3.34	0.680399	1.55	0.138516	0.0367705	0.00667316	0.205962	0.00604912	2.98416	-1.818	6.79E+22	1.08E+23	1.05E+22	1.08E+23	2.8443
80	11	2	4	3	4.73331	0.786484	3.35	0.688996	1.5475	0.137027	0.0358942	0.00651878	0.2021	0.00609838	3.07966	-1.7628	7.28E+22	1.10E+23	1.29E+22	1.09E+23	2.8261
80	11	2	3	4	4.98002	0.786512	3.36	0.697369	1.545	0.135492	0.0349938	0.00634656	0.197744	0.00609838	3.15399	-1.7084	7.73E+22	1.11E+23	1.49E+22	1.10E+23	2.8079
80	11	2	2	5	5.21212	0.786539	3.37	0.705527	1.5425	0.133909	0.0340674	0.00615629	0.192844	0.00604912	3.20554	-1.6548	8.16E+22	1.13E+23	1.67E+22	1.12E+23	2.7897
80	11	3	4	2	4.48308	0.78663	3.25	0.659029	1.5441	0.13801	0.0368824	0.00659228	0.20038	0.00609838	2.9671	-1.8344	6.74E+22	1.09E+23	1.05E+22	1.08E+23	2.77208
80	11	3	3	3	4.72966	0.786657	3.26	0.668712	1.5416	0.136456	0.0359912	0.0064247	0.196086	0.00612663	3.04906	-1.78	7.23E+22	1.10E+23	1.29E+22	1.10E+23	2.75388
80	11	3	2	4	4.95696	0.786684	3.27	0.67812	1.5391	0.134853	0.0350752	0.0062388	0.191251	0.00609838	3.10574	-1.7264	7.69E+22	1.12E+23	1.49E+22	1.11E+23	2.73568
80	11	4	3	2	4.48875	0.786803	3.16	0.632468	1.5382	0.137385	0.0368591	0.00642856	0.194395	0.00609838	2.93029	-1.8484	6.68E+22	1.09E+23	1.05E+22	1.09E+23	2.69986
80	11	4	2	3	4.71868	0.78683	3.17	0.643494	1.5357	0.135763	0.0359499	0.00624794	0.189624	0.00609838	2.9952	-1.7948	7.19E+22	1.11E+23	1.29E+22	1.10E+23	2.68166
80	11	5	2	2	4.49066	0.786975	3.07	0.599304	1.5323	0.136638	0.0367021	0.00618763	0.187962	0.00604912	2.87435	-1.86	6.63E+22	1.10E+23	1.05E+22	1.09E+23	2.62764
80	12	2	4	2	4.71601	0.786587	3.24	0.663573	1.5408	0.142244	0.0355824	0.0063365	0.207312	0.00597097	2.78421	-1.904	6.87E+22	1.12E+23	1.06E+22	1.12E+23	2.76004
80	12	2	3	3	4.99294	0.786614	3.25	0.673242	1.5383	0.140719	0.0346633	0.00616611	0.20302	0.00599922	2.85747	-1.85	7.38E+22	1.14E+23	1.30E+22	1.13E+23	2.74184
80	12	2	2	4	5.25232	0.786641	3.26	0.682638	1.5358	0.139147	0.0337168	0.00597751	0.198196	0.00597097	2.90613	-1.7968	7.86E+22	1.16E+23	1.50E+22	1.15E+23	2.72364
80	12	3	3	2	4.73394	0.78676	3.15	0.637099	1.5349	0.141608	0.0355989	0.00619362	0.201405	0.00599922	2.76451	-1.9172	6.82E+22	1.13E+23	1.06E+22	1.12E+23	2.68782
80	12	3	2	3	4.9933	0.786787	3.16	0.648109	1.5324	0.140016	0.034662	0.00600969	0.196648	0.00599922	2.82202	-1.864	7.33E+22	1.15E+23	1.30E+22	1.14E+23	2.66962
80	12	4	2	2	4.74418	0.786932	3.06	0.604036	1.529	0.140852	0.0354766	0.00597078	0.195067	0.00597097	2.72262	-1.928	6.76E+22	1.13E+23	1.06E+22	1.13E+23	2.6156
80	13	2	3	2	4.99077	0.786717	3.14	0.641734	1.5316	0.145711	0.0342804	0.00593987	0.208181	0.00586487	2.59513	-1.986	6.93E+22	1.17E+23	1.06E+22	1.16E+23	2.67578
80	13	2	2	3	5.28512	0.786744	3.15	0.652727	1.5291	0.144146	0.0333121	0.00575314	0.203426	0.00586487	2.64583	-1.9332	7.46E+22	1.19E+23	1.30E+22	1.18E+23	2.65758
80	13	3	2	2	5.01564	0.786889	3.05	0.608769	1.5257	0.144946	0.0341953	0.00573607	0.201919	0.00586487	2.56935	-1.996	6.87E+22	1.17E+23	1.06E+22	1.17E+23	2.60356
80	14	2	2	2	5.3039	0.786846	3.04	0.613502	1.5224	0.148929	0.0328516	0.00548314	0.208542	0.00572412	2.41206	-2.064	6.96E+22	1.21E+23	1.07E+22	1.20E+23	2.59152
81	2	2	13	2	3.09593	0.785363	4.16	0.708805	1.6299	0.0874303	0.0424378	0.00695434	0.170348	0.00557565	6.4989	-0.8356	4.25E+22	5.58E+22	1.02E+22	5.48E+22	3.54004
81	2	2	12	3	3.27181	0.78539	4.17	0.713045	1.6274	0.0859724	0.0417758	0.00692096	0.169238	0.00571	7.18066	-0.7692	4.56E+22	5.65E+22	1.25E+22	5.51E+22	3.52184
81	2	2	11	4	3.43881	0.785418	4.18	0.717209	1.6249	0.084452	0.041101	0.00687252	0.167795	0.00580916	7.93158	-0.7036	4.83E+22	5.73E+22	1.45E+22	5.54E+22	3.50364
81	2	2	10	5	3.60014	0.785445	4.19	0.721297	1.6224	0.0828652	0.0404129	0.00680882	0.165999	0.00587974	8.78111	-0.6388	5.08E+22	5.80E+22	1.62E+22	5.57E+22	3.48544
81	2	2	9	6	3.75745	0.785472	4.2	0.725312	1.6199	0.0812077	0.0397107	0.00672967	0.163822	0.00592526	9.76582	-0.5748	5.29E+22	5.87E+22	1.78E+22	5.60E+22	3.46724
81	2	2	8	7	3.91159	0.7855	4.21	0.729255	1.6174	0.0794749	0.0389937	0.00663487	0.161235	0.0059476	10.9363	-0.5116	5.49E+22	5.95E+22	1.92E+22	5.63E+22	3.44904
81	2	2	7	8	4.06284	0.785527	4.22	0.733128	1.6149	0.0776613	0.038261	0.00652422	0.158201	0.0059476	12.3675	-0.4492	5.67E+22	6.02E+22	2.06E+22	5.66E+22	3.43084
81	2	2	6	9	4.21088	0.785555	4.23	0.736933	1.6124	0.0757607	0.0375117	0.00639754	0.154678	0.00592526	14.1775	-0.3876	5.84E+22	6.09E+22	2.19E+22	5.69E+22	3.41264
81	2	2	5	10	4.35475	0.785582	4.24	0.740671	1.6099	0.0737661	0.0367449	0.00625463	0.150612	0.00587974	16.5664	-0.3268	5.98E+22	6.17E+22	2.31E+22	5.72E+22	3.39444
81	2	2	4	11	4.4925	0.785609	4.25	0.744344	1.6074	0.0716691	0.0359594	0.00609529	0.145938	0.00580916	19.9036	-0.2668	6.12E+22	6.24E+22	2.42E+22	5.75E+22	3.37624
81	2	2	3	12	4.62048	0.785637	4.26	0.747954	1.6049	0.06946	0.035154	0.00591933	0.140576	0.00571	24.9598	-0.2076	6.24E+22	6.31E+22	2.53E+22	5.78E+22	3.35804
81	2	2	2	13	4.73172	0.785664	4.27	0.751501	1.6024	0.0671275	0.0343272	0.00572655	0.134418	0.00557565	33.664	-0.1492	6.35E+22	6.39E+22	2.64E+22	5.81E+22	3.33984
81	2	3	12	2	3.0509	0.785538	4.07	0.706366	1.624	0.0883057	0.0432617	0.00737508	0.166493	0.00571	6.29148	-0.88	4.31E+22	5.76E+22	1.02E+22	5.67E+22	3.46782
81	2	3	11	3	3.21721	0.785565	4.08	0.710936	1.6215	0.0867896	0.0425962	0.00733046	0.165097	0.00583741	6.9023	-0.8144	4.63E+22	5.83E+22	1.25E+22	5.70E+22	3.44962
81	2	3	10	4	3.37427	0.785593	4.09	0.715421	1.619	0.0852087	0.041918	0.00727031	0.163347	0.005929	7.56404	-0.7496	4.92E+22	5.91E+22	1.44E+22	5.73E+22	3.43142
81	2	3	9	5	3.52501	0.78562	4.1	0.719822	1.6165	0.083559	0.0412267	0.00719442	0.161215	0.00599126	8.29887	-0.6856	5.17E+22	5.99E+22	1.62E+22	5.77E+22	3.41322
81	2	3	8	6	3.67085	0.785647	4.11	0.724142	1.614	0.081836	0.0405215	0.00710259	0.158672	0.00602752	9.13249	-0.6224	5.40E+22	6.07E+22	1.77E+22	5.80E+22	3.39502
81	2	3	7	7	3.81234	0.785675	4.12	0.728382	1.6115	0.0800346	0.0398017	0.00699465	0.155681	0.00603944	10.0985	-0.56	5.61E+22	6.14E+22	1.92E+22	5.84E+22	3.37682
81	2	3	6	8	3.94937	0.785702	4.13	0.732545	1.609	0.078149	0.0390666	0.00687038	0.152199	0.00602752	11.2438	-0.4984	5.80E+22	6.22E+22	2.06E+22	5.87E+22	3.35862
81	2	3	5	9	4.08111	0.785729	4.14	0.736632	1.6065	0.0761726	0.0383151	0.0067296	0.148173	0.00599126	12.6379	-0.4376	5.98E+22	6.30E+22	2.18E+22	5.91E+22	3.34042
81	2	3	4	10	4.20576	0.785757	4.15	0.740645	1.604	0.0740978	0.0375464	0.00657211	0.143537	0.005929	14.3895	-0.3776	6.14E+22	6.37E+22	2.30E+22	5.94E+22	3.32222
81	2	3	3	11	4.32	0.785784	4.16	0.744587	1.6015	0.0719155	0.0367594	0.00639772	0.138209	0.00583741	16.6794	-0.3184	6.28E+22	6.45E+22	2.42E+22	5.98E+22	3.30402
81	2	3	2	12	4.41743	0.785811	4.17	0.748459	1.599	0.0696153	0.0359528	0.00620624	0.132082	0.00571	19.834	-0.26	6.42E+22	6.53E+22	2.53E+22	6.02E+22	3.28582
81	2	4	11	2	3.00777	0.785713	3.98	0.702602	1.6181	0.0890349	0.0439475	0.00771	0.162345	0.00580916	6.08177	-0.922	4.36E+22	5.92E+22	1.02E+22	5.84E+22	3.3956
81	2	4	10	3	3.16574	0.78574	3.99	0.707544	1.6156	0.0874575	0.0432766	0.00765385	0.16064	0.005929	6.63048	-0.8572	4.69E+22	6.01E+22	1.25E+22	5.87E+22	3.3774
81	2	4	9	4	3.31403	0.785768	4	0.71239	1.6131	0.0858128	0.0425932	0.00758168	0.158553	0.00601227	7.2157	-0.7932	4.99E+22	6.09E+22	1.44E+22	5.91E+22	3.3592
81	2	4	8	5	3.45533	0.785795	4.01	0.717143	1.6106	0.0840967	0.0418967	0.0074933	0.156054	0.00606527	7.85427	-0.73	5.25E+22	6.17E+22	1.62E+22	5.95E+22	3.341
81	2	4	7	6	3.59077	0.785822	4.02	0.721805	1.6081	0.0823041	0.0411864	0.00738852	0.153105	0.00609111	8.56432	-0.6676	5.50E+22	6.25E+22	1.77E+22	5.99E+22	3.3228
81	2	4	6	7	3.72056	0.785849	4.03	0.726378	1.6056	0.0804298	0.0404617	0.00726713	0.149663	0.00609111	9.36806	-0.606	5.72E+22	6.33E+22	1.92E+22	6.03E+22	3.3046
81	2	4	5	8	3.84412	0.785877	4.04	0.730865	1.6031	0.0784674	0.0397216	0.00712895	0.145675	0.00606527	10.2946	-0.5452	5.92E+22	6.41E+22	2.05E+22	6.07E+22	3.2864
81	2	4	4	9	3.95987	0.785904	4.05	0.735268	1.6006	0.0764097	0.0389654	0.00697378	0.141075	0.00601227	11.3842	-0.4852	6.10E+22	6.49E+22	2.18E+22	6.11E+22	3.2682
81	2	4	3	10	4.06478	0.785931	4.06	0.739589	1.5981	0.0742485	0.038192	0.00680144	0.135779	0.005929	12.6941	-0.426	6.27E+22	6.57E+22	2.30E+22	6.16E+22	3.25
81	2	4	2	11	4.15297	0.785958	4.07	0.743831	1.5956	0.0719741	0.0374005	0.00661172	0.129678	0.00580916	14.3084	-0.3676	6.43E+22	6.65E+22	2.42E+22	6.20E+22	3.2318
81	2	5	10	2	2.96878	0.785887	3.89	0.697312	1.6122	0.0896182	0.0445031	0.00796103	0.157877	0.00587974	5.87558	-0.9616	4.40E+22	6.08E+22	1.02E+22	6.00E+22	3.32338
81	2	5	9	3	3.11939	0.785915	3.9	0.702676	1.6097	0.0879762	0.0438253	0.00789305	0.155834	0.00599126	6.36952	-0.8976	4.75E+22	6.17E+22	1.25E+22	6.04E+22	3.30518
81	2	5	8	4	3.25981	0.785942	3.91	0.707932	1.6072	0.0862643	0.0431349	0.00780857	0.153377	0.00606527	6.88827	-0.8344	5.05E+22	6.25E+22	1.44E+22	6.08E+22	3.28698
81	2	5	7	5	3.39245	0.785969	3.92	0.713082	1.6047	0.0844778	0.0424314	0.00770741	0.15047	0.00610785	7.44471	-0.772	5.33E+22	6.34E+22	1.61E+22	6.13E+22	3.26878
81	2	5	6	6	3.51812	0.785996	3.93	0.71813	1.6022	0.0826114	0.0417141	0.00758988	0.147067	0.00612177	8.05139	-0.7104	5.58E+22	6.42E+22	1.77E+22	6.17E+22	3.25058
81	2	5	5	7	3.6366	0.786023	3.94	0.723079	1.5997	0.0806593	0.0409823	0.00745583	0.143115	0.00610785	8.72243	-0.6496	5.81E+22	6.50E+22	1.92E+22	6.22E+22	3.23238
81	2	5	4	8	3.74661	0.786051	3.95	0.727931	1.5972	0.0786147	0.0402351	0.0073048	0.138548	0.00606527	9.47466	-0.5896	6.02E+22	6.59E+22	2.05E+22	6.26E+22	3.21418
81	2	5	3	9	3.84542	0.786078	3.96	0.732689	1.5947	0.0764698	0.0394718	0.00713658	0.13328	0.00599126	10.3285	-0.5304	6.22E+22	6.67E+22	2.18E+22	6.31E+22	3.19598
81	2	5	2	10	3.92763	0.786105	3.97	0.737356	1.5922	0.0742154	0.0386914	0.006951	0.127201	0.00587974	11.3076	-0.472	6.40E+22	6.76E+22	2.30E+22	6.36E+22	3.17778
81	2	6	9	2	2.93455	0.786062	3.8	0.690257	1.6063	0.0900553	0.0449348	0.00813092	0.153055	0.00592526	5.67475	-0.9988	4.44E+22	6.23E+22	1.02E+22	6.15E+22	3.25116
81	2	6	8	3	3.07851	0.786089	3.81	0.696102	1.6038	0.0883453	0.0442486	0.00805165	0.15064	0.00602752	6.11979	-0.9356	4.79E+22	6.32E+22	1.25E+22	6.19E+22	3.23296
81	2	6	7	4	3.21164	0.786116	3.82	0.701825	1.6013	0.0865622	0.0435496	0.00795569	0.147772	0.00609111	6.57991	-0.8732	5.10E+22	6.41E+22	1.44E+22	6.24E+22	3.21476
81	2	6	6	5	3.33603	0.786143	3.83	0.707427	1.5988	0.084701	0.0428375	0.00784286	0.144407	0.00612177	7.0648	-0.8116	5.39E+22	6.49E+22	1.61E+22	6.29E+22	3.19656
81	2	6	5	6	3.45206	0.78617	3.84	0.712914	1.5963	0.082756	0.0421113	0.00771295	0.14049	0.00612177	7.5827	-0.7508	5.65E+22	6.58E+22	1.77E+22	6.34E+22	3.17836
81	2	6	4	7	3.55888	0.786197	3.85	0.718289	1.5938	0.0807208	0.0413706	0.00756578	0.135953	0.00609111	8.14139	-0.6908	5.89E+22	6.67E+22	1.91E+22	6.39E+22	3.16016
81	2	6	3	8	3.6541	0.786224	3.86	0.723554	1.5913	0.0785881	0.0406143	0.00740115	0.130711	0.00602752	8.74807	-0.6316	6.11E+22	6.76E+22	2.05E+22	6.44E+22	3.14196
81	2	6	2	9	3.73277	0.786252	3.87	0.728714	1.5888	0.0763492	0.0398417	0.00721888	0.12465	0.00592526	9.4071	-0.5732	6.32E+22	6.85E+22	2.18E+22	6.49E+22	3.12376
81	2	7	8	2	2.90499	0.786235	3.71	0.681141	1.6004	0.0903452	0.0452479	0.00822166	0.147839	0.0059476	5.47934	-1.0336	4.46E+22	6.37E+22	1.01E+22	6.29E+22	3.17894
81	2	7	7	3	3.04276	0.786262	3.72	0.687542	1.5979	0.0885633	0.0445517	0.00813086	0.14501	0.00603944	5.88008	-0.9712	4.82E+22	6.46E+22	1.24E+22	6.34E+22	3.16074
81	2	7	6	4	3.16886	0.78629	3.73	0.6938	1.5954	0.0867047	0.0438426	0.00802291	0.141681	0.00609111	6.28748	-0.9096	5.15E+22	6.55E+22	1.44E+22	6.39E+22	3.14254
81	2	7	5	5	3.28494	0.786317	3.74	0.699922	1.5929	0.0847641	0.0431201	0.0078976	0.137796	0.00610785	6.70853	-0.8488	5.44E+22	6.64E+22	1.61E+22	6.44E+22	3.12434
81	2	7	4	6	3.39081	0.786344	3.75	0.705912	1.5904	0.0827352	0.0423835	0.00775475	0.133287	0.00609111	7.14768	-0.7888	5.71E+22	6.73E+22	1.77E+22	6.50E+22	3.10614
81	2	7	3	7	3.48453	0.786371	3.76	0.711773	1.5879	0.0806111	0.0416319	0.00759416	0.128066	0.00603944	7.60705	-0.7296	5.96E+22	6.83E+22	1.91E+22	6.55E+22	3.08794
81	2	7	2	8	3.56162	0.786398	3.77	0.71751	1.5854	0.0783835	0.0408646	0.00741566	0.122018	0.0059476	8.08427	-0.6712	6.19E+22	6.92E+22	2.05E+22	6.61E+22	3.06974
81	2	8	7	2	2.8797	0.786409	3.62	0.669603	1.5945	0.0904861	0.0454462	0.00823419	0.14218	0.0059476	5.28854	-1.066	4.48E+22	6.50E+22	1.01E+22	6.42E+22	3.10672
81	2	8	6	3	3.01144	0.786436	3.63	0.676649	1.592	0.088628	0.0447386	0.00813156	0.138885	0.00602752	5.64841	-1.0044	4.85E+22	6.59E+22	1.24E+22	6.47E+22	3.08852
81	2	8	5	4	3.13034	0.786463	3.64	0.683531	1.5895	0.0866892	0.0440179	0.0080113	0.13503	0.00606527	6.00727	-0.9436	5.19E+22	6.69E+22	1.44E+22	6.53E+22	3.07032
81	2	8	4	5	3.23748	0.78649	3.65	0.690253	1.587	0.0846638	0.0432834	0.00787323	0.130546	0.00606527	6.36955	-0.8836	5.49E+22	6.78E+22	1.61E+22	6.59E+22	3.05212
81	2	8	3	6	3.33163	0.786517	3.66	0.696823	1.5845	0.0825451	0.0425345	0.00771714	0.125343	0.00602752	6.73584	-0.8244	5.77E+22	6.88E+22	1.76E+22	6.65E+22	3.03392
81	2	8	2	7	3.40885	0.786544	3.67	0.703245	1.582	0.0803254	0.0417702	0.00754286	0.119302	0.0059476	7.10163	-0.766	6.03E+22	6.97E+22	1.91E+22	6.71E+22	3.01572
81	2	9	6	2	2.85799	0.786582	3.53	0.655188	1.5886	0.0904753	0.0455327	0.00817036	0.136015	0.00592526	5.10096	-1.096	4.49E+22	6.62E+22	1.01E+22	6.54E+22	3.0345
81	2	9	5	3	2.98349	0.786609	3.54	0.662994	1.5861	0.0885361	0.0448123	0.0080556	0.132188	0.00599126	5.42222	-1.0352	4.87E+22	6.72E+22	1.24E+22	6.60E+22	3.0163
81	2	9	4	4	3.09448	0.786636	3.55	0.670606	1.5836	0.0865118	0.0440784	0.00792275	0.127725	0.00601227	5.73501	-0.9752	5.22E+22	6.82E+22	1.44E+22	6.66E+22	2.9981
81	2	9	3	5	3.19106	0.786663	3.56	0.678032	1.5811	0.0843959	0.0433303	0.00777162	0.122535	0.00599126	6.04084	-0.916	5.53E+22	6.91E+22	1.61E+22	6.73E+22	2.9799
81	2	9	2	6	3.27007	0.78669	3.57	0.685279	1.5786	0.0821808	0.0425672	0.00760201	0.116496	0.00592526	6.33518	-0.8576	5.82E+22	7.01E+22	1.76E+22	6.79E+22	2.9617
81	2	10	5	2	2.83891	0.786754	3.44	0.637311	1.5827	0.0903093	0.0455096	0.00803201	0.129264	0.00587974	4.91468	-1.1236	4.50E+22	6.73E+22	1.01E+22	6.66E+22	2.96228
81	2	10	4	3	2.95743	0.786781	3.45	0.646026	1.5802	0.0882838	0.0447748	0.00790483	0.12482	0.005929	5.19836	-1.0636	4.89E+22	6.84E+22	1.24E+22	6.72E+22	2.94408
81	2	10	3	4	3.05889	0.786808	3.46	0.654508	1.5777	0.0861681	0.044026	0.00776035	0.119638	0.005929	5.4655	-1.0044	5.24E+22	6.94E+22	1.43E+22	6.79E+22	2.92588
81	2	10	2	5	3.14148	0.786835	3.47	0.662768	1.5752	0.0839549	0.0432625	0.00759683	0.113594	0.00587974	5.71337	-0.946	5.56E+22	7.04E+22	1.61E+22	6.85E+22	2.90768
81	2	11	4	2	2.82111	0.786927	3.35	0.615208	1.5768	0.0899838	0.0453782	0.00783622	0.121824	0.00580916	4.72718	-1.1488	4.50E+22	6.84E+22	1.01E+22	6.77E+22	2.89006
81	2	11	3	3	2.93102	0.786954	3.36	0.625028	1.5743	0.0878661	0.0446273	0.0076948	0.116646	0.00583741	4.97263	-1.0896	4.90E+22	6.94E+22	1.24E+22	6.83E+22	2.87186
81	2	11	2	4	3.01952	0.786981	3.37	0.634564	1.5718	0.0856523	0.0438619	0.00753284	0.110588	0.00580916	5.19136	-1.0312	5.26E+22	7.05E+22	1.43E+22	6.90E+22	2.85366
81	2	12	3	2	2.80243	0.787099	3.26	0.587838	1.5709	0.0894934	0.0451389	0.00756744	0.11355	0.00571	4.53488	-1.1716	4.49E+22	6.94E+22	1.01E+22	6.86E+22	2.81784
81	2	12	2	3	2.90037	0.787126	3.27	0.599037	1.5684	0.0872767	0.0443702	0.00740674	0.107472	0.00571	4.73868	-1.1132	4.90E+22	7.05E+22	1.24E+22	6.94E+22	2.79964
81	2	13	2	2	2.77911	0.787271	3.17	0.553724	1.565	0.0888317	0.0447914	0.00721999	0.104234	0.00557565	4.33206	-1.192	4.48E+22	7.03E+22	1.01E+22	6.96E+22	2.74562
81	3	2	12	2	3.2458	0.785494	4.06	0.7103	1.6207	0.0950217	0.0419428	0.00709723	0.175498	0.00571	5.75849	-0.9568	4.80E+22	6.36E+22	1.02E+22	6.27E+22	3.45578
81	3	2	11	3	3.42879	0.785522	4.07	0.714861	1.6182	0.093595	0.041261	0.00705091	0.174084	0.00583741	6.27394	-0.8916	5.13E+22	6.44E+22	1.26E+22	6.32E+22	3.43758
81	3	2	10	4	3.60301	0.785549	4.08	0.719337	1.6157	0.092111	0.0405656	0.00698901	0.172327	0.005929	6.82083	-0.8272	5.42E+22	6.53E+22	1.45E+22	6.36E+22	3.41938
81	3	2	9	5	3.77164	0.785576	4.09	0.723729	1.6132	0.0905665	0.039856	0.00691134	0.170202	0.00599126	7.41436	-0.7636	5.68E+22	6.61E+22	1.63E+22	6.41E+22	3.40118
81	3	2	8	6	3.93629	0.785604	4.1	0.72804	1.6107	0.088958	0.0391314	0.00681771	0.167681	0.00602752	8.07047	-0.7008	5.93E+22	6.70E+22	1.78E+22	6.46E+22	3.38298
81	3	2	7	7	4.09769	0.785631	4.11	0.732271	1.6082	0.0872818	0.0383909	0.00670791	0.164729	0.00603944	8.80841	-0.6388	6.15E+22	6.79E+22	1.93E+22	6.51E+22	3.36478
81	3	2	6	8	4.25585	0.785658	4.12	0.736426	1.6057	0.0855333	0.0376336	0.00658176	0.161307	0.00602752	9.6531	-0.5776	6.36E+22	6.87E+22	2.07E+22	6.56E+22	3.34658
81	3	2	5	9	4.41003	0.785686	4.13	0.740505	1.6032	0.0837079	0.0368585	0.00643905	0.157366	0.00599126	10.6385	-0.5172	6.55E+22	6.96E+22	2.19E+22	6.61E+22	3.32838
81	3	2	4	10	4.55851	0.785713	4.14	0.74451	1.6007	0.0817999	0.0360645	0.00627961	0.152847	0.005929	11.8131	-0.4576	6.73E+22	7.05E+22	2.32E+22	6.66E+22	3.31018
81	3	2	3	11	4.69785	0.78574	4.15	0.748444	1.5982	0.079803	0.0352501	0.00610322	0.147676	0.00583741	13.2481	-0.3988	6.89E+22	7.14E+22	2.43E+22	6.71E+22	3.29198
81	3	2	2	12	4.82128	0.785768	4.16	0.752308	1.5957	0.0777101	0.0344141	0.00590971	0.141761	0.00571	15.053	-0.3408	7.05E+22	7.22E+22	2.54E+22	6.76E+22	3.27378
81	3	3	11	2	3.20363	0.785669	3.97	0.706597	1.6148	0.0956709	0.0426863	0.00745842	0.171478	0.00583741	5.61852	-0.998	4.83E+22	6.51E+22	1.02E+22	6.43E+22	3.38356
81	3	3	10	3	3.3771	0.785697	3.98	0.71153	1.6123	0.0941849	0.0420002	0.00740006	0.169768	0.00595725	6.08696	-0.9336	5.17E+22	6.60E+22	1.25E+22	6.48E+22	3.36536
81	3	3	9	4	3.54129	0.785724	3.99	0.716367	1.6098	0.0926393	0.0413006	0.00732563	0.167689	0.00604052	6.57707	-0.87	5.47E+22	6.69E+22	1.45E+22	6.53E+22	3.34716
81	3	3	8	5	3.69909	0.785751	4	0.72111	1.6073	0.0910308	0.0405869	0.00723497	0.165213	0.00609352	7.10077	-0.8072	5.75E+22	6.78E+22	1.62E+22	6.58E+22	3.32896
81	3	3	7	6	3.85182	0.785778	4.01	0.725763	1.6048	0.0893556	0.0398584	0.00712785	0.162306	0.00611936	7.66956	-0.7452	6.00E+22	6.87E+22	1.78E+22	6.63E+22	3.31076
81	3	3	6	7	3.99978	0.785806	4.02	0.730327	1.6023	0.0876097	0.0391142	0.00700411	0.158928	0.00611936	8.2963	-0.684	6.24E+22	6.96E+22	1.93E+22	6.68E+22	3.29256
81	3	3	5	8	4.14247	0.785833	4.03	0.734806	1.5998	0.0857883	0.0383534	0.00686353	0.15503	0.00609352	8.99645	-0.6236	6.45E+22	7.05E+22	2.06E+22	6.74E+22	3.27436
81	3	3	4	9	4.27834	0.78586	4.04	0.7392	1.5973	0.0838862	0.037575	0.00670593	0.150554	0.00604052	9.78941	-0.564	6.65E+22	7.14E+22	2.19E+22	6.79E+22	3.25616
81	3	3	3	10	4.40424	0.785887	4.05	0.743513	1.5948	0.0818974	0.036778	0.00653112	0.145425	0.00595725	10.6997	-0.5052	6.84E+22	7.23E+22	2.31E+22	6.85E+22	3.23796
81	3	3	2	11	4.51397	0.785915	4.06	0.747747	1.5923	0.079815	0.0359609	0.0063389	0.139549	0.00583741	11.7575	-0.4472	7.02E+22	7.32E+22	2.43E+22	6.90E+22	3.21976
81	3	4	10	2	3.16324	0.785844	3.88	0.701372	1.6089	0.0961842	0.0432937	0.00773409	0.167158	0.005929	5.46825	-1.0368	4.86E+22	6.65E+22	1.02E+22	6.57E+22	3.31134
81	3	4	9	3	3.32833	0.785871	3.89	0.706726	1.6064	0.0946359	0.0426014	0.00766339	0.165125	0.00604052	5.89391	-0.9732	5.20E+22	6.74E+22	1.25E+22	6.63E+22	3.29314
81	3	4	8	4	3.48357	0.785898	3.9	0.711971	1.6039	0.0930257	0.0418957	0.00757615	0.162694	0.00611452	6.33301	-0.9104	5.52E+22	6.84E+22	1.45E+22	6.68E+22	3.27494
81	3	4	7	5	3.63154	0.785926	3.91	0.717112	1.6014	0.0913498	0.0411759	0.00747219	0.159831	0.0061571	6.79488	-0.8484	5.80E+22	6.93E+22	1.62E+22	6.74E+22	3.25674
81	3	4	6	6	3.77318	0.785953	3.92	0.722151	1.5989	0.0896043	0.0404413	0.00735132	0.156497	0.00617103	7.28758	-0.7872	6.07E+22	7.02E+22	1.78E+22	6.79E+22	3.23854
81	3	4	5	7	3.90834	0.78598	3.93	0.72709	1.5964	0.0877846	0.039691	0.00721333	0.152641	0.0061571	7.81907	-0.7268	6.31E+22	7.12E+22	1.93E+22	6.85E+22	3.22034
81	3	4	4	8	4.03574	0.786007	3.94	0.731933	1.5939	0.0858858	0.0389242	0.00705973	0.148206	0.00611452	8.3977	-0.6672	6.54E+22	7.21E+22	2.06E+22	6.91E+22	3.20214
81	3	4	3	9	4.15255	0.786034	3.95	0.736683	1.5914	0.083902	0.0381399	0.00688906	0.143116	0.00604052	9.03183	-0.6084	6.75E+22	7.30E+22	2.19E+22	6.97E+22	3.18394
81	3	4	2	10	4.25309	0.786062	3.96	0.741341	1.5889	0.0818268	0.0373369	0.00670112	0.137275	0.005929	9.72765	-0.5504	6.94E+22	7.40E+22	2.31E+22	7.03E+22	3.16574
81	3	5	9	2	3.12695	0.786018	3.79	0.694383	1.603	0.0965608	0.0437722	0.00792676	0.162509	0.00599126	5.31398	-1.0732	4.87E+22	6.78E+22	1.02E+22	6.71E+22	3.23912
81	3	5	8	3	3.28456	0.786045	3.8	0.700218	1.6005	0.0949472	0.043072	0.00784434	0.160123	0.00609352	5.7005	-1.0104	5.23E+22	6.88E+22	1.25E+22	6.77E+22	3.22092
81	3	5	7	4	3.43161	0.786072	3.81	0.705929	1.598	0.0932688	0.0423584	0.00774534	0.157303	0.0061571	6.09337	-0.9484	5.55E+22	6.98E+22	1.45E+22	6.83E+22	3.20272
81	3	5	6	5	3.57034	0.7861	3.82	0.711522	1.5955	0.0915219	0.0416306	0.00762957	0.154011	0.00618777	6.49976	-0.8872	5.85E+22	7.07E+22	1.62E+22	6.89E+22	3.18452
81	3	5	5	6	3.70122	0.786127	3.83	0.716999	1.593	0.0897019	0.0408879	0.00749683	0.150197	0.00618777	6.92482	-0.8268	6.12E+22	7.17E+22	1.78E+22	6.95E+22	3.16632
81	3	5	4	7	3.82341	0.786154	3.84	0.722364	1.5905	0.087804	0.0401294	0.00734693	0.1458	0.0061571	7.37243	-0.7672	6.37E+22	7.27E+22	1.92E+22	7.01E+22	3.14812
81	3	5	3	8	3.93444	0.786181	3.85	0.727621	1.588	0.0858227	0.0393543	0.00717967	0.140746	0.00609352	7.84472	-0.7084	6.61E+22	7.36E+22	2.06E+22	7.07E+22	3.12992
81	3	5	2	9	4.0291	0.786208	3.86	0.732771	1.5855	0.0837517	0.0385616	0.00699488	0.134939	0.00599126	8.33964	-0.6504	6.83E+22	7.46E+22	2.19E+22	7.13E+22	3.11172
81	3	6	8	2	3.09541	0.786192	3.7	0.685336	1.5971	0.0967993	0.0441276	0.00803983	0.157497	0.00602752	5.1583	-1.1072	4.89E+22	6.91E+22	1.02E+22	6.84E+22	3.1669
81	3	6	7	3	3.24614	0.786219	3.71	0.691725	1.5946	0.0951169	0.0434179	0.00794582	0.15472	0.00611936	5.50861	-1.0452	5.25E+22	7.01E+22	1.25E+22	6.90E+22	3.1487
81	3	6	6	4	3.3854	0.786246	3.72	0.697973	1.5921	0.0933668	0.0426946	0.00783477	0.151469	0.00617103	5.85893	-0.984	5.58E+22	7.11E+22	1.45E+22	6.96E+22	3.1305
81	3	6	5	5	3.51499	0.786273	3.73	0.704084	1.5896	0.0915445	0.041957	0.00770646	0.147694	0.00618777	6.21446	-0.9236	5.89E+22	7.21E+22	1.62E+22	7.03E+22	3.1123
81	3	6	4	6	3.63473	0.7863	3.74	0.710063	1.5871	0.0896456	0.0412043	0.00756072	0.143334	0.00617103	6.57768	-0.864	6.17E+22	7.31E+22	1.78E+22	7.09E+22	3.0941
81	3	6	3	7	3.74264	0.786327	3.75	0.715914	1.5846	0.0876644	0.0404356	0.00739734	0.138314	0.00611936	6.94839	-0.8052	6.43E+22	7.41E+22	1.92E+22	7.16E+22	3.0759
81	3	6	2	8	3.83399	0.786355	3.76	0.721642	1.5821	0.0855951	0.03965	0.00721615	0.132535	0.00602752	7.32174	-0.7472	6.68E+22	7.51E+22	2.06E+22	7.22E+22	3.0577
81	3	7	7	2	3.06852	0.786365	3.61	0.673871	1.5912	0.0968976	0.0443643	0.00807308	0.152079	0.00603944	5.00202	-1.1388	4.89E+22	7.03E+22	1.02E+22	6.96E+22	3.09468
81	3	7	6	3	3.21265	0.786392	3.62	0.680904	1.5887	0.0951427	0.0436437	0.00796719	0.148867	0.00611936	5.31829	-1.0776	5.27E+22	7.13E+22	1.25E+22	7.02E+22	3.07648
81	3	7	5	4	3.34409	0.78642	3.63	0.687773	1.5862	0.0933166	0.0429091	0.00784378	0.14513	0.0061571	5.62859	-1.0172	5.61E+22	7.24E+22	1.44E+22	7.09E+22	3.05828
81	3	7	4	5	3.464	0.786447	3.64	0.694485	1.5837	0.0914146	0.0421599	0.00770265	0.140805	0.0061571	5.93616	-0.9576	5.92E+22	7.34E+22	1.62E+22	7.16E+22	3.04008
81	3	7	3	6	3.57113	0.786474	3.65	0.701043	1.5812	0.0894316	0.0413952	0.00754362	0.135816	0.00611936	6.24046	-0.8988	6.21E+22	7.44E+22	1.77E+22	7.23E+22	3.02188
81	3	7	2	7	3.66133	0.786501	3.66	0.707455	1.5787	0.0873616	0.0406143	0.00736648	0.130063	0.00603944	6.53606	-0.8408	6.48E+22	7.55E+22	1.92E+22	7.30E+22	3.00368
81	3	8	6	2	3.04574	0.786539	3.52	0.659532	1.5853	0.0968531	0.044486	0.00802839	0.146203	0.00602752	4.84491	-1.168	4.89E+22	7.14E+22	1.02E+22	7.07E+22	3.02246
81	3	8	5	3	3.18317	0.786566	3.53	0.667324	1.5828	0.0950215	0.0437527	0.00791032	0.142502	0.00609352	5.12848	-1.1076	5.28E+22	7.25E+22	1.25E+22	7.14E+22	3.00426
81	3	8	4	4	3.30615	0.786593	3.54	0.674923	1.5803	0.0931148	0.0430051	0.00777426	0.13821	0.00611452	5.40002	-1.048	5.63E+22	7.35E+22	1.44E+22	7.21E+22	2.98606
81	3	8	3	5	3.41483	0.78662	3.55	0.682336	1.5778	0.0911279	0.0422425	0.00762002	0.133248	0.00609352	5.6604	-0.9892	5.95E+22	7.46E+22	1.62E+22	7.28E+22	2.96786
81	3	8	2	6	3.50587	0.786647	3.56	0.689571	1.5753	0.0890552	0.041464	0.0074474	0.127517	0.00602752	5.90479	-0.9312	6.25E+22	7.57E+22	1.77E+22	7.36E+22	2.94966
81	3	9	5	2	3.02621	0.786711	3.43	0.641737	1.5794	0.0966623	0.0444949	0.00790761	0.139807	0.00599126	4.68594	-1.1948	4.89E+22	7.25E+22	1.02E+22	7.18E+22	2.95024
81	3	9	4	3	3.15625	0.786738	3.44	0.650436	1.5769	0.0947493	0.0437473	0.00777707	0.135545	0.00604052	4.93713	-1.1352	5.28E+22	7.36E+22	1.25E+22	7.25E+22	2.93204
81	3	9	3	4	3.26919	0.786765	3.45	0.658902	1.5744	0.0927569	0.042985	0.00762806	0.130608	0.00604052	5.16951	-1.0764	5.64E+22	7.47E+22	1.44E+22	7.32E+22	2.91384
81	3	9	2	5	3.36315	0.786792	3.46	0.667148	1.5719	0.0906795	0.0422071	0.00746042	0.124895	0.00599126	5.38026	-1.0184	5.97E+22	7.57E+22	1.61E+22	7.40E+22	2.89564
81	3	10	4	2	3.00857	0.786884	3.34	0.619724	1.5735	0.096321	0.0443926	0.00772202	0.132807	0.005929	4.5233	-1.2192	4.88E+22	7.34E+22	1.02E+22	7.27E+22	2.87802
81	3	10	3	3	3.12964	0.786911	3.35	0.629525	1.571	0.0943214	0.0436291	0.00757842	0.127892	0.00595725	4.74101	-1.1604	5.28E+22	7.46E+22	1.25E+22	7.35E+22	2.85982
81	3	10	2	4	3.22906	0.786938	3.36	0.639043	1.5685	0.0922376	0.0428502	0.00741452	0.12219	0.005929	4.93102	-1.1024	5.65E+22	7.57E+22	1.44E+22	7.43E+22	2.84162
81	3	11	3	2	2.99068	0.787056	3.25	0.592458	1.5676	0.0958242	0.04418	0.00746751	0.125093	0.00583741	4.35404	-1.2412	4.87E+22	7.43E+22	1.01E+22	7.37E+22	2.8058
81	3	11	2	3	3.09934	0.787083	3.26	0.603632	1.5651	0.0937322	0.0433986	0.00730519	0.1194	0.00583741	4.53467	-1.1832	5.28E+22	7.55E+22	1.24E+22	7.45E+22	2.7876
81	3	12	2	2	2.96868	0.787228	3.16	0.55847	1.5617	0.095166	0.0438568	0.00713389	0.116517	0.00571	4.1731	-1.2608	4.85E+22	7.52E+22	1.01E+22	7.45E+22	2.73358
81	4	2	11	2	3.39324	0.785626	3.96	0.710597	1.6115	0.101883	0.0413761	0.00718424	0.180178	0.00580916	5.17029	-1.074	5.25E+22	7.05E+22	1.03E+22	6.98E+22	3.37152
81	4	2	10	3	3.58403	0.785653	3.97	0.71552	1.609	0.100471	0.0406729	0.00712396	0.178456	0.005929	5.5723	-1.01	5.59E+22	7.15E+22	1.26E+22	7.04E+22	3.35332
81	4	2	9	4	3.7661	0.78568	3.98	0.720348	1.6065	0.0990037	0.0399552	0.00704759	0.176376	0.00601227	5.98551	-0.9468	5.90E+22	7.25E+22	1.46E+22	7.10E+22	3.33512
81	4	2	8	5	3.94262	0.785707	3.99	0.725082	1.604	0.0974804	0.0392223	0.00695493	0.173912	0.00606527	6.41872	-0.8844	6.19E+22	7.35E+22	1.63E+22	7.16E+22	3.31692
81	4	2	7	6	4.11509	0.785735	4	0.729726	1.6015	0.0958975	0.0384732	0.00684579	0.171031	0.00609111	6.87943	-0.8228	6.46E+22	7.44E+22	1.79E+22	7.23E+22	3.29872
81	4	2	6	7	4.28402	0.785762	4.01	0.734282	1.599	0.0942516	0.037707	0.00671999	0.167697	0.00609111	7.37519	-0.762	6.71E+22	7.54E+22	1.94E+22	7.29E+22	3.28052
81	4	2	5	8	4.44899	0.785789	4.02	0.738752	1.5965	0.0925392	0.0369228	0.00657731	0.163865	0.00606527	7.91414	-0.702	6.94E+22	7.64E+22	2.07E+22	7.35E+22	3.26232
81	4	2	4	9	4.60853	0.785817	4.03	0.743138	1.594	0.090756	0.0361192	0.00641758	0.15948	0.00601227	8.50529	-0.6428	7.15E+22	7.74E+22	2.20E+22	7.42E+22	3.24412
81	4	2	3	10	4.75945	0.785844	4.04	0.747443	1.5915	0.0888976	0.035295	0.0062406	0.154475	0.005929	9.15822	-0.5844	7.36E+22	7.84E+22	2.33E+22	7.49E+22	3.22592
81	4	2	2	11	4.89519	0.785871	4.05	0.751668	1.589	0.0869587	0.0344486	0.00604617	0.148767	0.00580916	9.8809	-0.5268	7.55E+22	7.94E+22	2.44E+22	7.56E+22	3.20772
81	4	3	10	2	3.35485	0.7858	3.87	0.705436	1.6056	0.102337	0.0420392	0.00748543	0.175979	0.005929	5.07344	-1.112	5.26E+22	7.18E+22	1.03E+22	7.11E+22	3.2993
81	4	3	9	3	3.53612	0.785827	3.88	0.71078	1.6031	0.100864	0.0413308	0.00741229	0.173946	0.00604052	5.44204	-1.0488	5.61E+22	7.28E+22	1.26E+22	7.17E+22	3.2811
81	4	3	8	4	3.70801	0.785855	3.89	0.716016	1.6006	0.0993351	0.0406079	0.00732259	0.171528	0.00611452	5.81598	-0.9864	5.93E+22	7.39E+22	1.46E+22	7.24E+22	3.2629
81	4	3	7	5	3.87333	0.785882	3.9	0.721147	1.5981	0.097747	0.03987	0.00721613	0.168694	0.0061571	6.20231	-0.9248	6.23E+22	7.49E+22	1.63E+22	7.31E+22	3.2447
81	4	3	6	6	4.03319	0.785909	3.91	0.726176	1.5956	0.0960966	0.039116	0.00709272	0.165407	0.00617103	6.60629	-0.864	6.51E+22	7.59E+22	1.79E+22	7.37E+22	3.2265
81	4	3	5	7	4.18753	0.785936	3.92	0.731107	1.5931	0.0943805	0.038345	0.00695217	0.161621	0.0061571	7.03236	-0.804	6.76E+22	7.69E+22	1.94E+22	7.44E+22	3.2083
81	4	3	4	8	4.33513	0.785964	3.93	0.735941	1.5906	0.0925945	0.0375561	0.00679428	0.157282	0.00611452	7.48424	-0.7448	7.00E+22	7.79E+22	2.07E+22	7.51E+22	3.1901
81	4	3	3	9	4.47308	0.785991	3.94	0.740682	1.5881	0.0907343	0.036748	0.00661987	0.152323	0.00604052	7.9642	-0.6864	7.23E+22	7.90E+22	2.20E+22	7.58E+22	3.1719
81	4	3	2	10	4.59537	0.786018	3.95	0.745332	1.5856	0.0887947	0.0359195	0.00642965	0.14666	0.005929	8.47055	-0.6288	7.44E+22	8.00E+22	2.32E+22	7.65E+22	3.1537
81	4	4	9	2	3.31802	0.785975	3.78	0.698513	1.5997	0.102662	0.0425677	0.00770139	0.17147	0.00601227	4.96232	-1.1476	5.26E+22	7.31E+22	1.03E+22	7.24E+22	3.22708
81	4	4	8	3	3.49082	0.786002	3.79	0.704337	1.5972	0.101126	0.0418521	0.00761578	0.169098	0.00611452	5.29944	-1.0852	5.63E+22	7.41E+22	1.26E+22	7.30E+22	3.20888
81	4	4	7	4	3.65346	0.786029	3.8	0.710039	1.5947	0.0995314	0.0411222	0.00751382	0.16631	0.00617811	5.63666	-1.0236	5.96E+22	7.52E+22	1.46E+22	7.37E+22	3.19068
81	4	4	6	5	3.80836	0.786056	3.81	0.715622	1.5922	0.0978752	0.040377	0.00739518	0.163068	0.00620877	5.97947	-0.9628	6.27E+22	7.62E+22	1.63E+22	7.44E+22	3.17248
81	4	4	5	6	3.95612	0.786083	3.82	0.721089	1.5897	0.0961539	0.0396158	0.00725968	0.159328	0.00620877	6.33114	-0.9028	6.55E+22	7.73E+22	1.79E+22	7.52E+22	3.15428
81	4	4	4	7	4.09591	0.78611	3.83	0.726445	1.5872	0.0943635	0.0388376	0.00710712	0.155034	0.00617811	6.69327	-0.8436	6.81E+22	7.83E+22	1.93E+22	7.59E+22	3.13608
81	4	4	3	8	4.22522	0.786138	3.84	0.731692	1.5847	0.0924996	0.0380414	0.00693731	0.150119	0.00611452	7.0653	-0.7852	7.06E+22	7.94E+22	2.07E+22	7.66E+22	3.11788
81	4	4	2	9	4.33855	0.786165	3.85	0.736834	1.5822	0.0905575	0.037226	0.00675007	0.144499	0.00601227	7.44216	-0.7276	7.30E+22	8.04E+22	2.20E+22	7.74E+22	3.09968
81	4	5	8	2	3.28516	0.786148	3.69	0.689535	1.5938	0.102856	0.0429681	0.00783752	0.16662	0.00606527	4.84298	-1.1808	5.26E+22	7.43E+22	1.02E+22	7.35E+22	3.15486
81	4	5	7	3	3.45027	0.786176	3.7	0.695913	1.5913	0.101254	0.0422437	0.00774039	0.163878	0.0061571	5.15032	-1.1192	5.64E+22	7.53E+22	1.26E+22	7.43E+22	3.13666
81	4	5	6	4	3.60422	0.786203	3.71	0.70215	1.5888	0.0995905	0.0415047	0.0076263	0.160681	0.00620877	5.45288	-1.0584	5.98E+22	7.64E+22	1.45E+22	7.50E+22	3.11846
81	4	5	5	5	3.74898	0.78623	3.72	0.70825	1.5863	0.0978627	0.0407503	0.00749508	0.156984	0.00622551	5.7547	-0.9984	6.29E+22	7.75E+22	1.63E+22	7.57E+22	3.10026
81	4	5	4	6	3.88441	0.786257	3.73	0.714219	1.5838	0.0960663	0.0399798	0.00734651	0.152733	0.00620877	6.05702	-0.9392	6.59E+22	7.86E+22	1.79E+22	7.65E+22	3.08206
81	4	5	3	7	4.00848	0.786284	3.74	0.720061	1.5813	0.0941972	0.0391921	0.00718043	0.147861	0.0061571	6.3584	-0.8808	6.86E+22	7.96E+22	1.93E+22	7.73E+22	3.06386
81	4	5	2	8	4.11624	0.786311	3.75	0.725779	1.5788	0.0922506	0.0383861	0.00699663	0.142281	0.00606527	6.65283	-0.8232	7.12E+22	8.07E+22	2.07E+22	7.80E+22	3.04566
81	4	6	7	2	3.25694	0.786322	3.6	0.678142	1.5879	0.102917	0.0432457	0.00789236	0.161394	0.00609111	4.71811	-1.2116	5.26E+22	7.54E+22	1.02E+22	7.47E+22	3.08264
81	4	6	6	3	3.41477	0.786349	3.61	0.685163	1.5854	0.101245	0.0425106	0.00778328	0.158241	0.00617103	4.9969	-1.1508	5.64E+22	7.65E+22	1.26E+22	7.54E+22	3.06444
81	4	6	5	4	3.56015	0.786376	3.62	0.692021	1.5829	0.0995096	0.0417608	0.00765678	0.154587	0.00620877	5.26616	-1.0908	5.99E+22	7.76E+22	1.45E+22	7.62E+22	3.04624
81	4	6	4	5	3.69435	0.786403	3.63	0.698721	1.5804	0.097706	0.0409953	0.00751267	0.150378	0.00620877	5.52835	-1.0316	6.31E+22	7.87E+22	1.63E+22	7.70E+22	3.02804
81	4	6	3	6	3.81608	0.78643	3.64	0.705269	1.5779	0.0958302	0.0402133	0.00735076	0.145546	0.00617103	5.7823	-0.9732	6.61E+22	7.98E+22	1.78E+22	7.78E+22	3.00984
81	4	6	2	7	3.92101	0.786457	3.65	0.71167	1.5754	0.0938776	0.0394139	0.00717086	0.140004	0.00609111	6.02224	-0.9156	6.90E+22	8.09E+22	1.93E+22	7.86E+22	2.99164
81	4	7	6	2	3.23318	0.786495	3.51	0.663879	1.582	0.102842	0.0434044	0.00786765	0.155748	0.00609111	4.58869	-1.24	5.25E+22	7.64E+22	1.02E+22	7.57E+22	3.01042
81	4	7	5	3	3.38374	0.786522	3.52	0.671657	1.5795	0.101097	0.042657	0.00774634	0.152136	0.0061571	4.83957	-1.18	5.64E+22	7.75E+22	1.25E+22	7.65E+22	2.99222
81	4	7	4	4	3.52001	0.786549	3.53	0.679243	1.577	0.0992851	0.0418944	0.00760714	0.147967	0.00617811	5.07592	-1.1208	6.00E+22	7.87E+22	1.45E+22	7.73E+22	2.97402
81	4	7	3	5	3.64215	0.786576	3.54	0.686644	1.5745	0.0974012	0.0411158	0.00744986	0.143172	0.0061571	5.2982	-1.0624	6.33E+22	7.98E+22	1.62E+22	7.81E+22	2.95582
81	4	7	2	6	3.74669	0.786603	3.55	0.693867	1.572	0.095441	0.0403204	0.00727431	0.137665	0.00609111	5.50157	-1.0048	6.64E+22	8.09E+22	1.78E+22	7.90E+22	2.93762
81	4	8	5	2	3.21315	0.786668	3.42	0.646166	1.5761	0.102628	0.0434469	0.00776529	0.149627	0.00606527	4.45456	-1.266	5.23E+22	7.74E+22	1.02E+22	7.67E+22	2.9382
81	4	8	4	3	3.35585	0.786695	3.43	0.654848	1.5736	0.100806	0.0426855	0.00763144	0.145496	0.00611452	4.67734	-1.2068	5.64E+22	7.85E+22	1.25E+22	7.75E+22	2.92
81	4	8	3	4	3.48146	0.786722	3.44	0.6633	1.5711	0.0989129	0.0419083	0.00747924	0.140737	0.00611452	4.87979	-1.1484	6.00E+22	7.97E+22	1.45E+22	7.84E+22	2.9018
81	4	8	2	5	3.58802	0.786749	3.45	0.671532	1.5686	0.0969437	0.0411147	0.0073085	0.135262	0.00606527	5.05911	-1.0908	6.34E+22	8.09E+22	1.62E+22	7.92E+22	2.8836
81	4	9	4	2	3.1956	0.786841	3.33	0.624242	1.5702	0.102271	0.0433753	0.0075916	0.142964	0.00601227	4.31455	-1.2896	5.22E+22	7.83E+22	1.02E+22	7.76E+22	2.86598
81	4	9	3	3	3.32887	0.786868	3.34	0.634024	1.5677	0.100367	0.0425979	0.00744568	0.138238	0.00604052	4.50782	-1.2312	5.63E+22	7.95E+22	1.25E+22	7.85E+22	2.84778
81	4	9	2	4	3.4403	0.786895	3.35	0.643524	1.5652	0.0983878	0.0418043	0.00727969	0.132791	0.00601227	4.67288	-1.1736	6.00E+22	8.07E+22	1.45E+22	7.93E+22	2.82958
81	4	10	3	2	3.17838	0.787013	3.24	0.597077	1.5643	0.101766	0.0431905	0.00735196	0.135672	0.005929	4.16632	-1.3108	5.20E+22	7.91E+22	1.02E+22	7.84E+22	2.79376
81	4	10	2	3	3.29874	0.78704	3.25	0.608228	1.5618	0.0997754	0.0423952	0.00718789	0.130249	0.005929	4.32636	-1.2532	5.62E+22	8.03E+22	1.25E+22	7.93E+22	2.77556
81	4	11	2	2	3.15756	0.787185	3.15	0.563213	1.5584	0.101108	0.0428925	0.00703278	0.127633	0.00580916	4.00539	-1.3296	5.18E+22	7.99E+22	1.02E+22	7.92E+22	2.72154
81	5	2	10	2	3.54337	0.785757	3.86	0.709504	1.6023	0.108148	0.0407353	0.00721465	0.184404	0.00587974	4.68937	-1.1872	5.61E+22	7.69E+22	1.03E+22	7.62E+22	3.28726
81	5	2	9	3	3.74288	0.785784	3.87	0.714838	1.5998	0.106736	0.0400089	0.00713938	0.182364	0.00599126	5.00975	-1.1244	5.98E+22	7.80E+22	1.27E+22	7.69E+22	3.26906
81	5	2	8	4	3.93366	0.785811	3.88	0.720065	1.5973	0.105274	0.0392669	0.00704752	0.17995	0.00606527	5.32965	-1.0624	6.31E+22	7.91E+22	1.46E+22	7.77E+22	3.25086
81	5	2	7	5	4.11885	0.785838	3.89	0.725186	1.5948	0.103757	0.0385085	0.00693886	0.177133	0.00610785	5.65457	-1.0012	6.62E+22	8.02E+22	1.64E+22	7.85E+22	3.23266
81	5	2	6	6	4.29975	0.785866	3.9	0.730207	1.5923	0.102184	0.0377326	0.00681322	0.173877	0.00612177	5.98805	-0.9408	6.91E+22	8.12E+22	1.80E+22	7.92E+22	3.21446
81	5	2	5	7	4.47646	0.785893	3.91	0.735128	1.5898	0.100551	0.0369383	0.00667039	0.170139	0.00610785	6.33242	-0.8812	7.18E+22	8.23E+22	1.95E+22	8.00E+22	3.19626
81	5	2	4	8	4.64786	0.78592	3.92	0.739954	1.5873	0.0988553	0.0361242	0.0065102	0.165871	0.00606527	6.68884	-0.8224	7.43E+22	8.35E+22	2.08E+22	8.08E+22	3.17806
81	5	2	3	9	4.81104	0.785947	3.93	0.744687	1.5848	0.0970931	0.035289	0.00633243	0.16101	0.00599126	7.05644	-0.7644	7.67E+22	8.46E+22	2.21E+22	8.16E+22	3.15986
81	5	2	2	10	4.95967	0.785975	3.94	0.749329	1.5823	0.0952604	0.0344312	0.00613691	0.15548	0.00587974	7.42994	-0.7072	7.90E+22	8.57E+22	2.33E+22	8.24E+22	3.14166
81	5	3	9	2	3.50952	0.785931	3.77	0.702647	1.5964	0.108427	0.0413176	0.00745536	0.180009	0.00599126	4.62091	-1.222	5.61E+22	7.80E+22	1.03E+22	7.74E+22	3.21504
81	5	3	8	3	3.69946	0.785958	3.78	0.708461	1.5939	0.106955	0.0405849	0.00736645	0.177643	0.00609352	4.91605	-1.16	5.98E+22	7.92E+22	1.26E+22	7.81E+22	3.19684
81	5	3	7	4	3.87979	0.785985	3.79	0.714153	1.5914	0.105429	0.0398368	0.00726074	0.174873	0.0061571	5.20676	-1.0988	6.33E+22	8.03E+22	1.46E+22	7.89E+22	3.17864
81	5	3	6	5	4.0532	0.786013	3.8	0.719726	1.5889	0.103847	0.0390722	0.00713931	0.171665	0.00618777	5.49743	-1.0384	6.64E+22	8.14E+22	1.64E+22	7.97E+22	3.16044
81	5	3	5	6	4.22043	0.78604	3.81	0.725184	1.5864	0.102206	0.0382903	0.00700112	0.167977	0.00618777	5.79014	-0.9788	6.94E+22	8.25E+22	1.80E+22	8.05E+22	3.14224
81	5	3	4	7	4.38075	0.786067	3.82	0.730531	1.5839	0.100502	0.0374899	0.00684598	0.163757	0.0061571	6.08518	-0.92	7.22E+22	8.37E+22	1.94E+22	8.14E+22	3.12404
81	5	3	3	8	4.53158	0.786094	3.83	0.735769	1.5814	0.0987319	0.0366698	0.0066737	0.158946	0.00609352	6.38054	-0.862	7.48E+22	8.48E+22	2.08E+22	8.22E+22	3.10584
81	5	3	2	9	4.66717	0.786121	3.84	0.740903	1.5789	0.0968921	0.0358288	0.00648408	0.153466	0.00599126	6.66985	-0.8048	7.73E+22	8.59E+22	2.21E+22	8.31E+22	3.08764
81	5	4	8	2	3.47695	0.786105	3.68	0.693739	1.5905	0.108581	0.0417663	0.00761438	0.175292	0.00606527	4.53614	-1.2544	5.60E+22	7.91E+22	1.03E+22	7.85E+22	3.14282
81	5	4	7	3	3.65822	0.786132	3.69	0.700105	1.588	0.107045	0.0410254	0.00751419	0.17257	0.0061571	4.8067	-1.1932	5.98E+22	8.03E+22	1.26E+22	7.93E+22	3.12462
81	5	4	6	4	3.82882	0.786159	3.7	0.706332	1.5855	0.105454	0.040269	0.00739715	0.169409	0.00620877	5.06903	-1.1328	6.33E+22	8.14E+22	1.46E+22	8.01E+22	3.10642
81	5	4	5	5	3.99088	0.786186	3.71	0.712422	1.583	0.103803	0.039496	0.00726307	0.165769	0.00622551	5.32639	-1.0732	6.66E+22	8.26E+22	1.64E+22	8.09E+22	3.08822
81	5	4	4	6	4.14437	0.786214	3.72	0.718381	1.5805	0.10209	0.0387056	0.00711177	0.161597	0.00620877	5.57929	-1.0144	6.97E+22	8.37E+22	1.79E+22	8.18E+22	3.07002
81	5	4	3	7	4.28723	0.786241	3.73	0.724213	1.578	0.100311	0.0378966	0.00694304	0.156834	0.0061571	5.82559	-0.9564	7.25E+22	8.49E+22	1.94E+22	8.27E+22	3.05182
81	5	4	2	8	4.41425	0.786268	3.74	0.729922	1.5755	0.0984628	0.0370678	0.0067567	0.151403	0.00606527	6.05889	-0.8992	7.52E+22	8.61E+22	2.08E+22	8.35E+22	3.03362
81	5	5	7	2	3.44815	0.786279	3.59	0.682417	1.5846	0.108609	0.0420873	0.00769165	0.170222	0.00610785	4.44061	-1.2844	5.59E+22	8.02E+22	1.03E+22	7.95E+22	3.0706
81	5	5	6	3	3.62134	0.786306	3.6	0.689426	1.5821	0.107006	0.0413364	0.00757945	0.167108	0.00618777	4.6871	-1.224	5.98E+22	8.13E+22	1.26E+22	8.04E+22	3.0524
81	5	5	5	4	3.78246	0.786333	3.61	0.696272	1.5796	0.105345	0.0405696	0.00744995	0.163514	0.00622551	4.92151	-1.1644	6.34E+22	8.25E+22	1.46E+22	8.12E+22	3.0342
81	5	5	4	5	3.9329	0.78636	3.62	0.702961	1.5771	0.103622	0.0397861	0.00730293	0.15939	0.00622551	5.14582	-1.1056	6.67E+22	8.37E+22	1.63E+22	8.21E+22	3.016
81	5	5	3	6	4.07139	0.786387	3.63	0.709499	1.5746	0.101833	0.0389848	0.00713822	0.154673	0.00618777	5.35851	-1.0476	6.99E+22	8.49E+22	1.79E+22	8.30E+22	2.9978
81	5	5	2	7	4.19338	0.786414	3.64	0.71589	1.5721	0.0999749	0.0381647	0.00695562	0.149287	0.00610785	5.55378	-0.9904	7.28E+22	8.61E+22	1.94E+22	8.39E+22	2.9796
81	5	6	6	2	3.42373	0.786452	3.5	0.668229	1.5787	0.108506	0.0422852	0.00768778	0.16476	0.00612177	4.33682	-1.312	5.57E+22	8.11E+22	1.03E+22	8.05E+22	2.99838
81	5	6	5	3	3.58898	0.786479	3.51	0.675995	1.5762	0.106834	0.0415223	0.0075633	0.161211	0.00618777	4.55933	-1.2524	5.97E+22	8.23E+22	1.26E+22	8.14E+22	2.98018
81	5	6	4	4	3.7402	0.786506	3.52	0.683568	1.5737	0.105099	0.0407433	0.00742103	0.157132	0.00620877	4.76559	-1.1936	6.34E+22	8.35E+22	1.46E+22	8.23E+22	2.96198
81	5	6	3	5	3.87761	0.786533	3.53	0.690957	1.5712	0.103299	0.0399471	0.00726079	0.15246	0.00618777	4.95581	-1.1356	6.68E+22	8.48E+22	1.63E+22	8.32E+22	2.94378
81	5	6	2	6	3.99758	0.78656	3.54	0.698169	1.5687	0.101431	0.0391327	0.00708238	0.147118	0.00612177	5.12527	-1.0784	7.00E+22	8.60E+22	1.79E+22	8.41E+22	2.92558
81	5	7	5	2	3.40336	0.786625	3.41	0.650597	1.5728	0.108271	0.0423634	0.00760466	0.158859	0.00610785	4.22555	-1.3372	5.55E+22	8.20E+22	1.03E+22	8.14E+22	2.92616
81	5	7	4	3	3.56016	0.786652	3.42	0.659264	1.5703	0.106524	0.0415866	0.00746759	0.154823	0.0061571	4.42353	-1.2784	5.96E+22	8.33E+22	1.26E+22	8.23E+22	2.90796
81	5	7	3	4	3.69999	0.786679	3.43	0.667702	1.5678	0.104712	0.0407932	0.00731228	0.150194	0.0061571	4.60021	-1.2204	6.33E+22	8.45E+22	1.46E+22	8.32E+22	2.88976
81	5	7	2	5	3.82081	0.786706	3.44	0.675921	1.5653	0.102832	0.0399822	0.00713851	0.144894	0.00610785	4.7529	-1.1632	6.68E+22	8.58E+22	1.63E+22	8.42E+22	2.87156
81	5	8	4	2	3.38593	0.786798	3.32	0.628761	1.5669	0.107899	0.0423239	0.0074446	0.152461	0.00606527	4.10636	-1.36	5.52E+22	8.29E+22	1.03E+22	8.22E+22	2.85394
81	5	8	3	3	3.53277	0.786825	3.33	0.638525	1.5644	0.106074	0.0415314	0.00729621	0.147873	0.00609352	4.27814	-1.302	5.94E+22	8.41E+22	1.26E+22	8.32E+22	2.83574
81	5	8	2	4	3.65764	0.786851	3.34	0.648008	1.5619	0.10418	0.0407215	0.00712799	0.142612	0.00606527	4.42158	-1.2448	6.33E+22	8.54E+22	1.45E+22	8.42E+22	2.81754
81	5	9	3	2	3.36936	0.78697	3.23	0.601695	1.561	0.107385	0.0421682	0.00722045	0.145494	0.00599126	3.97744	-1.3804	5.50E+22	8.37E+22	1.02E+22	8.30E+22	2.78172
81	5	9	2	3	3.50271	0.786997	3.24	0.612823	1.5585	0.105477	0.0413577	0.00705447	0.14027	0.00599126	4.11927	-1.3232	5.92E+22	8.50E+22	1.26E+22	8.40E+22	2.76352
81	5	10	2	2	3.34969	0.787142	3.14	0.567951	1.5551	0.106724	0.0418965	0.00691632	0.137865	0.00587974	3.83488	-1.3984	5.47E+22	8.44E+22	1.02E+22	8.37E+22	2.7095
81	6	2	9	2	3.70003	0.785887	3.76	0.706787	1.5931	0.113907	0.0400176	0.00718771	0.188184	0.00592526	4.2863	-1.2964	5.92E+22	8.28E+22	1.04E+22	8.22E+22	3.203
81	6	2	8	3	3.90939	0.785915	3.77	0.71259	1.5906	0.112488	0.0392658	0.00709646	0.185815	0.00602752	4.54533	-1.2348	6.31E+22	8.40E+22	1.27E+22	8.30E+22	3.1848
81	6	2	7	4	4.10995	0.785942	3.78	0.718272	1.5881	0.11102	0.0384973	0.0069881	0.183054	0.00609111	4.79666	-1.174	6.66E+22	8.52E+22	1.47E+22	8.39E+22	3.1666
81	6	2	6	5	4.30471	0.785969	3.79	0.723836	1.5856	0.109499	0.0377109	0.00686244	0.179866	0.00612177	5.04392	-1.114	6.99E+22	8.64E+22	1.65E+22	8.48E+22	3.1484
81	6	2	5	6	4.49463	0.785996	3.8	0.729285	1.5831	0.107924	0.0369055	0.0067208	0.176213	0.00612177	5.28842	-1.0548	7.30E+22	8.76E+22	1.81E+22	8.57E+22	3.1302
81	6	2	4	7	4.67912	0.786023	3.81	0.734622	1.5806	0.106292	0.0360799	0.00656315	0.172047	0.00609111	5.52969	-0.9964	7.59E+22	8.88E+22	1.95E+22	8.66E+22	3.112
81	6	2	3	8	4.85563	0.786051	3.82	0.739852	1.5781	0.104599	0.0352327	0.00638847	0.167312	0.00602752	5.765	-0.9388	7.87E+22	9.00E+22	2.09E+22	8.75E+22	3.0938
81	6	2	2	9	5.01814	0.786078	3.83	0.744977	1.5756	0.102843	0.0343623	0.00619655	0.161937	0.00592526	5.98749	-0.882	8.13E+22	9.12E+22	2.22E+22	8.85E+22	3.0756
81	6	3	8	2	3.67145	0.786062	3.67	0.697947	1.5872	0.114025	0.0405182	0.00737003	0.183577	0.00602752	4.23678	-1.328	5.90E+22	8.38E+22	1.04E+22	8.32E+22	3.13078
81	6	3	7	3	3.87109	0.786089	3.68	0.704303	1.5847	0.112545	0.0397591	0.00726685	0.180864	0.00611936	4.4756	-1.2672	6.30E+22	8.51E+22	1.27E+22	8.41E+22	3.11258
81	6	3	6	4	4.06072	0.786116	3.69	0.710518	1.5822	0.111013	0.0389832	0.00714694	0.177726	0.00617103	4.70373	-1.2072	6.66E+22	8.63E+22	1.47E+22	8.50E+22	3.09438
81	6	3	5	5	4.24277	0.786143	3.7	0.716599	1.5797	0.109426	0.0381894	0.00701008	0.174123	0.00618777	4.92387	-1.148	7.00E+22	8.75E+22	1.64E+22	8.59E+22	3.07618
81	6	3	4	6	4.41732	0.78617	3.71	0.722548	1.5772	0.107783	0.0373766	0.00685611	0.170009	0.00617103	5.13608	-1.0896	7.32E+22	8.87E+22	1.80E+22	8.69E+22	3.05798
81	6	3	3	7	4.58232	0.786197	3.72	0.728371	1.5747	0.106078	0.0365435	0.00668482	0.165326	0.00611936	5.33791	-1.032	7.61E+22	9.00E+22	1.95E+22	8.78E+22	3.03978
81	6	3	2	8	4.73232	0.786224	3.73	0.734071	1.5722	0.104311	0.0356888	0.00649601	0.160005	0.00602752	5.52294	-0.9752	7.90E+22	9.12E+22	2.09E+22	8.88E+22	3.02158
81	6	4	7	2	3.64378	0.786235	3.58	0.686696	1.5813	0.114022	0.0408857	0.00747058	0.178634	0.00609111	4.16985	-1.3572	5.88E+22	8.48E+22	1.03E+22	8.42E+22	3.05856
81	6	4	6	3	3.83439	0.786262	3.59	0.693694	1.5788	0.112478	0.0401172	0.00735535	0.175544	0.00617103	4.38833	-1.2972	6.28E+22	8.60E+22	1.27E+22	8.51E+22	3.04036
81	6	4	5	4	4.01349	0.78629	3.6	0.700529	1.5763	0.110879	0.0393316	0.0072229	0.171991	0.00620877	4.59295	-1.238	6.66E+22	8.73E+22	1.47E+22	8.61E+22	3.02216
81	6	4	4	5	4.18266	0.786317	3.61	0.707207	1.5738	0.109222	0.038528	0.00707306	0.167928	0.00620877	4.78535	-1.1796	7.00E+22	8.86E+22	1.64E+22	8.70E+22	3.00396
81	6	4	3	6	4.34066	0.786344	3.62	0.713734	1.5713	0.107506	0.0377052	0.00690562	0.163296	0.00617103	4.96385	-1.122	7.33E+22	8.98E+22	1.80E+22	8.80E+22	2.98576
81	6	4	2	7	4.48272	0.786371	3.63	0.720116	1.5688	0.105726	0.0368619	0.00672039	0.158028	0.00609111	5.12281	-1.0652	7.63E+22	9.11E+22	1.95E+22	8.90E+22	2.96756
81	6	5	6	2	3.61955	0.786409	3.49	0.672584	1.5754	0.113894	0.0411255	0.0074884	0.173321	0.00612177	4.09045	-1.384	5.86E+22	8.57E+22	1.03E+22	8.51E+22	2.98634
81	6	5	5	3	3.80142	0.786436	3.5	0.680336	1.5729	0.112282	0.0403454	0.00736082	0.169817	0.00618777	4.28825	-1.3248	6.27E+22	8.70E+22	1.27E+22	8.61E+22	2.96814
81	6	5	4	4	3.96968	0.786463	3.51	0.687897	1.5704	0.110613	0.039548	0.00721556	0.165802	0.00620877	4.46864	-1.2664	6.65E+22	8.83E+22	1.47E+22	8.70E+22	2.94994
81	6	5	3	5	4.12466	0.78649	3.52	0.695274	1.5679	0.108883	0.0387322	0.00705243	0.161221	0.00618777	4.63169	-1.2088	7.00E+22	8.95E+22	1.64E+22	8.80E+22	2.93174
81	6	5	2	6	4.26256	0.786517	3.53	0.702475	1.5654	0.10709	0.0378969	0.00687123	0.156002	0.00612177	4.77289	-1.152	7.33E+22	9.08E+22	1.80E+22	8.90E+22	2.91354
81	6	6	5	2	3.59926	0.786582	3.4	0.655031	1.5695	0.113639	0.0412413	0.00742538	0.167597	0.00612177	4.00069	-1.4084	5.83E+22	8.66E+22	1.03E+22	8.59E+22	2.91412
81	6	6	4	3	3.77199	0.786609	3.41	0.663684	1.567	0.111955	0.0404477	0.00728516	0.163631	0.00617103	4.17695	-1.35	6.25E+22	8.79E+22	1.27E+22	8.69E+22	2.89592
81	6	6	3	4	3.928	0.786636	3.42	0.672108	1.5645	0.110212	0.0396363	0.00712679	0.159098	0.00617103	4.33136	-1.2924	6.64E+22	8.92E+22	1.46E+22	8.80E+22	2.87772
81	6	6	2	5	4.06518	0.786663	3.43	0.680313	1.562	0.108405	0.038806	0.00695008	0.153928	0.00612177	4.46136	-1.2356	7.00E+22	9.05E+22	1.64E+22	8.90E+22	2.85952
81	6	7	4	2	3.58217	0.786754	3.31	0.633282	1.5636	0.113251	0.0412358	0.00728339	0.161412	0.00609111	3.90091	-1.4304	5.80E+22	8.73E+22	1.03E+22	8.67E+22	2.8419
81	6	7	3	3	3.74431	0.786781	3.32	0.643028	1.5611	0.111493	0.0404266	0.00713024	0.156926	0.00611936	4.0538	-1.3728	6.23E+22	8.87E+22	1.26E+22	8.78E+22	2.8237
81	6	7	2	4	3.88445	0.786808	3.33	0.652495	1.5586	0.109671	0.0395989	0.00695906	0.151803	0.00609111	4.17847	-1.316	6.62E+22	9.00E+22	1.46E+22	8.88E+22	2.8055
81	6	8	3	2	3.56639	0.786927	3.22	0.606314	1.5577	0.112727	0.0411107	0.00707262	0.154704	0.00602752	3.78994	-1.45	5.77E+22	8.81E+22	1.03E+22	8.75E+22	2.76968
81	6	8	2	3	3.71435	0.786954	3.23	0.61742	1.5552	0.11089	0.0402836	0.00690457	0.149626	0.00602752	3.91568	-1.3932	6.20E+22	8.94E+22	1.26E+22	8.85E+22	2.75148
81	6	9	2	2	3.54793	0.787099	3.13	0.572688	1.5518	0.112063	0.0408664	0.00678413	0.147394	0.00592526	3.6644	-1.4672	5.73E+22	8.87E+22	1.03E+22	8.81E+22	2.69746
81	7	2	8	2	3.86668	0.786018	3.66	0.702159	1.5839	0.119227	0.0392195	0.0071041	0.191523	0.0059476	3.94117	-1.4016	6.18E+22	8.84E+22	1.04E+22	8.78E+22	3.11874
81	7	2	7	3	4.08726	0.786045	3.67	0.708505	1.5814	0.117794	0.0384399	0.00699801	0.188811	0.00603944	4.15231	-1.3412	6.58E+22	8.97E+22	1.28E+22	8.87E+22	3.10054
81	7	2	6	4	4.29882	0.786072	3.68	0.71471	1.5789	0.116313	0.037642	0.00687529	0.185684	0.00609111	4.35099	-1.2816	6.96E+22	9.09E+22	1.48E+22	8.97E+22	3.08234
81	7	2	5	5	4.50411	0.7861	3.69	0.720781	1.5764	0.11478	0.0368247	0.00673573	0.182106	0.00610785	4.53953	-1.2228	7.31E+22	9.22E+22	1.65E+22	9.07E+22	3.06414
81	7	2	4	6	4.70342	0.786127	3.7	0.726721	1.5739	0.113194	0.0359866	0.00657916	0.178031	0.00609111	4.71774	-1.1648	7.64E+22	9.35E+22	1.81E+22	9.18E+22	3.04594
81	7	2	3	7	4.89477	0.786154	3.71	0.732534	1.5714	0.111553	0.0351263	0.00640538	0.173407	0.00603944	4.88304	-1.1076	7.95E+22	9.49E+22	1.96E+22	9.28E+22	3.02774
81	7	2	2	8	5.07253	0.786181	3.72	0.738225	1.5689	0.109853	0.0342419	0.00621419	0.168168	0.0059476	5.02917	-1.0512	8.25E+22	9.62E+22	2.10E+22	9.39E+22	3.00954
81	7	3	7	2	3.8441	0.786192	3.57	0.69098	1.578	0.119195	0.039637	0.00722879	0.186684	0.00603944	3.90418	-1.43	6.15E+22	8.93E+22	1.04E+22	8.87E+22	3.04652
81	7	3	6	3	4.05462	0.786219	3.58	0.697966	1.5755	0.1177	0.0388488	0.00711059	0.183608	0.00611936	4.0982	-1.3704	6.56E+22	9.06E+22	1.27E+22	8.97E+22	3.02832
81	7	3	5	4	4.25446	0.786246	3.59	0.70479	1.573	0.116154	0.0380422	0.00697529	0.180082	0.0061571	4.27712	-1.3116	6.95E+22	9.19E+22	1.47E+22	9.07E+22	3.01012
81	7	3	4	5	4.44545	0.786273	3.6	0.711458	1.5705	0.114554	0.037216	0.00682268	0.17606	0.0061571	4.44235	-1.2536	7.31E+22	9.32E+22	1.65E+22	9.18E+22	2.99192
81	7	3	3	6	4.62642	0.7863	3.61	0.717975	1.568	0.112899	0.0363689	0.00665258	0.171491	0.00611936	4.5922	-1.1964	7.64E+22	9.46E+22	1.81E+22	9.28E+22	2.97372
81	7	3	2	7	4.79243	0.786327	3.62	0.724347	1.5655	0.111185	0.0354994	0.0064648	0.16631	0.00603944	4.72122	-1.14	7.96E+22	9.59E+22	1.96E+22	9.39E+22	2.95552
81	7	4	6	2	3.82193	0.786365	3.48	0.676942	1.5721	0.119044	0.0399215	0.00726915	0.181495	0.00609111	3.84908	-1.456	6.12E+22	9.01E+22	1.04E+22	8.95E+22	2.9743
81	7	4	5	3	4.02277	0.786392	3.49	0.684682	1.5696	0.117483	0.0391224	0.00713854	0.178019	0.0061571	4.02522	-1.3972	6.54E+22	9.15E+22	1.27E+22	9.06E+22	2.9561
81	7	4	4	4	4.21069	0.78642	3.5	0.692231	1.5671	0.115869	0.0383046	0.00699036	0.17405	0.00617811	4.18321	-1.3392	6.93E+22	9.28E+22	1.47E+22	9.16E+22	2.9379
81	7	4	3	5	4.38612	0.786447	3.51	0.699597	1.5646	0.114199	0.0374669	0.00682441	0.169535	0.0061571	4.32306	-1.282	7.30E+22	9.42E+22	1.65E+22	9.27E+22	2.9197
81	7	4	2	6	4.54513	0.786474	3.52	0.706787	1.5621	0.11247	0.0366079	0.00664051	0.164408	0.00609111	4.44048	-1.2256	7.64E+22	9.55E+22	1.81E+22	9.38E+22	2.9015
81	7	5	5	2	3.80267	0.786539	3.39	0.659469	1.5662	0.118768	0.0400774	0.00722707	0.175916	0.00610785	3.78015	-1.4796	6.09E+22	9.09E+22	1.04E+22	9.03E+22	2.90208
81	7	5	4	3	3.99357	0.786566	3.4	0.668107	1.5637	0.117139	0.0392652	0.00708377	0.171998	0.0061571	3.9373	-1.4216	6.52E+22	9.23E+22	1.27E+22	9.14E+22	2.88388
81	7	5	3	4	4.16822	0.786593	3.41	0.676517	1.5612	0.115453	0.0384338	0.00692243	0.167535	0.0061571	4.07236	-1.3644	6.92E+22	9.37E+22	1.47E+22	9.25E+22	2.86568
81	7	5	2	5	4.32443	0.78662	3.42	0.68471	1.5587	0.113709	0.037582	0.00674284	0.162463	0.00610785	4.18293	-1.308	7.29E+22	9.51E+22	1.65E+22	9.36E+22	2.84748
81	7	6	4	2	3.78647	0.786711	3.3	0.637805	1.5603	0.118366	0.040108	0.00710445	0.169904	0.00609111	3.69889	-1.5008	6.05E+22	9.17E+22	1.04E+22	9.11E+22	2.82986
81	7	6	3	3	3.96603	0.786738	3.31	0.647534	1.5578	0.116664	0.0392803	0.00694816	0.165492	0.00611936	3.8351	-1.4436	6.49E+22	9.31E+22	1.27E+22	9.22E+22	2.81166
81	7	6	2	4	4.12374	0.786765	3.32	0.656986	1.5553	0.114903	0.0384328	0.00677336	0.160472	0.00609111	3.9434	-1.3872	6.90E+22	9.45E+22	1.47E+22	9.33E+22	2.79346
81	7	7	3	2	3.7718	0.786884	3.21	0.610934	1.5544	0.117832	0.0400151	0.0069081	0.163405	0.00603944	3.60486	-1.5196	6.01E+22	9.24E+22	1.04E+22	9.18E+22	2.75764
81	7	7	2	3	3.9364	0.786911	3.22	0.622018	1.5519	0.116054	0.0391696	0.00673785	0.158435	0.00603944	3.71636	-1.4632	6.46E+22	9.38E+22	1.27E+22	9.29E+22	2.73944
81	7	8	2	2	3.75478	0.787056	3.12	0.577421	1.5485	0.117161	0.0397996	0.00663586	0.156349	0.0059476	3.4953	-1.536	5.98E+22	9.30E+22	1.03E+22	9.24E+22	2.68542
81	8	2	7	2	4.04684	0.786148	3.56	0.695269	1.5747	0.124158	0.0383365	0.00696591	0.194419	0.0059476	3.63999	-1.5028	6.39E+22	9.36E+22	1.04E+22	9.30E+22	3.03448
81	8	2	6	3	4.28023	0.786176	3.57	0.702244	1.5722	0.122705	0.0375263	0.00684481	0.191347	0.00602752	3.81242	-1.4436	6.82E+22	9.50E+22	1.28E+22	9.41E+22	3.01628
81	8	2	5	4	4.50415	0.786203	3.58	0.709057	1.5697	0.121205	0.036696	0.00670672	0.187835	0.00606527	3.96892	-1.3852	7.21E+22	9.64E+22	1.48E+22	9.52E+22	2.99808
81	8	2	4	5	4.72075	0.78623	3.59	0.715715	1.5672	0.119654	0.0358443	0.00655143	0.183841	0.00606527	4.11074	-1.3276	7.59E+22	9.78E+22	1.66E+22	9.64E+22	2.97988
81	8	2	3	6	4.92901	0.786257	3.6	0.722222	1.5647	0.11805	0.0349695	0.00637875	0.179315	0.00602752	4.23621	-1.2708	7.93E+22	9.92E+22	1.82E+22	9.75E+22	2.96168
81	8	2	2	7	5.12386	0.786284	3.61	0.728585	1.5622	0.116392	0.03407	0.00618849	0.174197	0.0059476	4.34018	-1.2148	8.26E+22	1.01E+23	1.97E+22	9.87E+22	2.94348
81	8	3	6	2	4.03096	0.786322	3.47	0.681305	1.5688	0.123984	0.0386692	0.00702966	0.18933	0.00602752	3.61092	-1.528	6.36E+22	9.44E+22	1.04E+22	9.38E+22	2.96226
81	8	3	5	3	4.25367	0.786349	3.48	0.689032	1.5663	0.122468	0.0378488	0.0068961	0.185871	0.00609352	3.76795	-1.4696	6.79E+22	9.58E+22	1.28E+22	9.50E+22	2.94406
81	8	3	4	4	4.46446	0.786376	3.49	0.69657	1.5638	0.120901	0.0370081	0.00674507	0.181932	0.00611452	3.90638	-1.412	7.19E+22	9.73E+22	1.48E+22	9.61E+22	2.92586
81	8	3	3	5	4.66396	0.786403	3.5	0.703925	1.5613	0.119282	0.0361457	0.00657638	0.177464	0.00609352	4.02623	-1.3552	7.57E+22	9.87E+22	1.66E+22	9.73E+22	2.90766
81	8	3	2	6	4.84812	0.78643	3.51	0.711104	1.5588	0.117607	0.03526	0.00638983	0.172405	0.00602752	4.12343	-1.2992	7.93E+22	1.00E+23	1.82E+22	9.85E+22	2.88946
81	8	4	5	2	4.01481	0.786495	3.38	0.66391	1.5629	0.12369	0.038868	0.00700938	0.183871	0.00606527	3.5631	-1.5508	6.32E+22	9.52E+22	1.04E+22	9.46E+22	2.89004
81	8	4	4	3	4.22665	0.786522	3.39	0.672534	1.5604	0.122107	0.038035	0.00686307	0.179986	0.00611452	3.70338	-1.4932	6.76E+22	9.66E+22	1.28E+22	9.58E+22	2.87184
81	8	4	3	4	4.42298	0.786549	3.4	0.680932	1.5579	0.120471	0.0371812	0.00669882	0.175573	0.00611452	3.82151	-1.4364	7.17E+22	9.81E+22	1.48E+22	9.69E+22	2.85364
81	8	4	2	5	4.6016	0.786576	3.41	0.689112	1.5554	0.11878	0.0363053	0.00651644	0.170572	0.00606527	3.9153	-1.3804	7.55E+22	9.95E+22	1.66E+22	9.81E+22	2.83544
81	8	5	4	2	4.00062	0.786668	3.29	0.642331	1.557	0.123272	0.0389369	0.00690696	0.178001	0.00606527	3.50006	-1.5712	6.28E+22	9.59E+22	1.04E+22	9.53E+22	2.81782
81	8	5	3	3	4.20025	0.786695	3.3	0.652043	1.5545	0.12162	0.0380887	0.0067476	0.173642	0.00609352	3.62149	-1.5144	6.73E+22	9.74E+22	1.28E+22	9.65E+22	2.79962
81	8	5	2	4	4.3784	0.786722	3.31	0.66148	1.552	0.119911	0.0372192	0.00656984	0.168698	0.00606527	3.71546	-1.4584	7.14E+22	9.88E+22	1.48E+22	9.77E+22	2.78142
81	8	6	3	2	3.98774	0.786841	3.2	0.615554	1.5511	0.122727	0.0388782	0.00672652	0.171671	0.00602752	3.42239	-1.5892	6.23E+22	9.65E+22	1.04E+22	9.60E+22	2.7456
81	8	6	2	3	4.17149	0.786868	3.21	0.626618	1.5486	0.121001	0.0380123	0.00655392	0.166782	0.00602752	3.52125	-1.5332	6.69E+22	9.80E+22	1.28E+22	9.72E+22	2.7274
81	8	7	2	2	3.97262	0.787013	3.11	0.582153	1.5452	0.12205	0.038693	0.00647115	0.164822	0.0059476	3.32807	-1.6048	6.19E+22	9.71E+22	1.04E+22	9.66E+22	2.67338
81	9	2	6	2	4.24435	0.786279	3.46	0.685672	1.5655	0.128739	0.0373636	0.00676956	0.196867	0.00592526	3.37255	-1.6	6.57E+22	9.86E+22	1.05E+22	9.81E+22	2.95022
81	9	2	5	3	4.49237	0.786306	3.47	0.693388	1.563	0.127261	0.0365192	0.00663312	0.193415	0.00599126	3.51255	-1.542	7.02E+22	1.00E+23	1.29E+22	9.93E+22	2.93202
81	9	2	4	4	4.72993	0.786333	3.48	0.700914	1.5605	0.125736	0.0356526	0.00647932	0.189494	0.00601227	3.63373	-1.4848	7.43E+22	1.02E+23	1.49E+22	1.00E+23	2.91382
81	9	2	3	5	4.95796	0.78636	3.49	0.708258	1.558	0.124161	0.0347622	0.00630796	0.185056	0.00599126	3.73612	-1.4284	7.82E+22	1.03E+23	1.67E+22	1.02E+23	2.89562
81	9	2	2	6	5.17238	0.786387	3.5	0.715428	1.5555	0.122534	0.0338461	0.00611885	0.180045	0.00592526	3.81591	-1.3728	8.19E+22	1.05E+23	1.83E+22	1.03E+23	2.87742
81	9	3	5	2	4.23588	0.786452	3.37	0.668354	1.5596	0.128427	0.0376086	0.00677192	0.191507	0.00599126	3.3478	-1.622	6.52E+22	9.93E+22	1.05E+22	9.88E+22	2.878
81	9	3	4	3	4.47203	0.786479	3.38	0.676965	1.5571	0.126884	0.0367523	0.00662267	0.187641	0.00604052	3.47304	-1.5648	6.98E+22	1.01E+23	1.29E+22	1.00E+23	2.8598
81	9	3	3	4	4.69385	0.786506	3.39	0.68535	1.5546	0.125292	0.0358734	0.00645559	0.183262	0.00604052	3.57627	-1.5084	7.40E+22	1.02E+23	1.49E+22	1.01E+23	2.8416
81	9	3	2	5	4.89916	0.786533	3.4	0.693519	1.5521	0.123647	0.0349702	0.00627049	0.178312	0.00599126	3.65544	-1.4528	7.80E+22	1.04E+23	1.66E+22	1.03E+23	2.8234
81	9	4	4	2	4.226	0.786625	3.28	0.646859	1.5537	0.127995	0.0377185	0.00669055	0.185753	0.00601227	3.3035	-1.6416	6.48E+22	1.00E+23	1.05E+22	9.94E+22	2.80578
81	9	4	3	3	4.44897	0.786652	3.29	0.656556	1.5512	0.126384	0.0368474	0.0065282	0.181431	0.00604052	3.41178	-1.5852	6.94E+22	1.02E+23	1.28E+22	1.01E+23	2.78758
81	9	4	2	4	4.65118	0.786679	3.3	0.665978	1.5487	0.124721	0.0359532	0.00634756	0.176541	0.00601227	3.49312	-1.5296	7.37E+22	1.03E+23	1.49E+22	1.02E+23	2.76938
81	9	5	3	2	4.21623	0.786798	3.19	0.620175	1.5478	0.127438	0.0376961	0.00652755	0.179563	0.00599126	3.24212	-1.6588	6.43E+22	1.01E+23	1.05E+22	1.00E+23	2.73356
81	9	5	2	3	4.42227	0.786825	3.2	0.631219	1.5453	0.125757	0.0368075	0.00635244	0.174732	0.00599126	3.32971	-1.6032	6.90E+22	1.02E+23	1.28E+22	1.01E+23	2.71536
81	9	6	2	2	4.20386	0.78697	3.1	0.586884	1.5419	0.126754	0.0375431	0.00628965	0.172883	0.00592526	3.16266	-1.6736	6.39E+22	1.01E+23	1.04E+22	1.01E+23	2.66134
81	10	2	5	2	4.46364	0.786409	3.36	0.672803	1.5563	0.132999	0.036294	0.00651433	0.198859	0.00587974	3.13104	-1.6932	6.71E+22	1.03E+23	1.05E+22	1.03E+23	2.86596
81	10	2	4	3	4.72821	0.786436	3.37	0.681402	1.5538	0.131492	0.0354114	0.00636223	0.195003	0.005929	3.24277	-1.6364	7.18E+22	1.05E+23	1.29E+22	1.04E+23	2.84776
81	10	2	3	4	4.98018	0.786463	3.38	0.689774	1.5513	0.129938	0.0345039	0.00619239	0.190644	0.005929	3.33273	-1.5804	7.62E+22	1.07E+23	1.49E+22	1.05E+23	2.82956
81	10	2	2	5	5.21754	0.78649	3.39	0.697932	1.5488	0.128333	0.0335696	0.00600463	0.185728	0.00587974	3.39903	-1.5252	8.03E+22	1.08E+23	1.67E+22	1.07E+23	2.81136
81	10	3	4	2	4.46307	0.786582	3.27	0.651391	1.5504	0.132552	0.036448	0.00645486	0.193202	0.005929	3.10754	-1.712	6.66E+22	1.04E+23	1.05E+22	1.03E+23	2.79374
81	10	3	3	3	4.71343	0.786609	3.28	0.661072	1.5479	0.130979	0.0355512	0.0062896	0.188903	0.00595725	3.20402	-1.656	7.14E+22	1.06E+23	1.29E+22	1.05E+23	2.77554
81	10	3	2	4	4.94426	0.786636	3.29	0.67048	1.5454	0.129356	0.034629	0.00610614	0.18405	0.005929	3.27416	-1.6008	7.58E+22	1.07E+23	1.49E+22	1.06E+23	2.75734
81	10	4	3	2	4.45903	0.786754	3.18	0.624798	1.5445	0.131984	0.0364645	0.00631196	0.187127	0.005929	3.06314	-1.7284	6.61E+22	1.05E+23	1.05E+22	1.04E+23	2.72152
81	10	4	2	3	4.69128	0.786781	3.19	0.635823	1.542	0.130342	0.0355505	0.00613325	0.182336	0.005929	3.14064	-1.6732	7.09E+22	1.06E+23	1.29E+22	1.05E+23	2.70332
81	10	5	2	2	4.45097	0.786927	3.09	0.591614	1.5386	0.131291	0.0363456	0.00609099	0.180585	0.00587974	2.99861	-1.7424	6.56E+22	1.05E+23	1.05E+22	1.05E+23	2.6493
81	11	2	4	2	4.70988	0.786539	3.26	0.655925	1.5471	0.136961	0.0351198	0.00619953	0.20038	0.00580916	2.90918	-1.7824	6.82E+22	1.08E+23	1.06E+22	1.07E+23	2.7817
81	11	2	3	3	4.99259	0.786566	3.27	0.665593	1.5446	0.135421	0.0341938	0.00603142	0.196092	0.00583741	2.99498	-1.7268	7.31E+22	1.10E+23	1.30E+22	1.09E+23	2.7635
81	11	2	2	4	5.25775	0.786593	3.28	0.674987	1.5421	0.133833	0.0332397	0.00584522	0.191262	0.00580916	3.05507	-1.672	7.77E+22	1.11E+23	1.50E+22	1.10E+23	2.7453
81	11	3	3	2	4.71708	0.786711	3.17	0.629423	1.5412	0.136382	0.0351782	0.00607779	0.194399	0.00583741	2.88385	-1.798	6.76E+22	1.09E+23	1.06E+22	1.08E+23	2.70948
81	11	3	2	3	4.98049	0.786738	3.18	0.640429	1.5387	0.134774	0.0342353	0.00589618	0.189634	0.00583741	2.95224	-1.7432	7.26E+22	1.10E+23	1.30E+22	1.09E+23	2.69128
81	11	4	2	2	4.71633	0.786884	3.08	0.596343	1.5353	0.13568	0.0350957	0.00587481	0.187972	0.00580916	2.83503	-1.8112	6.71E+22	1.09E+23	1.06E+22	1.09E+23	2.63726
81	12	2	3	2	4.98897	0.786668	3.16	0.63405	1.5379	0.140645	0.0338308	0.00582445	0.201411	0.00571	2.70144	-1.8676	6.90E+22	1.12E+23	1.06E+22	1.12E+23	2.69744
81	12	2	2	3	5.28972	0.786695	3.17	0.645039	1.5354	0.139068	0.032855	0.00564001	0.196659	0.00571	2.76155	-1.8132	7.41E+22	1.14E+23	1.30E+22	1.13E+23	2.67924
81	12	3	2	2	5.00173	0.786841	3.07	0.601072	1.532	0.139934	0.0337876	0.00564074	0.195077	0.00571	2.67041	-1.88	6.84E+22	1.13E+23	1.06E+22	1.12E+23	2.62522
81	13	2	2	2	5.30671	0.786798	3.06	0.605802	1.5287	0.144064	0.0324142	0.00538844	0.201931	0.00557565	2.5021	-1.9488	6.95E+22	1.17E+23	1.07E+22	1.16E+23	2.61318
82	2	2	12	2	3.17298	0.785445	4.08	0.70329	1.627	0.0859887	0.0413291	0.00675568	0.166447	0.00541975	6.51741	-0.8064	4.28E+22	5.55E+22	1.02E+22	5.46E+22	3.47744
82	2	2	11	3	3.35829	0.785472	4.09	0.707861	1.6245	0.0844633	0.0406421	0.00671088	0.165056	0.00554716	7.22324	-0.7396	4.59E+22	5.63E+22	1.26E+22	5.49E+22	3.45924
82	2	2	10	4	3.53462	0.7855	4.1	0.712345	1.622	0.0828713	0.0399411	0.00665076	0.163309	0.00563876	8.00627	-0.6736	4.86E+22	5.70E+22	1.45E+22	5.51E+22	3.44104
82	2	2	9	5	3.70523	0.785527	4.11	0.716746	1.6195	0.0812085	0.0392255	0.00657512	0.161182	0.00570101	8.89984	-0.6084	5.10E+22	5.78E+22	1.63E+22	5.54E+22	3.42284
82	2	2	8	6	3.87179	0.785555	4.12	0.721066	1.617	0.07947	0.0384943	0.00648377	0.158644	0.00573727	9.9466	-0.544	5.31E+22	5.85E+22	1.78E+22	5.57E+22	3.40464
82	2	2	7	7	4.03503	0.785582	4.13	0.725306	1.6145	0.0776503	0.0377468	0.00637652	0.155658	0.00574919	11.2073	-0.4804	5.51E+22	5.92E+22	1.93E+22	5.60E+22	3.38644
82	2	2	6	8	4.19496	0.785609	4.14	0.729469	1.612	0.0757434	0.0369819	0.00625317	0.152181	0.00573727	12.7746	-0.4176	5.69E+22	6.00E+22	2.07E+22	5.63E+22	3.36824
82	2	2	5	9	4.35083	0.785637	4.15	0.733556	1.6095	0.0737419	0.0361985	0.00611352	0.148161	0.00570101	14.8004	-0.3556	5.85E+22	6.07E+22	2.20E+22	5.66E+22	3.35004
82	2	2	4	10	4.50082	0.785664	4.16	0.73757	1.607	0.0716376	0.0353953	0.00595738	0.143531	0.00563876	17.5546	-0.2944	5.99E+22	6.14E+22	2.32E+22	5.69E+22	3.33184
82	2	2	3	11	4.64134	0.785691	4.17	0.741511	1.6045	0.0694207	0.0345711	0.00578457	0.13821	0.00554716	21.5694	-0.234	6.12E+22	6.21E+22	2.43E+22	5.72E+22	3.31364
82	2	2	2	12	4.76533	0.785718	4.18	0.745383	1.602	0.0670797	0.0337243	0.00559487	0.132091	0.00541975	28.0692	-0.1744	6.23E+22	6.29E+22	2.55E+22	5.75E+22	3.29544
82	2	3	11	2	3.12657	0.78562	3.99	0.699509	1.6211	0.0867958	0.0421213	0.00714174	0.162302	0.00554716	6.30009	-0.85	4.35E+22	5.73E+22	1.02E+22	5.64E+22	3.40522
82	2	3	10	3	3.30149	0.785647	4	0.70445	1.6186	0.0852097	0.0414307	0.00708538	0.160602	0.00566701	6.92996	-0.784	4.66E+22	5.81E+22	1.26E+22	5.67E+22	3.38702
82	2	3	9	4	3.46688	0.785675	4.01	0.709295	1.6161	0.0835546	0.0407263	0.00701323	0.158519	0.00575027	7.61641	-0.7188	4.94E+22	5.89E+22	1.45E+22	5.70E+22	3.36882
82	2	3	8	5	3.62569	0.785702	4.02	0.714047	1.6136	0.0818259	0.0400075	0.00692509	0.156024	0.00580327	8.38409	-0.6544	5.20E+22	5.96E+22	1.63E+22	5.74E+22	3.35062
82	2	3	7	6	3.77926	0.785729	4.03	0.718708	1.6111	0.0800185	0.0392734	0.00682076	0.15308	0.00582911	9.26239	-0.5908	5.42E+22	6.04E+22	1.78E+22	5.77E+22	3.33242
82	2	3	6	7	3.9279	0.785757	4.04	0.723281	1.6086	0.0781265	0.0385231	0.00670004	0.149643	0.00582911	10.2906	-0.528	5.63E+22	6.12E+22	1.93E+22	5.81E+22	3.31422
82	2	3	5	8	4.07105	0.785784	4.05	0.727767	1.6061	0.0761434	0.0377557	0.00656275	0.145661	0.00580327	11.5253	-0.466	5.82E+22	6.20E+22	2.06E+22	5.84E+22	3.29602
82	2	3	4	9	4.20711	0.785811	4.06	0.73217	1.6036	0.0740613	0.0369702	0.0064087	0.141067	0.00575027	13.0521	-0.4048	5.99E+22	6.27E+22	2.19E+22	5.88E+22	3.27782
82	2	3	3	10	4.33279	0.785838	4.07	0.73649	1.6011	0.0718712	0.0361654	0.00623768	0.135778	0.00566701	15.0096	-0.3444	6.14E+22	6.35E+22	2.31E+22	5.91E+22	3.25962
82	2	3	2	11	4.44162	0.785866	4.08	0.740732	1.5986	0.0695626	0.0353399	0.00604951	0.129685	0.00554716	17.6373	-0.2848	6.29E+22	6.43E+22	2.43E+22	5.95E+22	3.24142
82	2	4	10	2	3.08203	0.785795	3.9	0.694204	1.6152	0.0874535	0.0427733	0.00744198	0.157836	0.00563876	6.08054	-0.8912	4.40E+22	5.90E+22	1.02E+22	5.81E+22	3.333
82	2	4	9	3	3.24784	0.785822	3.91	0.699567	1.6127	0.0858035	0.0420772	0.00737378	0.155798	0.00575027	6.64396	-0.826	4.72E+22	5.98E+22	1.25E+22	5.85E+22	3.3148
82	2	4	8	4	3.40349	0.785849	3.92	0.704821	1.6102	0.0840816	0.0413674	0.0072893	0.153346	0.00582428	7.24766	-0.7616	5.02E+22	6.06E+22	1.45E+22	5.88E+22	3.2966
82	2	4	7	5	3.55165	0.785877	3.93	0.709969	1.6077	0.0822831	0.0406432	0.00718836	0.150443	0.00586686	7.90997	-0.698	5.28E+22	6.14E+22	1.62E+22	5.92E+22	3.2784
82	2	4	6	6	3.69323	0.785904	3.94	0.715016	1.6052	0.0804023	0.0399038	0.00707075	0.147045	0.00588078	8.65107	-0.6352	5.52E+22	6.22E+22	1.78E+22	5.96E+22	3.2602
82	2	4	5	7	3.82806	0.785931	3.95	0.719963	1.6027	0.0784332	0.0391483	0.00693629	0.143099	0.00586686	9.49606	-0.5732	5.74E+22	6.30E+22	1.93E+22	6.00E+22	3.242
82	2	4	4	8	3.95481	0.785958	3.96	0.724813	1.6002	0.0763683	0.0383759	0.00678478	0.138538	0.00582428	10.4783	-0.512	5.94E+22	6.38E+22	2.06E+22	6.04E+22	3.2238
82	2	4	3	9	4.07052	0.785985	3.97	0.72957	1.5977	0.0741994	0.0375854	0.00661629	0.133278	0.00575027	11.6442	-0.4516	6.12E+22	6.47E+22	2.19E+22	6.08E+22	3.2056
82	2	4	2	10	4.16928	0.786013	3.98	0.734236	1.5952	0.0719165	0.0367757	0.00643154	0.127207	0.00563876	13.0588	-0.392	6.29E+22	6.55E+22	2.31E+22	6.12E+22	3.1874
82	2	5	9	2	3.04165	0.785969	3.81	0.687138	1.6093	0.0879621	0.0432933	0.00765834	0.153017	0.00570101	5.86454	-0.93	4.44E+22	6.05E+22	1.02E+22	5.97E+22	3.26078
82	2	5	8	3	3.19933	0.785996	3.82	0.692981	1.6068	0.0862445	0.04259	0.00757824	0.150607	0.00580327	6.36929	-0.8656	4.78E+22	6.14E+22	1.25E+22	6.01E+22	3.24258
82	2	5	7	4	3.34612	0.786023	3.83	0.698701	1.6043	0.0844519	0.0418728	0.00748179	0.147744	0.00586686	6.90107	-0.802	5.08E+22	6.22E+22	1.45E+22	6.05E+22	3.22438
82	2	5	6	5	3.4843	0.786051	3.84	0.704301	1.6018	0.0825792	0.0411412	0.00736868	0.144384	0.00589752	7.47345	-0.7392	5.35E+22	6.31E+22	1.62E+22	6.10E+22	3.20618
82	2	5	5	6	3.61433	0.786078	3.85	0.709785	1.5993	0.0806203	0.0403944	0.00723872	0.140472	0.00589752	8.09976	-0.6772	5.60E+22	6.39E+22	1.78E+22	6.14E+22	3.18798
82	2	5	4	7	3.7353	0.786105	3.86	0.715157	1.5968	0.0785685	0.0396315	0.00709171	0.135942	0.00586686	8.79485	-0.616	5.83E+22	6.48E+22	1.92E+22	6.18E+22	3.16978
82	2	5	3	8	3.84466	0.786132	3.87	0.720421	1.5943	0.0764159	0.0388515	0.00692745	0.130707	0.00580327	9.57582	-0.5556	6.04E+22	6.56E+22	2.06E+22	6.23E+22	3.15158
82	2	5	2	9	3.93699	0.786159	3.88	0.725578	1.5918	0.0741532	0.0380534	0.00674577	0.124654	0.00570101	10.461	-0.496	6.23E+22	6.65E+22	2.19E+22	6.28E+22	3.13338
82	2	6	8	2	3.006	0.786143	3.72	0.678016	1.6034	0.0883209	0.0436876	0.0077944	0.147804	0.00573727	5.65373	-0.9664	4.47E+22	6.20E+22	1.02E+22	6.12E+22	3.18856
82	2	6	7	3	3.15621	0.78617	3.73	0.684413	1.6009	0.0865317	0.0429753	0.00770287	0.14498	0.00582911	6.10596	-0.9028	4.82E+22	6.29E+22	1.25E+22	6.16E+22	3.17036
82	2	6	6	4	3.29459	0.786197	3.74	0.690668	1.5984	0.0846641	0.042249	0.0075944	0.141656	0.00588078	6.57408	-0.84	5.13E+22	6.38E+22	1.45E+22	6.21E+22	3.15216
82	2	6	5	5	3.42297	0.786224	3.75	0.696786	1.5959	0.0827124	0.0415082	0.0074688	0.137777	0.00589752	7.06778	-0.778	5.42E+22	6.47E+22	1.62E+22	6.26E+22	3.13396
82	2	6	4	6	3.54111	0.786252	3.76	0.702772	1.5934	0.08067	0.0407519	0.00732587	0.133274	0.00588078	7.59489	-0.7168	5.68E+22	6.55E+22	1.78E+22	6.31E+22	3.11576
82	2	6	3	7	3.64696	0.786279	3.77	0.70863	1.5909	0.0785296	0.0399794	0.00716543	0.12806	0.00582911	8.16183	-0.6564	5.91E+22	6.64E+22	1.92E+22	6.36E+22	3.09756
82	2	6	2	8	3.73563	0.786306	3.78	0.714364	1.5884	0.0762824	0.0391896	0.00698728	0.12202	0.00573727	8.77157	-0.5968	6.13E+22	6.73E+22	2.06E+22	6.41E+22	3.07936
82	2	7	7	2	2.97488	0.786317	3.63	0.666479	1.5975	0.0885283	0.0439611	0.00785048	0.142148	0.00574919	5.44794	-1.0004	4.50E+22	6.34E+22	1.02E+22	6.26E+22	3.11634
82	2	7	6	3	3.11794	0.786344	3.64	0.67352	1.595	0.0866634	0.0432381	0.0077471	0.138858	0.00582911	5.8523	-0.9376	4.86E+22	6.43E+22	1.25E+22	6.31E+22	3.09814
82	2	7	5	4	3.24792	0.786371	3.65	0.680396	1.5925	0.084716	0.0425011	0.00762632	0.135009	0.00586686	6.26272	-0.8756	5.18E+22	6.52E+22	1.45E+22	6.36E+22	3.07994
82	2	7	4	5	3.36598	0.786398	3.66	0.687114	1.59	0.0826799	0.0417491	0.00748794	0.130531	0.00586686	6.68545	-0.8144	5.47E+22	6.61E+22	1.62E+22	6.41E+22	3.06174
82	2	7	3	6	3.47078	0.786425	3.67	0.693679	1.5875	0.0805481	0.0409815	0.00733176	0.125335	0.00582911	7.12313	-0.754	5.74E+22	6.70E+22	1.78E+22	6.47E+22	3.04354
82	2	7	2	7	3.55806	0.786452	3.68	0.700096	1.585	0.0783123	0.0401973	0.0071576	0.119302	0.00574919	7.57341	-0.6944	5.99E+22	6.80E+22	1.92E+22	6.52E+22	3.02534
82	2	8	6	2	2.94769	0.78649	3.54	0.652071	1.5916	0.0885822	0.0441176	0.00782833	0.135986	0.00573727	5.246	-1.032	4.52E+22	6.47E+22	1.02E+22	6.39E+22	3.04412
82	2	8	5	3	3.08351	0.786517	3.55	0.659871	1.5891	0.0866366	0.0433824	0.00771282	0.132165	0.00580327	5.60573	-0.97	4.89E+22	6.56E+22	1.25E+22	6.44E+22	3.02592
82	2	8	4	4	3.20446	0.786544	3.56	0.667476	1.5866	0.084604	0.0426328	0.00757943	0.127709	0.00582428	5.96228	-0.9088	5.22E+22	6.66E+22	1.44E+22	6.50E+22	3.00772
82	2	8	3	5	3.31063	0.786571	3.57	0.674896	1.5841	0.0824777	0.0418679	0.00742797	0.122526	0.00580327	6.31823	-0.8484	5.52E+22	6.75E+22	1.62E+22	6.56E+22	2.98952
82	2	8	2	6	3.39858	0.786598	3.58	0.682136	1.5816	0.0802497	0.0410869	0.00725826	0.116494	0.00573727	6.66998	-0.7888	5.80E+22	6.85E+22	1.77E+22	6.61E+22	2.97132
82	2	9	5	2	2.92346	0.786663	3.45	0.634213	1.5857	0.0884792	0.0441598	0.00772983	0.12924	0.00570101	5.04605	-1.0612	4.53E+22	6.59E+22	1.02E+22	6.51E+22	2.9719
82	2	9	4	3	3.05135	0.78669	3.46	0.642919	1.5832	0.0864477	0.0434108	0.00760188	0.124802	0.00575027	5.3629	-1	4.91E+22	6.69E+22	1.25E+22	6.57E+22	2.9537
82	2	9	3	4	3.16165	0.786717	3.47	0.651392	1.5807	0.0843241	0.0426469	0.0074556	0.119627	0.00575027	5.66695	-0.9396	5.25E+22	6.78E+22	1.44E+22	6.63E+22	2.9355
82	2	9	2	5	3.2524	0.786744	3.48	0.659644	1.5782	0.0821008	0.0418672	0.00729077	0.11359	0.00570101	5.95585	-0.88	5.56E+22	6.88E+22	1.61E+22	6.69E+22	2.9173
82	2	10	4	2	2.90074	0.786835	3.36	0.612141	1.5798	0.0882154	0.0440897	0.00756124	0.121804	0.00563876	4.84547	-1.088	4.54E+22	6.70E+22	1.02E+22	6.62E+22	2.89968
82	2	10	3	3	3.01908	0.786862	3.37	0.62195	1.5773	0.086092	0.0433251	0.00742154	0.116632	0.00566701	5.11931	-1.0276	4.93E+22	6.80E+22	1.25E+22	6.69E+22	2.88148
82	2	10	2	4	3.11521	0.786889	3.38	0.631475	1.5748	0.0838706	0.042545	0.00726164	0.110583	0.00563876	5.36869	-0.968	5.28E+22	6.90E+22	1.44E+22	6.75E+22	2.86328
82	2	11	3	2	2.87726	0.787008	3.27	0.584818	1.5739	0.0877856	0.0439082	0.00732936	0.113535	0.00554716	4.64053	-1.1124	4.54E+22	6.80E+22	1.01E+22	6.73E+22	2.82746
82	2	11	2	3	2.98257	0.787034	3.28	0.596003	1.5714	0.0855636	0.0431261	0.0071711	0.107464	0.00554716	4.8682	-1.0528	4.94E+22	6.91E+22	1.24E+22	6.80E+22	2.80926
82	2	12	2	2	2.84905	0.787179	3.18	0.550772	1.568	0.0871837	0.0436154	0.00701835	0.104225	0.00541975	4.42524	-1.1344	4.53E+22	6.90E+22	1.01E+22	6.83E+22	2.75524
82	3	2	11	2	3.33535	0.785576	3.98	0.7035	1.6178	0.0935986	0.0407817	0.00686828	0.171438	0.00554716	5.74995	-0.9268	4.84E+22	6.34E+22	1.03E+22	6.25E+22	3.39318
82	3	2	10	3	3.52896	0.785604	3.99	0.708431	1.6153	0.0921097	0.0400731	0.00680999	0.169732	0.00566701	6.27787	-0.8612	5.16E+22	6.42E+22	1.26E+22	6.30E+22	3.37498
82	3	2	9	4	3.71369	0.785631	4	0.713267	1.6128	0.0905601	0.0393497	0.00673587	0.167657	0.00575027	6.84041	-0.7964	5.45E+22	6.51E+22	1.46E+22	6.34E+22	3.35678
82	3	2	8	5	3.89279	0.785658	4.01	0.71801	1.6103	0.0889463	0.0386106	0.00664571	0.165185	0.00580327	7.45403	-0.7324	5.71E+22	6.59E+22	1.63E+22	6.39E+22	3.33858
82	3	2	7	6	4.06781	0.785686	4.02	0.722661	1.6078	0.0872645	0.0378548	0.00653934	0.162283	0.00582911	8.1364	-0.6692	5.95E+22	6.68E+22	1.79E+22	6.44E+22	3.32038
82	3	2	6	7	4.23928	0.785713	4.03	0.727225	1.6053	0.0855102	0.0370813	0.00641654	0.15891	0.00582911	8.90923	-0.6068	6.18E+22	6.77E+22	1.94E+22	6.48E+22	3.30218
82	3	2	5	8	4.40677	0.78574	4.04	0.731703	1.6028	0.0836785	0.0362891	0.00627714	0.155019	0.00580327	9.80111	-0.5452	6.38E+22	6.86E+22	2.08E+22	6.53E+22	3.28398
82	3	2	4	9	4.56876	0.785768	4.05	0.736097	1.6003	0.081764	0.0354769	0.00612093	0.150549	0.00575027	10.8516	-0.4844	6.57E+22	6.94E+22	2.20E+22	6.58E+22	3.26578
82	3	2	3	10	4.72191	0.785795	4.06	0.740409	1.5978	0.0797602	0.0346432	0.00594772	0.145426	0.00566701	12.1177	-0.4244	6.74E+22	7.03E+22	2.33E+22	6.63E+22	3.24758
82	3	2	2	11	4.85942	0.785822	4.07	0.744642	1.5953	0.0776598	0.0337865	0.00575732	0.139558	0.00554716	13.6832	-0.3652	6.91E+22	7.12E+22	2.44E+22	6.68E+22	3.22938
82	3	3	10	2	3.2917	0.785751	3.89	0.698259	1.6119	0.094179	0.0414922	0.00719403	0.167121	0.00566701	5.60333	-0.9672	4.87E+22	6.49E+22	1.03E+22	6.40E+22	3.32096
82	3	3	9	3	3.47487	0.785778	3.9	0.703611	1.6094	0.0926283	0.0407793	0.00712338	0.165092	0.00577852	6.0813	-0.9024	5.20E+22	6.58E+22	1.26E+22	6.45E+22	3.30276
82	3	3	8	4	3.64843	0.785806	3.91	0.708855	1.6069	0.0910144	0.0400515	0.00703642	0.162665	0.00585253	6.58294	-0.8384	5.50E+22	6.67E+22	1.46E+22	6.50E+22	3.28456
82	3	3	7	5	3.81527	0.785833	3.92	0.713994	1.6044	0.0893337	0.0393082	0.00693295	0.159807	0.00589511	7.12086	-0.7752	5.78E+22	6.76E+22	1.63E+22	6.56E+22	3.26636
82	3	3	6	6	3.97652	0.78586	3.93	0.719031	1.6019	0.0875819	0.0385484	0.00681279	0.156478	0.00590903	7.7074	-0.7128	6.03E+22	6.85E+22	1.79E+22	6.61E+22	3.24816
82	3	3	5	7	4.1321	0.785887	3.94	0.723969	1.5994	0.0857544	0.0377712	0.00667574	0.152628	0.00589511	8.35641	-0.6512	6.26E+22	6.94E+22	1.94E+22	6.66E+22	3.22996
82	3	3	4	8	4.28072	0.785915	3.95	0.728811	1.5969	0.0838457	0.0369754	0.0065216	0.148199	0.00585253	9.08448	-0.5904	6.48E+22	7.03E+22	2.07E+22	6.71E+22	3.21176
82	3	3	3	9	4.41939	0.785942	3.96	0.733559	1.5944	0.0818499	0.0361599	0.00635019	0.143115	0.00577852	9.91182	-0.5304	6.68E+22	7.12E+22	2.20E+22	6.77E+22	3.19356
82	3	3	2	10	4.54185	0.785969	3.97	0.738216	1.5919	0.0797601	0.0353232	0.00616131	0.137283	0.00566701	10.8618	-0.4712	6.86E+22	7.21E+22	2.32E+22	6.82E+22	3.17536
82	3	4	9	2	3.24979	0.785926	3.8	0.691259	1.606	0.0946205	0.0420645	0.00743427	0.162475	0.00575027	5.44585	-1.0052	4.89E+22	6.63E+22	1.03E+22	6.55E+22	3.24874
82	3	4	8	3	3.4237	0.785953	3.81	0.697091	1.6035	0.0930049	0.0413451	0.00735097	0.160093	0.00585253	5.87824	-0.9412	5.24E+22	6.72E+22	1.26E+22	6.60E+22	3.23054
82	3	4	7	4	3.58716	0.78598	3.82	0.7028	1.601	0.0913234	0.0406109	0.00725088	0.157278	0.00591612	6.32503	-0.878	5.55E+22	6.81E+22	1.46E+22	6.66E+22	3.21234
82	3	4	6	5	3.74267	0.786007	3.83	0.70839	1.5985	0.089572	0.0398612	0.00713486	0.153991	0.00594678	6.79575	-0.8156	5.83E+22	6.91E+22	1.63E+22	6.71E+22	3.19414
82	3	4	5	6	3.89081	0.786034	3.84	0.713865	1.596	0.0877461	0.039095	0.0070021	0.150182	0.00594678	7.29851	-0.754	6.10E+22	7.00E+22	1.79E+22	6.77E+22	3.17594
82	3	4	4	7	4.03071	0.786062	3.85	0.719227	1.5935	0.0858408	0.0383114	0.0068524	0.145792	0.00591612	7.84098	-0.6932	6.34E+22	7.09E+22	1.93E+22	6.83E+22	3.15774
82	3	4	3	8	4.15975	0.786089	3.86	0.724481	1.591	0.08385	0.0375092	0.00668556	0.140744	0.00585253	8.43024	-0.6332	6.56E+22	7.19E+22	2.07E+22	6.88E+22	3.13954
82	3	4	2	9	4.27223	0.786116	3.87	0.72963	1.5885	0.0817674	0.0366874	0.0065014	0.134945	0.00575027	9.0706	-0.574	6.77E+22	7.28E+22	2.20E+22	6.94E+22	3.12134
82	3	5	8	2	3.212	0.7861	3.71	0.682207	1.6001	0.0949221	0.0425058	0.00759277	0.157465	0.00580327	5.28381	-1.0408	4.91E+22	6.76E+22	1.03E+22	6.68E+22	3.17652
82	3	5	7	3	3.3775	0.786127	3.72	0.688592	1.5976	0.0932381	0.0417781	0.00749807	0.154693	0.00589511	5.67433	-0.9776	5.27E+22	6.86E+22	1.26E+22	6.74E+22	3.15832
82	3	5	6	4	3.53153	0.786154	3.73	0.694836	1.5951	0.0914852	0.0410354	0.00738654	0.151447	0.00594678	6.07113	-0.9152	5.59E+22	6.95E+22	1.45E+22	6.80E+22	3.14012
82	3	5	5	5	3.67608	0.786181	3.74	0.700943	1.5926	0.089659	0.0402772	0.00725798	0.147677	0.00596352	6.48113	-0.8536	5.88E+22	7.05E+22	1.63E+22	6.86E+22	3.12192
82	3	5	4	6	3.81098	0.786208	3.75	0.706918	1.5901	0.0877545	0.0395023	0.0071122	0.143324	0.00594678	6.9087	-0.7928	6.15E+22	7.15E+22	1.79E+22	6.92E+22	3.10372
82	3	5	3	7	3.93412	0.786235	3.76	0.712766	1.5876	0.0857663	0.0387099	0.00694901	0.13831	0.00589511	7.35594	-0.7328	6.40E+22	7.25E+22	1.93E+22	6.98E+22	3.08552
82	3	5	2	8	4.04036	0.786262	3.77	0.71849	1.5851	0.0836879	0.0378989	0.00676821	0.13254	0.00580327	7.82047	-0.6736	6.64E+22	7.34E+22	2.07E+22	7.05E+22	3.06732
82	3	6	7	2	3.17887	0.786273	3.62	0.670742	1.5942	0.0950819	0.0428218	0.00767041	0.15205	0.00582911	5.11968	-1.074	4.92E+22	6.89E+22	1.02E+22	6.81E+22	3.1043
82	3	6	6	3	3.33645	0.7863	3.63	0.67777	1.5917	0.0933258	0.0420839	0.00756382	0.148844	0.00590903	5.47117	-1.0116	5.29E+22	6.99E+22	1.26E+22	6.87E+22	3.0861
82	3	6	5	4	3.48121	0.786327	3.64	0.684634	1.5892	0.0914973	0.041331	0.00743992	0.145112	0.00594678	5.82152	-0.95	5.62E+22	7.09E+22	1.45E+22	6.94E+22	3.0679
82	3	6	4	5	3.61444	0.786355	3.65	0.69134	1.5867	0.0895918	0.0405621	0.00729852	0.140793	0.00594678	6.17511	-0.8892	5.92E+22	7.19E+22	1.63E+22	7.00E+22	3.0497
82	3	6	3	6	3.73477	0.786382	3.66	0.697894	1.5842	0.0876036	0.0397764	0.00713943	0.135811	0.00590903	6.53251	-0.8292	6.20E+22	7.29E+22	1.78E+22	7.06E+22	3.0315
82	3	6	2	7	3.83774	0.786409	3.67	0.7043	1.5817	0.0855269	0.0389729	0.00696246	0.130066	0.00582911	6.88927	-0.77	6.46E+22	7.39E+22	1.93E+22	7.13E+22	3.0133
82	3	7	6	2	3.15012	0.786447	3.53	0.656411	1.5883	0.0950975	0.0430167	0.00766825	0.146179	0.00582911	4.95401	-1.1048	4.93E+22	7.00E+22	1.02E+22	6.93E+22	3.03208
82	3	7	5	3	3.29981	0.786474	3.54	0.664196	1.5858	0.0932651	0.042267	0.00754946	0.142483	0.00589511	5.26837	-1.0432	5.30E+22	7.11E+22	1.26E+22	7.00E+22	3.01388
82	3	7	4	4	3.4348	0.786501	3.55	0.671788	1.5833	0.0913565	0.0415019	0.0074129	0.138196	0.00591612	5.57431	-0.9824	5.64E+22	7.21E+22	1.45E+22	7.06E+22	2.99568
82	3	7	3	5	3.55522	0.786528	3.56	0.679195	1.5808	0.0893665	0.0407204	0.00725837	0.133242	0.00589511	5.87333	-0.9224	5.96E+22	7.31E+22	1.62E+22	7.13E+22	2.97748
82	3	7	2	6	3.65748	0.786555	3.57	0.686423	1.5783	0.0872891	0.0399218	0.00708568	0.127518	0.00582911	6.16097	-0.8632	6.25E+22	7.42E+22	1.78E+22	7.20E+22	2.95928
82	3	8	5	2	3.12493	0.78662	3.44	0.638636	1.5824	0.0949658	0.0430939	0.00758814	0.139786	0.00580327	4.78618	-1.1332	4.93E+22	7.12E+22	1.02E+22	7.04E+22	2.95986
82	3	8	4	3	3.26615	0.786647	3.45	0.647325	1.5799	0.0930525	0.0423305	0.00745686	0.13553	0.00585253	5.06417	-1.0724	5.31E+22	7.22E+22	1.25E+22	7.11E+22	2.94166
82	3	8	3	4	3.3898	0.786674	3.46	0.655783	1.5774	0.0910586	0.0415513	0.00730734	0.1306	0.00585253	5.32586	-1.0124	5.66E+22	7.33E+22	1.45E+22	7.18E+22	2.92346
82	3	8	2	5	3.49385	0.786701	3.47	0.66402	1.5749	0.0889784	0.0407553	0.00713939	0.124894	0.00580327	5.56854	-0.9532	5.98E+22	7.43E+22	1.62E+22	7.25E+22	2.90526
82	3	9	4	2	3.10192	0.786792	3.35	0.616655	1.5765	0.0946828	0.0430556	0.00743194	0.13279	0.00575027	4.61453	-1.1592	4.93E+22	7.22E+22	1.02E+22	7.15E+22	2.88764
82	3	9	3	3	3.23307	0.786819	3.36	0.626444	1.574	0.0926833	0.0422766	0.00728976	0.127882	0.00577852	4.85536	-1.0992	5.32E+22	7.33E+22	1.25E+22	7.22E+22	2.86944
82	3	9	2	4	3.34182	0.786846	3.37	0.63595	1.5715	0.0905984	0.0414813	0.00712762	0.122188	0.00575027	5.06989	-1.04	5.68E+22	7.44E+22	1.45E+22	7.29E+22	2.85124
82	3	10	3	2	3.0788	0.786965	3.26	0.589436	1.5706	0.0942436	0.0429028	0.0072148	0.125082	0.00566701	4.43614	-1.1828	4.92E+22	7.31E+22	1.02E+22	7.24E+22	2.81542
82	3	10	2	3	3.19637	0.786991	3.27	0.600596	1.5681	0.0921523	0.0421064	0.00705462	0.119395	0.00566701	4.63633	-1.1236	5.32E+22	7.43E+22	1.25E+22	7.32E+22	2.79722
82	3	11	2	2	3.05153	0.787136	3.17	0.555519	1.5647	0.0936427	0.0426361	0.00691809	0.116511	0.00554716	4.24583	-1.204	4.91E+22	7.40E+22	1.02E+22	7.33E+22	2.7432
82	4	2	10	2	3.49631	0.785707	3.88	0.702318	1.6086	0.100463	0.0401594	0.00692394	0.175944	0.00563876	5.14386	-1.0432	5.28E+22	7.04E+22	1.03E+22	6.96E+22	3.30892
82	4	2	9	3	3.69906	0.785735	3.89	0.70766	1.6061	0.0989913	0.0394275	0.00685114	0.173915	0.00575027	5.55166	-0.9788	5.63E+22	7.13E+22	1.27E+22	7.02E+22	3.29072
82	4	2	8	4	3.89296	0.785762	3.9	0.712894	1.6036	0.0974629	0.0386795	0.006762	0.171502	0.00582428	5.97156	-0.9152	5.94E+22	7.23E+22	1.46E+22	7.08E+22	3.27252
82	4	2	7	5	4.08122	0.785789	3.91	0.718024	1.6011	0.0958747	0.0379147	0.00665631	0.168673	0.00586686	6.41262	-0.8524	6.23E+22	7.33E+22	1.64E+22	7.14E+22	3.25432
82	4	2	6	6	4.26522	0.785817	3.92	0.723051	1.5986	0.0942234	0.0371319	0.0065339	0.165391	0.00588078	6.88257	-0.7904	6.49E+22	7.43E+22	1.80E+22	7.21E+22	3.23612
82	4	2	5	7	4.44505	0.785844	3.93	0.72798	1.5961	0.0925052	0.0363299	0.00639455	0.16161	0.00586686	7.38905	-0.7292	6.74E+22	7.53E+22	1.95E+22	7.27E+22	3.21792
82	4	2	4	8	4.61956	0.785871	3.94	0.732813	1.5936	0.090716	0.0355075	0.00623809	0.157277	0.00582428	7.93999	-0.6688	6.97E+22	7.63E+22	2.08E+22	7.34E+22	3.19972
82	4	2	3	9	4.78574	0.785898	3.95	0.737552	1.5911	0.0888512	0.0346633	0.00606431	0.152325	0.00575027	8.54326	-0.6092	7.18E+22	7.73E+22	2.21E+22	7.40E+22	3.18152
82	4	2	2	10	4.93702	0.785926	3.96	0.742201	1.5886	0.0869055	0.0337955	0.00587303	0.146669	0.00563876	9.20445	-0.5504	7.38E+22	7.83E+22	2.34E+22	7.47E+22	3.16332
82	4	3	9	2	3.45638	0.785882	3.79	0.695385	1.6027	0.100848	0.0407881	0.00718893	0.171438	0.00575027	5.04183	-1.0804	5.29E+22	7.17E+22	1.03E+22	7.09E+22	3.2367
82	4	3	8	3	3.64857	0.785909	3.8	0.701206	1.6002	0.0993134	0.0400508	0.00710296	0.169071	0.00585253	5.41419	-1.0168	5.65E+22	7.27E+22	1.27E+22	7.16E+22	3.2185
82	4	3	7	4	3.83095	0.785936	3.81	0.706905	1.5977	0.09772	0.0392975	0.00700018	0.166288	0.00591612	5.79206	-0.954	5.97E+22	7.37E+22	1.46E+22	7.22E+22	3.2003
82	4	3	6	5	4.00629	0.785964	3.82	0.712484	1.5952	0.0960641	0.0385274	0.00688039	0.163051	0.00594678	6.18242	-0.892	6.27E+22	7.47E+22	1.64E+22	7.29E+22	3.1821
82	4	3	5	6	4.17533	0.785991	3.83	0.717949	1.5927	0.0943422	0.0377394	0.00674406	0.159316	0.00594678	6.59025	-0.8308	6.54E+22	7.57E+22	1.80E+22	7.35E+22	3.1639
82	4	3	4	7	4.3373	0.786018	3.84	0.723302	1.5902	0.0925501	0.0369325	0.00659174	0.155028	0.00591612	7.01923	-0.7704	6.80E+22	7.67E+22	1.94E+22	7.42E+22	3.1457
82	4	3	3	8	4.48955	0.786045	3.85	0.728547	1.5877	0.0906835	0.0361052	0.0064224	0.15012	0.00585253	7.47126	-0.7108	7.03E+22	7.78E+22	2.08E+22	7.49E+22	3.1275
82	4	3	2	9	4.62609	0.786072	3.86	0.733687	1.5852	0.0887372	0.0352563	0.00623582	0.144507	0.00575027	7.9441	-0.652	7.26E+22	7.88E+22	2.21E+22	7.56E+22	3.1093
82	4	4	8	2	3.41795	0.786056	3.7	0.686401	1.5968	0.1011	0.0412798	0.00737027	0.166592	0.00582428	4.92466	-1.1152	5.30E+22	7.29E+22	1.03E+22	7.22E+22	3.16448
82	4	4	7	3	3.60062	0.786083	3.71	0.692775	1.5943	0.0995003	0.040535	0.00727249	0.163854	0.00591612	5.26343	-1.0524	5.66E+22	7.39E+22	1.26E+22	7.28E+22	3.14628
82	4	4	6	4	3.77235	0.78611	3.72	0.699007	1.5918	0.0978385	0.0397741	0.00715797	0.160662	0.00596778	5.60171	-0.9904	6.00E+22	7.50E+22	1.46E+22	7.35E+22	3.12808
82	4	4	5	5	3.93533	0.786138	3.73	0.705104	1.5893	0.0961114	0.0389964	0.00702652	0.15697	0.00598453	5.94458	-0.9292	6.30E+22	7.60E+22	1.64E+22	7.42E+22	3.10988
82	4	4	4	6	4.0895	0.786165	3.74	0.711069	1.5868	0.0943149	0.0382007	0.00687796	0.152726	0.00596778	6.2944	-0.8688	6.58E+22	7.71E+22	1.80E+22	7.50E+22	3.09168
82	4	4	3	7	4.23271	0.786192	3.75	0.716907	1.5843	0.0924446	0.037386	0.00671209	0.14786	0.00591612	6.65088	-0.8092	6.85E+22	7.81E+22	1.94E+22	7.57E+22	3.07348
82	4	4	2	8	4.35958	0.786219	3.76	0.722622	1.5818	0.0904956	0.036551	0.00652872	0.142287	0.00582428	7.00908	-0.7504	7.10E+22	7.92E+22	2.08E+22	7.64E+22	3.05528
82	4	5	7	2	3.38346	0.78623	3.61	0.675008	1.5909	0.101219	0.0416411	0.00747034	0.161369	0.00586686	4.79838	-1.1476	5.30E+22	7.40E+22	1.03E+22	7.33E+22	3.09226
82	4	5	6	3	3.55727	0.786257	3.62	0.682024	1.5884	0.0995497	0.0408867	0.0073606	0.158221	0.00594678	5.10509	-1.0856	5.67E+22	7.51E+22	1.26E+22	7.40E+22	3.07406
82	4	5	5	4	3.71869	0.786284	3.63	0.688876	1.5859	0.097816	0.0401162	0.00723365	0.154572	0.00598453	5.40558	-1.0244	6.01E+22	7.62E+22	1.46E+22	7.48E+22	3.05586
82	4	5	4	5	3.86913	0.786311	3.64	0.695571	1.5834	0.0960135	0.0393286	0.00708931	0.150369	0.00598453	5.70299	-0.964	6.33E+22	7.73E+22	1.63E+22	7.55E+22	3.03766
82	4	5	3	6	4.00724	0.786338	3.65	0.702113	1.5809	0.0941379	0.0385228	0.00692738	0.145543	0.00594678	5.99676	-0.9044	6.62E+22	7.84E+22	1.79E+22	7.63E+22	3.01946
82	4	5	2	7	4.12833	0.786365	3.66	0.70851	1.5784	0.0921845	0.0376977	0.00674768	0.140008	0.00586686	6.28142	-0.8456	6.89E+22	7.94E+22	1.94E+22	7.70E+22	3.00126
82	4	6	6	2	3.35339	0.786403	3.52	0.660754	1.585	0.1012	0.041877	0.007489	0.155726	0.00588078	4.66552	-1.1776	5.30E+22	7.51E+22	1.03E+22	7.44E+22	3.02004
82	4	6	5	3	3.51854	0.78643	3.53	0.668525	1.5825	0.0994588	0.0411112	0.00736701	0.152119	0.00594678	4.94109	-1.1164	5.68E+22	7.62E+22	1.26E+22	7.52E+22	3.00184
82	4	6	4	4	3.66928	0.786457	3.54	0.676104	1.58	0.097649	0.0403289	0.00722734	0.147956	0.00596778	5.20458	-1.056	6.03E+22	7.73E+22	1.46E+22	7.60E+22	2.98364
82	4	6	3	5	3.80581	0.786484	3.55	0.683498	1.5775	0.0957667	0.0395291	0.00706981	0.143168	0.00594678	5.4568	-0.9964	6.35E+22	7.85E+22	1.63E+22	7.67E+22	2.96544
82	4	6	2	6	3.92435	0.786512	3.56	0.690714	1.575	0.0938072	0.0387109	0.00689423	0.137668	0.00588078	5.69295	-0.9376	6.65E+22	7.96E+22	1.79E+22	7.75E+22	2.94724
82	4	7	5	2	3.32729	0.786576	3.43	0.64306	1.5791	0.101043	0.0419911	0.00742813	0.149609	0.00586686	4.52672	-1.2052	5.29E+22	7.62E+22	1.03E+22	7.55E+22	2.94782
82	4	7	4	3	3.4833	0.786603	3.44	0.651734	1.5766	0.0992241	0.0412119	0.0072936	0.145484	0.00591612	4.7712	-1.1448	5.68E+22	7.73E+22	1.26E+22	7.63E+22	2.92962
82	4	7	3	4	3.62188	0.78663	3.45	0.660176	1.5741	0.0973336	0.0404158	0.00714092	0.140732	0.00591612	4.99699	-1.0852	6.04E+22	7.84E+22	1.46E+22	7.71E+22	2.91142
82	4	7	2	5	3.7409	0.786657	3.46	0.668399	1.5716	0.0953666	0.0396018	0.00696991	0.135263	0.00586686	5.20126	-1.0264	6.37E+22	7.96E+22	1.63E+22	7.79E+22	2.89322
82	4	8	4	2	3.30392	0.786749	3.34	0.621169	1.5732	0.100741	0.0419862	0.00728961	0.142951	0.00582428	4.38124	-1.2304	5.27E+22	7.71E+22	1.03E+22	7.64E+22	2.8756
82	4	8	3	3	3.44926	0.786776	3.35	0.630939	1.5707	0.0988412	0.0411916	0.00714223	0.138231	0.00585253	4.59337	-1.1708	5.68E+22	7.83E+22	1.26E+22	7.73E+22	2.8574
82	4	8	2	4	3.57206	0.786803	3.36	0.640428	1.5682	0.0968651	0.0403795	0.0069767	0.132791	0.00582428	4.77808	-1.112	6.04E+22	7.94E+22	1.46E+22	7.81E+22	2.8392
82	4	9	3	2	3.28106	0.786921	3.25	0.594053	1.5673	0.100291	0.0418636	0.00708425	0.135663	0.00575027	4.22692	-1.2532	5.26E+22	7.80E+22	1.03E+22	7.73E+22	2.80338
82	4	9	2	3	3.41215	0.786948	3.26	0.605189	1.5648	0.098305	0.0410516	0.006922	0.130248	0.00575027	4.403	-1.1944	5.67E+22	7.92E+22	1.26E+22	7.82E+22	2.78518
82	4	10	2	2	3.25457	0.787094	3.16	0.560261	1.5614	0.0996885	0.0416241	0.00680243	0.12763	0.00563876	4.05931	-1.2736	5.24E+22	7.88E+22	1.02E+22	7.81E+22	2.73116
82	5	2	9	2	3.66144	0.785838	3.78	0.699514	1.5994	0.106719	0.0394594	0.00692193	0.17998	0.00570101	4.65022	-1.1556	5.65E+22	7.68E+22	1.04E+22	7.60E+22	3.22466
82	5	2	8	3	3.87443	0.785866	3.79	0.705325	1.5969	0.105251	0.0387019	0.00683361	0.177618	0.00580327	4.97216	-1.0924	6.02E+22	7.78E+22	1.27E+22	7.68E+22	3.20646
82	5	2	7	4	4.07854	0.785893	3.8	0.711013	1.5944	0.10373	0.0379272	0.00672844	0.174853	0.00586686	5.2933	-1.03	6.35E+22	7.89E+22	1.47E+22	7.75E+22	3.18826
82	5	2	6	5	4.27685	0.78592	3.81	0.716584	1.5919	0.102151	0.0371341	0.00660622	0.17165	0.00589752	5.61893	-0.9684	6.66E+22	8.00E+22	1.65E+22	7.83E+22	3.17006
82	5	2	5	6	4.47037	0.785947	3.82	0.722039	1.5894	0.100513	0.0363214	0.00646675	0.167967	0.00589752	5.95214	-0.9076	6.95E+22	8.11E+22	1.81E+22	7.91E+22	3.15186
82	5	2	4	7	4.65849	0.785975	3.83	0.727383	1.5869	0.0988113	0.0354879	0.00630985	0.163753	0.00586686	6.29432	-0.8476	7.22E+22	8.22E+22	1.95E+22	7.99E+22	3.13366
82	5	2	3	8	4.8386	0.786002	3.84	0.732618	1.5844	0.0970431	0.0346319	0.00613758	0.158948	0.00580327	6.64467	-0.7884	7.47E+22	8.33E+22	2.09E+22	8.07E+22	3.11546
82	5	2	2	9	5.00445	0.786029	3.85	0.737749	1.5819	0.0952041	0.0337519	0.00594867	0.153475	0.00570101	6.99786	-0.73	7.71E+22	8.44E+22	2.22E+22	8.15E+22	3.09726
82	5	3	8	2	3.62604	0.786013	3.69	0.6906	1.5935	0.106928	0.0400056	0.00712654	0.175266	0.00580327	4.57712	-1.1896	5.65E+22	7.79E+22	1.04E+22	7.72E+22	3.15244
82	5	3	7	3	3.82824	0.78604	3.7	0.696962	1.591	0.105397	0.0392416	0.00702573	0.172548	0.00589511	4.87217	-1.1272	6.02E+22	7.90E+22	1.27E+22	7.80E+22	3.13424
82	5	3	6	4	4.02028	0.786067	3.71	0.703184	1.5885	0.10381	0.0384603	0.0069083	0.169393	0.00594678	5.16189	-1.0656	6.36E+22	8.01E+22	1.47E+22	7.88E+22	3.11604
82	5	3	5	5	4.20461	0.786094	3.72	0.70927	1.586	0.102163	0.0376607	0.00677405	0.165757	0.00596352	5.45018	-1.0048	6.68E+22	8.13E+22	1.65E+22	7.96E+22	3.09784
82	5	3	4	6	4.38132	0.786121	3.73	0.715225	1.5835	0.100454	0.0368416	0.00662278	0.161592	0.00594678	5.73817	-0.9448	6.98E+22	8.24E+22	1.80E+22	8.04E+22	3.07964
82	5	3	3	7	4.54829	0.786148	3.74	0.721053	1.581	0.0986778	0.0360016	0.00645431	0.156835	0.00589511	6.0243	-0.8856	7.26E+22	8.35E+22	1.95E+22	8.12E+22	3.06144
82	5	3	2	8	4.69988	0.786176	3.75	0.726758	1.5785	0.0968317	0.0351393	0.00626845	0.15141	0.00580327	6.30249	-0.8272	7.52E+22	8.47E+22	2.09E+22	8.20E+22	3.04324
82	5	4	7	2	3.59178	0.786186	3.6	0.679279	1.5876	0.10701	0.0404155	0.00724989	0.170199	0.00586686	4.48665	-1.2212	5.64E+22	7.90E+22	1.03E+22	7.83E+22	3.08022
82	5	4	6	3	3.78403	0.786214	3.61	0.686282	1.5851	0.105413	0.0396427	0.00713707	0.16709	0.00594678	4.75526	-1.1596	6.02E+22	8.01E+22	1.27E+22	7.91E+22	3.06202
82	5	4	5	4	3.96451	0.786241	3.62	0.693122	1.5826	0.103756	0.0388526	0.00700715	0.163501	0.00598453	5.01402	-1.0988	6.37E+22	8.13E+22	1.47E+22	7.99E+22	3.04382
82	5	4	4	5	4.13484	0.786268	3.63	0.699806	1.5801	0.102038	0.0380439	0.00685994	0.159383	0.00598453	5.26532	-1.0388	6.70E+22	8.24E+22	1.64E+22	8.08E+22	3.02562
82	5	4	3	6	4.2937	0.786295	3.64	0.706338	1.5776	0.100253	0.0372156	0.00669525	0.154672	0.00594678	5.50793	-0.9796	7.00E+22	8.36E+22	1.80E+22	8.16E+22	3.00742
82	5	4	2	7	4.43617	0.786322	3.65	0.712724	1.5751	0.0983982	0.0363663	0.00651288	0.149294	0.00586686	5.73605	-0.9212	7.29E+22	8.48E+22	1.95E+22	8.25E+22	2.98922
82	5	5	6	2	3.56113	0.78636	3.51	0.6651	1.5817	0.106961	0.040695	0.00729022	0.16474	0.00589752	4.38427	-1.2504	5.62E+22	8.00E+22	1.03E+22	7.93E+22	3.008
82	5	5	5	3	3.74378	0.786387	3.52	0.672858	1.5792	0.105294	0.0399113	0.0071651	0.161197	0.00596352	4.62659	-1.1896	6.02E+22	8.12E+22	1.27E+22	8.02E+22	2.9898
82	5	5	4	4	3.9125	0.786414	3.53	0.680424	1.5767	0.103565	0.03911	0.0070224	0.157124	0.00598453	4.85427	-1.1296	6.38E+22	8.23E+22	1.47E+22	8.10E+22	2.9716
82	5	5	3	5	4.06757	0.786441	3.54	0.687805	1.5742	0.101771	0.0382899	0.00686195	0.152458	0.00596352	5.06772	-1.0704	6.71E+22	8.35E+22	1.64E+22	8.19E+22	2.9534
82	5	5	2	6	4.20506	0.786468	3.55	0.69501	1.5717	0.0999062	0.0374497	0.00668354	0.147123	0.00589752	5.26209	-1.012	7.02E+22	8.47E+22	1.80E+22	8.28E+22	2.9352
82	5	6	5	2	3.53443	0.786533	3.42	0.647488	1.5758	0.106779	0.0408484	0.00724944	0.158843	0.00589752	4.2722	-1.2772	5.61E+22	8.09E+22	1.03E+22	8.03E+22	2.93578
82	5	6	4	3	3.70714	0.78656	3.43	0.656145	1.5733	0.105039	0.0400517	0.00711172	0.154813	0.00594678	4.48774	-1.2172	6.01E+22	8.21E+22	1.27E+22	8.12E+22	2.91758
82	5	6	3	4	3.8627	0.786587	3.44	0.664573	1.5708	0.103233	0.0392369	0.00695595	0.150191	0.00594678	4.68302	-1.158	6.38E+22	8.34E+22	1.46E+22	8.21E+22	2.89938
82	5	6	2	5	3.99891	0.786614	3.45	0.672782	1.5683	0.101358	0.0384029	0.00678197	0.144897	0.00589752	4.85523	-1.0996	6.72E+22	8.46E+22	1.64E+22	8.30E+22	2.88118
82	5	7	4	2	3.51083	0.786706	3.33	0.625685	1.5699	0.10646	0.0408788	0.00712942	0.15245	0.00586686	4.15071	-1.3016	5.59E+22	8.18E+22	1.03E+22	8.12E+22	2.86356
82	5	7	3	3	3.67214	0.786733	3.34	0.635436	1.5674	0.104642	0.0400669	0.0069788	0.147868	0.00589511	4.33788	-1.2424	6.00E+22	8.31E+22	1.27E+22	8.21E+22	2.84536
82	5	7	2	4	3.81089	0.78676	3.35	0.644907	1.5649	0.102755	0.0392364	0.00680969	0.142614	0.00586686	4.49709	-1.184	6.38E+22	8.43E+22	1.46E+22	8.30E+22	2.82716
82	5	8	3	2	3.48825	0.786878	3.24	0.59867	1.564	0.105999	0.040788	0.00693735	0.145488	0.00580327	4.01842	-1.3236	5.56E+22	8.26E+22	1.03E+22	8.20E+22	2.79134
82	5	8	2	3	3.63453	0.786905	3.25	0.609782	1.5615	0.104099	0.0399588	0.00677288	0.14027	0.00580327	4.17341	-1.2652	5.98E+22	8.39E+22	1.26E+22	8.30E+22	2.77314
82	5	9	2	2	3.46253	0.787051	3.15	0.564999	1.5581	0.105392	0.040577	0.00667104	0.137864	0.00570101	3.87156	-1.3432	5.54E+22	8.34E+22	1.03E+22	8.28E+22	2.71912
82	6	2	8	2	3.83508	0.785969	3.68	0.694802	1.5902	0.112461	0.0386781	0.00686154	0.183553	0.00573727	4.23743	-1.264	5.96E+22	8.27E+22	1.04E+22	8.20E+22	3.1404
82	6	2	7	3	4.05968	0.785996	3.69	0.701154	1.5877	0.110988	0.0378927	0.00675745	0.180844	0.00582911	4.49508	-1.202	6.35E+22	8.39E+22	1.28E+22	8.29E+22	3.1222
82	6	2	6	4	4.27523	0.786023	3.7	0.707365	1.5852	0.109462	0.0370884	0.00663717	0.177711	0.00588078	4.74393	-1.1408	6.70E+22	8.51E+22	1.48E+22	8.38E+22	3.104
82	6	2	5	5	4.48453	0.786051	3.71	0.713441	1.5827	0.107882	0.036264	0.00650018	0.174114	0.00589752	4.98711	-1.0804	7.03E+22	8.63E+22	1.65E+22	8.47E+22	3.0858
82	6	2	4	6	4.68793	0.786078	3.72	0.719386	1.5802	0.106244	0.0354182	0.00634629	0.170005	0.00588078	5.22499	-1.0208	7.34E+22	8.75E+22	1.81E+22	8.56E+22	3.0676
82	6	2	3	7	4.88339	0.786105	3.73	0.725205	1.5777	0.104546	0.0345494	0.00617529	0.165329	0.00582911	5.45535	-0.962	7.63E+22	8.87E+22	1.96E+22	8.65E+22	3.0494
82	6	2	2	8	5.06508	0.786132	3.74	0.730901	1.5752	0.102783	0.0336558	0.005987	0.160015	0.00573727	5.6717	-0.904	7.91E+22	8.99E+22	2.10E+22	8.74E+22	3.0312
82	6	3	7	2	3.80494	0.786143	3.59	0.683553	1.5843	0.112509	0.0391406	0.00700868	0.178613	0.00582911	4.18327	-1.2948	5.94E+22	8.37E+22	1.04E+22	8.31E+22	3.06818
82	6	3	6	3	4.01834	0.78617	3.6	0.690545	1.5818	0.110972	0.0383473	0.00689286	0.175529	0.00590903	4.41916	-1.2336	6.34E+22	8.49E+22	1.28E+22	8.40E+22	3.04998
82	6	3	5	4	4.22091	0.786197	3.61	0.697374	1.5793	0.10938	0.0375351	0.00676004	0.171981	0.00594678	4.64265	-1.1732	6.70E+22	8.61E+22	1.48E+22	8.49E+22	3.03178
82	6	3	4	5	4.41452	0.786224	3.62	0.704046	1.5768	0.107731	0.0367028	0.00661004	0.167923	0.00594678	4.85562	-1.1136	7.04E+22	8.74E+22	1.65E+22	8.58E+22	3.01358
82	6	3	3	6	4.59794	0.786252	3.63	0.710568	1.5743	0.106021	0.035849	0.00644266	0.163298	0.00590903	5.05651	-1.0548	7.36E+22	8.86E+22	1.81E+22	8.67E+22	2.99538
82	6	3	2	7	4.76607	0.786279	3.64	0.716943	1.5718	0.104247	0.034972	0.00625771	0.158036	0.00582911	5.23947	-0.9968	7.65E+22	8.99E+22	1.96E+22	8.77E+22	2.97718
82	6	4	6	2	3.77545	0.786317	3.5	0.66945	1.5784	0.112433	0.0394669	0.00707155	0.173304	0.00588078	4.11045	-1.3232	5.92E+22	8.47E+22	1.04E+22	8.40E+22	2.99596
82	6	4	5	3	3.97815	0.786344	3.51	0.677194	1.5759	0.110828	0.0386634	0.00694336	0.169805	0.00594678	4.32407	-1.2628	6.32E+22	8.59E+22	1.27E+22	8.49E+22	2.97776
82	6	4	4	4	4.16767	0.786371	3.52	0.684747	1.5734	0.109167	0.0378408	0.00679771	0.165796	0.00596778	4.52132	-1.2032	6.70E+22	8.72E+22	1.47E+22	8.59E+22	2.95956
82	6	4	3	5	4.34441	0.786398	3.53	0.692117	1.5709	0.107444	0.0369978	0.0066344	0.161221	0.00594678	4.70234	-1.1444	7.04E+22	8.84E+22	1.65E+22	8.69E+22	2.94136
82	6	4	2	6	4.50431	0.786425	3.54	0.699311	1.5684	0.105659	0.0361329	0.00645325	0.156009	0.00588078	4.86242	-1.0864	7.37E+22	8.97E+22	1.81E+22	8.78E+22	2.92316
82	6	5	5	2	3.749	0.78649	3.41	0.651917	1.5725	0.112228	0.0396622	0.0070517	0.167584	0.00589752	4.02371	-1.3492	5.90E+22	8.55E+22	1.04E+22	8.49E+22	2.92374
82	6	5	4	3	3.94081	0.786517	3.42	0.66056	1.57	0.110553	0.0388462	0.00691086	0.163623	0.00594678	4.21416	-1.2896	6.31E+22	8.68E+22	1.27E+22	8.59E+22	2.90554
82	6	5	3	4	4.11597	0.786544	3.43	0.668974	1.5675	0.108818	0.0380106	0.00675208	0.159096	0.00594678	4.38336	-1.2308	6.69E+22	8.81E+22	1.47E+22	8.69E+22	2.88734
82	6	5	2	5	4.27222	0.786571	3.44	0.67717	1.565	0.107019	0.0371542	0.00657519	0.153933	0.00589752	4.5286	-1.1728	7.04E+22	8.94E+22	1.65E+22	8.79E+22	2.86914
82	6	6	4	2	3.72559	0.786663	3.32	0.630202	1.5666	0.111892	0.0397301	0.00695103	0.161403	0.00588078	3.92468	-1.3728	5.87E+22	8.64E+22	1.04E+22	8.57E+22	2.85152
82	6	6	3	3	3.90512	0.78669	3.33	0.639936	1.5641	0.110142	0.0388992	0.00679724	0.156923	0.00590903	4.0901	-1.314	6.29E+22	8.77E+22	1.27E+22	8.68E+22	2.83332
82	6	6	2	4	4.06226	0.786717	3.34	0.64939	1.5616	0.108329	0.0380482	0.00662505	0.151807	0.00588078	4.22739	-1.256	6.68E+22	8.90E+22	1.47E+22	8.78E+22	2.81512
82	6	7	3	2	3.7035	0.786835	3.23	0.603286	1.5607	0.111419	0.039673	0.00677374	0.1547	0.00582911	3.81286	-1.394	5.84E+22	8.71E+22	1.04E+22	8.65E+22	2.7793
82	6	7	2	3	3.8671	0.786862	3.24	0.614376	1.5582	0.109591	0.0388247	0.0066069	0.149628	0.00582911	3.94937	-1.336	6.27E+22	8.85E+22	1.27E+22	8.76E+22	2.7611
82	6	8	2	2	3.67866	0.787008	3.14	0.569734	1.5548	0.110806	0.0394919	0.00652355	0.147395	0.00573727	3.68519	-1.4128	5.81E+22	8.79E+22	1.03E+22	8.72E+22	2.70708
82	7	2	7	2	4.02125	0.7861	3.58	0.687832	1.581	0.117758	0.0378114	0.00674636	0.186666	0.00574919	3.88429	-1.3684	6.22E+22	8.83E+22	1.05E+22	8.76E+22	3.05614
82	7	2	6	3	4.25909	0.786127	3.59	0.694812	1.5785	0.116271	0.036995	0.0066276	0.183595	0.00582911	4.09177	-1.3076	6.62E+22	8.96E+22	1.28E+22	8.86E+22	3.03794
82	7	2	5	4	4.48745	0.786154	3.6	0.701629	1.576	0.114734	0.0361579	0.00649196	0.180073	0.00586686	4.28506	-1.2476	7.00E+22	9.08E+22	1.48E+22	8.96E+22	3.01974
82	7	2	4	5	4.70856	0.786181	3.61	0.708291	1.5735	0.113143	0.0352987	0.00633924	0.176057	0.00586686	4.46569	-1.1884	7.35E+22	9.22E+22	1.66E+22	9.06E+22	3.00154
82	7	2	3	6	4.92139	0.786208	3.62	0.714803	1.571	0.111496	0.0344158	0.00616924	0.171494	0.00582911	4.63196	-1.13	7.68E+22	9.35E+22	1.82E+22	9.17E+22	2.98334
82	7	2	2	7	5.12072	0.786235	3.63	0.721169	1.5685	0.10979	0.0335072	0.00598178	0.166319	0.00574919	4.77819	-1.0724	7.99E+22	9.48E+22	1.97E+22	9.27E+22	2.96514
82	7	3	6	2	3.99707	0.786273	3.49	0.673803	1.5751	0.117655	0.0381883	0.00683261	0.181479	0.00582911	3.84227	-1.396	6.19E+22	8.92E+22	1.04E+22	8.85E+22	2.98392
82	7	3	5	3	4.22298	0.7863	3.5	0.681535	1.5726	0.116104	0.0373625	0.00670143	0.178009	0.00589511	4.03095	-1.336	6.60E+22	9.05E+22	1.28E+22	8.96E+22	2.96572
82	7	3	4	4	4.43682	0.786327	3.51	0.689076	1.5701	0.114499	0.0365159	0.0065529	0.174046	0.00591612	4.20206	-1.2768	6.99E+22	9.18E+22	1.48E+22	9.06E+22	2.94752
82	7	3	3	5	4.63921	0.786355	3.52	0.696434	1.5676	0.112838	0.0356471	0.00638681	0.169536	0.00589511	4.35567	-1.2184	7.35E+22	9.31E+22	1.66E+22	9.16E+22	2.92932
82	7	3	2	6	4.826	0.786382	3.53	0.703617	1.5651	0.111118	0.0347542	0.00620299	0.164417	0.00582911	4.48723	-1.1608	7.69E+22	9.45E+22	1.82E+22	9.27E+22	2.91112
82	7	4	5	2	3.9728	0.786447	3.4	0.65635	1.5692	0.117429	0.0384286	0.00683454	0.175905	0.00586686	3.78063	-1.4212	6.16E+22	9.00E+22	1.04E+22	8.94E+22	2.9117
82	7	4	4	3	4.1867	0.786474	3.41	0.664978	1.5667	0.11581	0.0375909	0.00669066	0.171993	0.00591612	3.9492	-1.362	6.58E+22	9.13E+22	1.28E+22	9.04E+22	2.8935
82	7	4	3	4	4.38478	0.786501	3.42	0.673379	1.5642	0.114134	0.036732	0.00652894	0.167536	0.00591612	4.09594	-1.3036	6.97E+22	9.27E+22	1.48E+22	9.15E+22	2.8753
82	7	4	2	5	4.56476	0.786528	3.43	0.681561	1.5617	0.112399	0.0358504	0.00634921	0.16247	0.00586686	4.2183	-1.246	7.34E+22	9.41E+22	1.66E+22	9.26E+22	2.8571
82	7	5	4	2	3.95057	0.78662	3.31	0.634722	1.5633	0.117076	0.0385365	0.00675407	0.169897	0.00586686	3.70327	-1.444	6.13E+22	9.08E+22	1.04E+22	9.02E+22	2.83948
82	7	5	3	3	4.15116	0.786647	3.32	0.644438	1.5608	0.115385	0.0376844	0.00659718	0.165491	0.00589511	3.84965	-1.3856	6.56E+22	9.22E+22	1.28E+22	9.13E+22	2.82128
82	7	5	2	4	4.32977	0.786674	3.33	0.653876	1.5583	0.113634	0.0368104	0.00642199	0.160478	0.00586686	3.968	-1.328	6.96E+22	9.35E+22	1.48E+22	9.24E+22	2.80308
82	7	6	3	2	3.92953	0.786792	3.22	0.607903	1.5574	0.116592	0.0385151	0.00659306	0.163402	0.00582911	3.61088	-1.4644	6.09E+22	9.15E+22	1.04E+22	9.09E+22	2.76726
82	7	6	2	3	4.11311	0.786819	3.23	0.618971	1.5549	0.114825	0.0376457	0.00642371	0.158439	0.00582911	3.73117	-1.4068	6.53E+22	9.29E+22	1.28E+22	9.20E+22	2.74906
82	7	7	2	2	3.9059	0.786965	3.13	0.574467	1.5515	0.115972	0.0383657	0.00635959	0.156352	0.00574919	3.50127	-1.4824	6.05E+22	9.22E+22	1.04E+22	9.16E+22	2.69504
82	8	2	6	2	4.22416	0.78623	3.48	0.678161	1.5718	0.12266	0.0368538	0.00657303	0.189317	0.00573727	3.57597	-1.4688	6.43E+22	9.35E+22	1.05E+22	9.29E+22	2.97188
82	8	2	5	3	4.47711	0.786257	3.49	0.68588	1.5693	0.121154	0.0360029	0.00643894	0.185863	0.00580327	3.74271	-1.4092	6.86E+22	9.49E+22	1.29E+22	9.40E+22	2.95368
82	8	2	4	4	4.71962	0.786284	3.5	0.693409	1.5668	0.119598	0.0351291	0.0062876	0.18193	0.00582428	3.89114	-1.3504	7.26E+22	9.63E+22	1.49E+22	9.52E+22	2.93548
82	8	2	3	5	4.95267	0.786311	3.51	0.700756	1.5643	0.11799	0.0342308	0.00611881	0.177467	0.00580327	4.02124	-1.2924	7.63E+22	9.77E+22	1.67E+22	9.63E+22	2.91728
82	8	2	2	6	5.17208	0.786338	3.52	0.707928	1.5618	0.116326	0.0333058	0.00593238	0.172415	0.00573727	4.12872	-1.2352	7.98E+22	9.91E+22	1.83E+22	9.74E+22	2.89908
82	8	3	5	2	4.20655	0.786403	3.39	0.660787	1.5659	0.122414	0.0371427	0.0065976	0.183862	0.00580327	3.54111	-1.4932	6.39E+22	9.43E+22	1.05E+22	9.37E+22	2.89966
82	8	3	4	3	4.44625	0.78643	3.4	0.6694	1.5634	0.120842	0.0362807	0.00645074	0.179982	0.00585253	3.69042	-1.4344	6.83E+22	9.57E+22	1.29E+22	9.49E+22	2.88146
82	8	3	3	4	4.67142	0.786457	3.41	0.677787	1.5609	0.119217	0.0353954	0.00628616	0.175575	0.00585253	3.81766	-1.3764	7.24E+22	9.72E+22	1.49E+22	9.60E+22	2.86326
82	8	3	2	5	4.87984	0.786484	3.42	0.685958	1.5584	0.117538	0.0344853	0.00610367	0.170581	0.00580327	3.92042	-1.3192	7.61E+22	9.86E+22	1.67E+22	9.72E+22	2.84506
82	8	4	4	2	4.18766	0.786576	3.3	0.639243	1.56	0.122044	0.0372937	0.00653816	0.177996	0.00582428	3.48561	-1.5152	6.36E+22	9.51E+22	1.05E+22	9.45E+22	2.82744
82	8	4	3	3	4.41286	0.786603	3.31	0.648942	1.5575	0.120403	0.0364177	0.00637825	0.173643	0.00585253	3.61522	-1.4572	6.80E+22	9.65E+22	1.28E+22	9.56E+22	2.80924
82	8	4	2	4	4.61687	0.78663	3.32	0.658365	1.555	0.118707	0.0355179	0.00620014	0.168705	0.00582428	3.7171	-1.4	7.21E+22	9.80E+22	1.49E+22	9.68E+22	2.79104
82	8	5	3	2	4.16885	0.786749	3.21	0.61252	1.5541	0.121548	0.0373103	0.00639661	0.171671	0.00580327	3.41224	-1.5348	6.32E+22	9.57E+22	1.05E+22	9.52E+22	2.75522
82	8	5	2	3	4.37579	0.786776	3.22	0.623567	1.5516	0.119834	0.0364173	0.00622334	0.166788	0.00580327	3.51822	-1.4776	6.77E+22	9.72E+22	1.28E+22	9.64E+22	2.73702
82	8	6	2	2	4.14715	0.786921	3.12	0.579198	1.5482	0.12092	0.0371944	0.00617881	0.164827	0.00573727	3.31998	-1.552	6.27E+22	9.64E+22	1.05E+22	9.58E+22	2.683
82	9	2	5	2	4.44849	0.78636	3.38	0.665227	1.5626	0.127207	0.0357989	0.0063405	0.191499	0.00570101	3.3016	-1.5652	6.61E+22	9.85E+22	1.05E+22	9.80E+22	2.88762
82	9	2	4	3	4.71854	0.786387	3.39	0.673827	1.5601	0.125677	0.0349092	0.00619075	0.187639	0.00575027	3.43382	-1.5068	7.06E+22	1.00E+23	1.29E+22	9.92E+22	2.86942
82	9	2	3	4	4.97603	0.786414	3.4	0.682201	1.5576	0.124097	0.033994	0.00602338	0.183266	0.00575027	3.54392	-1.4492	7.47E+22	1.02E+23	1.50E+22	1.00E+23	2.85122
82	9	2	2	5	5.21891	0.786441	3.41	0.690359	1.5551	0.122464	0.0330511	0.00583819	0.178322	0.00570101	3.62966	-1.3924	7.87E+22	1.03E+23	1.67E+22	1.02E+23	2.83302
82	9	3	4	2	4.43783	0.786533	3.29	0.643767	1.5567	0.126822	0.0359964	0.00630295	0.18575	0.00575027	3.26986	-1.5864	6.56E+22	9.92E+22	1.05E+22	9.87E+22	2.8154
82	9	3	3	3	4.69208	0.78656	3.3	0.65345	1.5542	0.125224	0.0350934	0.00614008	0.181434	0.00577852	3.3846	-1.5288	7.02E+22	1.01E+23	1.29E+22	9.99E+22	2.7972
82	9	3	2	4	4.92653	0.786587	3.31	0.662858	1.5517	0.123574	0.0341644	0.00595913	0.17655	0.00575027	3.47204	-1.472	7.45E+22	1.02E+23	1.49E+22	1.01E+23	2.779
82	9	4	3	2	4.4237	0.786706	3.2	0.617138	1.5508	0.126313	0.0360538	0.0061817	0.179564	0.00575027	3.21599	-1.6052	6.52E+22	9.99E+22	1.05E+22	9.93E+22	2.74318
82	9	4	2	3	4.65827	0.786733	3.21	0.628164	1.5483	0.124645	0.0351344	0.00600543	0.174739	0.00575027	3.30927	-1.5484	6.98E+22	1.01E+23	1.29E+22	1.01E+23	2.72498
82	9	5	2	2	4.40534	0.786878	3.11	0.583927	1.5449	0.125676	0.0359738	0.00598086	0.172889	0.00570101	3.14091	-1.6216	6.47E+22	1.00E+23	1.05E+22	9.99E+22	2.67096
82	10	2	4	2	4.69966	0.78649	3.28	0.648294	1.5534	0.13143	0.0346385	0.00604808	0.1932	0.00563876	3.05276	-1.6576	6.74E+22	1.03E+23	1.06E+22	1.03E+23	2.80336
82	10	2	3	3	4.98848	0.786517	3.29	0.657962	1.5509	0.12987	0.0337049	0.00588233	0.188907	0.00566701	3.15417	-1.6004	7.22E+22	1.05E+23	1.30E+22	1.04E+23	2.78516
82	10	2	2	4	5.25975	0.786544	3.3	0.667355	1.5484	0.128261	0.0327423	0.00569859	0.18406	0.00563876	3.22881	-1.544	7.66E+22	1.07E+23	1.50E+22	1.05E+23	2.76696
82	10	3	3	2	4.69561	0.786663	3.19	0.621757	1.5475	0.130908	0.0347401	0.00594797	0.18713	0.00566701	3.0204	-1.6756	6.70E+22	1.04E+23	1.06E+22	1.03E+23	2.73114
82	10	3	2	3	4.96323	0.78669	3.2	0.632764	1.545	0.12928	0.0337905	0.00576876	0.182345	0.00566701	3.10233	-1.6192	7.18E+22	1.06E+23	1.30E+22	1.05E+23	2.71294
82	10	4	2	2	4.68341	0.786835	3.1	0.588654	1.5416	0.130262	0.0346985	0.00576535	0.180593	0.00563876	2.96312	-1.6912	6.65E+22	1.05E+23	1.06E+22	1.04E+23	2.65892
82	11	2	3	2	4.98378	0.78662	3.18	0.626378	1.5442	0.13535	0.0333623	0.00569505	0.194404	0.00554716	2.82241	-1.746	6.85E+22	1.08E+23	1.06E+22	1.07E+23	2.7191
82	11	2	2	3	5.29134	0.786647	3.19	0.637367	1.5417	0.133757	0.0323782	0.00551297	0.189645	0.00554716	2.89411	-1.69	7.35E+22	1.10E+23	1.30E+22	1.09E+23	2.7009
82	11	3	2	2	4.9838	0.786792	3.09	0.593381	1.5383	0.134695	0.0333623	0.00553194	0.187981	0.00554716	2.78499	-1.7608	6.80E+22	1.08E+23	1.06E+22	1.08E+23	2.64688
82	12	2	2	2	5.30686	0.786749	3.08	0.598108	1.535	0.138988	0.0319574	0.00528071	0.195088	0.00541975	2.60367	-1.8304	6.93E+22	1.12E+23	1.07E+22	1.12E+23	2.63484
83	2	2	11	2	3.2577	0.785527	4	0.696419	1.6241	0.0844739	0.0401669	0.00653327	0.162259	0.0052559	6.53587	-0.7764	4.32E+22	5.53E+22	1.03E+22	5.43E+22	3.41484
83	2	2	10	3	3.45374	0.785555	4.01	0.70136	1.6216	0.0828767	0.0394525	0.0064768	0.160563	0.00537575	7.26792	-0.7092	4.62E+22	5.60E+22	1.26E+22	5.46E+22	3.39664
83	2	2	9	4	3.64067	0.785582	4.02	0.706205	1.6191	0.0812084	0.0387228	0.00640475	0.158484	0.00545901	8.08641	-0.6428	4.88E+22	5.68E+22	1.46E+22	5.48E+22	3.37844
83	2	2	8	5	3.82185	0.785609	4.03	0.710956	1.6166	0.0794642	0.0379768	0.00631692	0.155994	0.00551201	9.02938	-0.5772	5.12E+22	5.75E+22	1.63E+22	5.51E+22	3.36024
83	2	2	7	6	3.99887	0.785637	4.04	0.715616	1.6141	0.0776385	0.0372136	0.00621313	0.153055	0.00553785	10.1471	-0.5124	5.33E+22	5.82E+22	1.79E+22	5.54E+22	3.34204
83	2	2	6	7	4.17226	0.785664	4.05	0.720188	1.6116	0.0757252	0.0364322	0.00609318	0.149623	0.00553785	11.5133	-0.4484	5.53E+22	5.90E+22	1.94E+22	5.57E+22	3.32384
83	2	2	5	8	4.34158	0.785691	4.06	0.724674	1.6091	0.0737169	0.0356312	0.00595687	0.145647	0.00551201	13.2446	-0.3852	5.70E+22	5.97E+22	2.08E+22	5.60E+22	3.30564
83	2	2	4	9	4.50525	0.785718	4.07	0.729076	1.6066	0.0716053	0.0348095	0.00580401	0.141059	0.00545901	15.5404	-0.3228	5.85E+22	6.04E+22	2.21E+22	5.63E+22	3.28744
83	2	2	3	10	4.65978	0.785746	4.08	0.733396	1.6041	0.0693805	0.0339654	0.00563441	0.135777	0.00537575	18.7756	-0.2612	5.99E+22	6.12E+22	2.33E+22	5.65E+22	3.26924
83	2	2	2	11	4.79803	0.785773	4.09	0.737637	1.6016	0.0670308	0.0330973	0.00544787	0.129692	0.0052559	23.7521	-0.2004	6.11E+22	6.19E+22	2.45E+22	5.68E+22	3.25104
83	2	3	10	2	3.20941	0.785702	3.91	0.6911	1.6182	0.08521	0.0409267	0.00688411	0.157796	0.00537575	6.3071	-0.8192	4.38E+22	5.70E+22	1.03E+22	5.61E+22	3.34262
83	2	3	9	3	3.39402	0.785729	3.92	0.696461	1.6157	0.0835494	0.0402088	0.00681577	0.155762	0.00548726	6.95732	-0.7528	4.69E+22	5.78E+22	1.26E+22	5.64E+22	3.32442
83	2	3	8	4	3.56875	0.785757	3.93	0.701714	1.6132	0.081815	0.0394756	0.00673137	0.153314	0.00556127	7.67045	-0.6872	4.97E+22	5.86E+22	1.46E+22	5.68E+22	3.30622
83	2	3	7	5	3.73655	0.785784	3.94	0.706861	1.6107	0.0800015	0.0387265	0.00663073	0.150416	0.00560385	8.47402	-0.6224	5.22E+22	5.94E+22	1.63E+22	5.71E+22	3.28802
83	2	3	6	6	3.89855	0.785811	3.95	0.711906	1.6082	0.0781032	0.0379604	0.00651364	0.147024	0.00561777	9.40183	-0.5584	5.44E+22	6.01E+22	1.79E+22	5.74E+22	3.26982
83	2	3	5	7	4.05467	0.785838	3.96	0.716852	1.6057	0.0761132	0.0371762	0.00637992	0.143084	0.00560385	10.5002	-0.4952	5.65E+22	6.09E+22	1.94E+22	5.78E+22	3.25162
83	2	3	4	8	4.20355	0.785866	3.97	0.721701	1.6032	0.0740238	0.036373	0.00622937	0.138529	0.00556127	11.8374	-0.4328	5.83E+22	6.17E+22	2.07E+22	5.81E+22	3.23342
83	2	3	3	9	4.34205	0.785893	3.98	0.726457	1.6007	0.0718259	0.0355492	0.0060618	0.133275	0.00548726	13.5198	-0.3712	6.00E+22	6.25E+22	2.20E+22	5.84E+22	3.21522
83	2	3	2	10	4.46364	0.78592	3.99	0.731121	1.5982	0.0695088	0.0347036	0.00587701	0.127213	0.00537575	15.7243	-0.3104	6.15E+22	6.32E+22	2.33E+22	5.88E+22	3.19702
83	2	4	9	2	3.16293	0.785877	3.82	0.684023	1.6123	0.0857934	0.0415444	0.00714915	0.15298	0.00545901	6.07616	-0.8596	4.43E+22	5.87E+22	1.03E+22	5.78E+22	3.2704
83	2	4	8	3	3.33744	0.785904	3.83	0.689863	1.6098	0.0840658	0.0408207	0.00706864	0.150574	0.00556127	6.65482	-0.794	4.76E+22	5.95E+22	1.26E+22	5.82E+22	3.2522
83	2	4	7	4	3.50119	0.785931	3.84	0.695581	1.6073	0.0822612	0.0400818	0.00697161	0.147716	0.00562486	7.27776	-0.7292	5.05E+22	6.03E+22	1.46E+22	5.85E+22	3.234
83	2	4	6	5	3.6567	0.785958	3.85	0.701178	1.6048	0.0803741	0.0393271	0.00685786	0.144361	0.00565552	7.96493	-0.6652	5.31E+22	6.11E+22	1.63E+22	5.89E+22	3.2158
83	2	4	5	6	3.80453	0.785985	3.86	0.706661	1.6023	0.0783981	0.0385554	0.00672735	0.140455	0.00565552	8.73865	-0.602	5.54E+22	6.19E+22	1.79E+22	5.93E+22	3.1976
83	2	4	4	7	3.94378	0.786013	3.87	0.71203	1.5998	0.076326	0.0377659	0.00658058	0.135931	0.00562486	9.62703	-0.5396	5.76E+22	6.28E+22	1.94E+22	5.97E+22	3.1794
83	2	4	3	8	4.07169	0.78604	3.88	0.717292	1.5973	0.0741493	0.0369573	0.00641679	0.130703	0.00556127	10.6674	-0.478	5.95E+22	6.36E+22	2.07E+22	6.01E+22	3.1612
83	2	4	2	9	4.18233	0.786067	3.89	0.722447	1.5948	0.071858	0.0361283	0.00623579	0.124658	0.00545901	11.9103	-0.4172	6.13E+22	6.44E+22	2.20E+22	6.05E+22	3.143
83	2	5	8	2	3.12059	0.786051	3.73	0.674895	1.6064	0.0862239	0.0420278	0.00733103	0.147769	0.00551201	5.84872	-0.8976	4.48E+22	6.03E+22	1.03E+22	5.94E+22	3.19818
83	2	5	7	3	3.28596	0.786078	3.74	0.681288	1.6039	0.0844253	0.0412964	0.00723886	0.14495	0.00560385	6.3641	-0.8328	4.81E+22	6.11E+22	1.26E+22	5.98E+22	3.17998
83	2	5	6	4	3.4395	0.786105	3.75	0.68754	1.6014	0.0825462	0.0405498	0.00712996	0.141631	0.00565552	6.90854	-0.7688	5.11E+22	6.19E+22	1.46E+22	6.02E+22	3.16178
83	2	5	5	5	3.58319	0.786132	3.76	0.693655	1.5989	0.0805805	0.0397872	0.00700415	0.137758	0.00567226	7.49616	-0.7056	5.38E+22	6.28E+22	1.63E+22	6.06E+22	3.14358
83	2	5	4	6	3.71684	0.786159	3.77	0.699637	1.5964	0.0785215	0.0390076	0.00686123	0.133262	0.00565552	8.14066	-0.6432	5.63E+22	6.36E+22	1.79E+22	6.11E+22	3.12538
83	2	5	3	7	3.83823	0.786186	3.78	0.705492	1.5939	0.0763611	0.03821	0.00670101	0.128055	0.00560385	8.85656	-0.5816	5.85E+22	6.45E+22	1.93E+22	6.15E+22	3.10718
83	2	5	2	8	3.94204	0.786214	3.79	0.711223	1.5914	0.0740901	0.0373934	0.0065233	0.122023	0.00551201	9.65805	-0.5208	6.06E+22	6.53E+22	2.07E+22	6.20E+22	3.08898
83	2	6	7	2	3.08287	0.786224	3.64	0.663358	1.6005	0.0865005	0.0423832	0.007432	0.142116	0.00553785	5.62617	-0.9332	4.51E+22	6.17E+22	1.02E+22	6.09E+22	3.12596
83	2	6	6	3	3.23964	0.786252	3.65	0.670394	1.598	0.0846265	0.0416422	0.00732797	0.138832	0.00561777	6.08463	-0.8692	4.86E+22	6.26E+22	1.26E+22	6.13E+22	3.10776
83	2	6	5	4	3.38319	0.786279	3.66	0.677265	1.5955	0.082668	0.0408858	0.00720675	0.134989	0.00565552	6.55917	-0.806	5.17E+22	6.35E+22	1.45E+22	6.18E+22	3.08956
83	2	6	4	5	3.51476	0.786306	3.67	0.683978	1.593	0.0806184	0.0401133	0.00706813	0.130517	0.00565552	7.05902	-0.7436	5.45E+22	6.44E+22	1.63E+22	6.23E+22	3.07136
83	2	6	3	6	3.63294	0.786333	3.68	0.690538	1.5905	0.0784702	0.0393235	0.00691195	0.125328	0.00561777	7.59047	-0.682	5.70E+22	6.52E+22	1.79E+22	6.27E+22	3.05316
83	2	6	2	7	3.73309	0.78636	3.69	0.696951	1.588	0.0762147	0.0385156	0.00673799	0.119303	0.00553785	8.15556	-0.6212	5.94E+22	6.61E+22	1.93E+22	6.32E+22	3.03496
83	2	7	6	2	3.04937	0.786398	3.55	0.648958	1.5946	0.0866212	0.0426153	0.00745289	0.135958	0.00553785	5.40797	-0.9664	4.54E+22	6.31E+22	1.02E+22	6.22E+22	3.05374
83	2	7	5	3	3.19762	0.786425	3.56	0.656751	1.5921	0.084667	0.041863	0.0073367	0.132143	0.00560385	5.81409	-0.9032	4.89E+22	6.40E+22	1.26E+22	6.27E+22	3.03554
83	2	7	4	4	3.33069	0.786452	3.57	0.66435	1.5896	0.0826237	0.0410949	0.00720285	0.127693	0.00562486	6.22452	-0.8408	5.21E+22	6.49E+22	1.45E+22	6.33E+22	3.01734
83	2	7	3	5	3.44868	0.786479	3.58	0.671763	1.5871	0.0804842	0.0403104	0.00705115	0.122516	0.00560385	6.6437	-0.7792	5.51E+22	6.58E+22	1.63E+22	6.38E+22	2.99914
83	2	7	2	6	3.54785	0.786506	3.59	0.678998	1.5846	0.0782401	0.0395083	0.0068814	0.116493	0.00553785	7.06985	-0.7184	5.77E+22	6.67E+22	1.78E+22	6.43E+22	2.98094
83	2	8	5	2	3.01917	0.786571	3.46	0.631118	1.5887	0.0865832	0.0427279	0.00739555	0.129216	0.00551201	5.19245	-0.9972	4.56E+22	6.43E+22	1.02E+22	6.35E+22	2.98152
83	2	8	4	3	3.15831	0.786598	3.47	0.639815	1.5862	0.0845434	0.0419623	0.00726692	0.124784	0.00556127	5.549	-0.9348	4.92E+22	6.53E+22	1.25E+22	6.41E+22	2.96332
83	2	8	3	4	3.27934	0.786625	3.48	0.64828	1.5837	0.0824094	0.0411807	0.00712015	0.119616	0.00556127	5.89811	-0.8732	5.25E+22	6.62E+22	1.45E+22	6.46E+22	2.94512
83	2	8	2	5	3.38013	0.786652	3.49	0.656523	1.5812	0.0801731	0.040382	0.00695507	0.113587	0.00551201	6.23826	-0.8124	5.55E+22	6.72E+22	1.62E+22	6.52E+22	2.92692
83	2	9	4	2	2.99076	0.786744	3.37	0.609075	1.5828	0.0863827	0.0427234	0.00726185	0.121784	0.00545901	4.97698	-1.0256	4.57E+22	6.55E+22	1.02E+22	6.47E+22	2.9093
83	2	9	3	3	3.11919	0.786771	3.38	0.618874	1.5803	0.0842514	0.0419428	0.00712048	0.116619	0.00548726	5.28457	-0.964	4.95E+22	6.65E+22	1.25E+22	6.53E+22	2.8911
83	2	9	2	4	3.22455	0.786798	3.39	0.628388	1.5778	0.0820198	0.0411455	0.00696076	0.110578	0.00545901	5.57108	-0.9032	5.29E+22	6.75E+22	1.45E+22	6.59E+22	2.8729
83	2	10	3	2	2.96177	0.786916	3.28	0.581798	1.5769	0.086015	0.0426033	0.0070632	0.11352	0.00537575	4.75767	-1.0516	4.58E+22	6.66E+22	1.02E+22	6.59E+22	2.83708
83	2	10	2	3	3.07588	0.786943	3.29	0.59297	1.5744	0.0837852	0.0418056	0.00690699	0.107457	0.00537575	5.01354	-0.9908	4.96E+22	6.77E+22	1.25E+22	6.65E+22	2.81888
83	2	11	2	2	2.92796	0.787088	3.19	0.547819	1.571	0.0854739	0.0423683	0.00678945	0.104215	0.0052559	4.52825	-1.0752	4.58E+22	6.77E+22	1.02E+22	6.69E+22	2.76486
83	3	2	10	2	3.43441	0.785658	3.9	0.695151	1.6149	0.0921077	0.0395634	0.00661472	0.167084	0.00537575	5.73835	-0.896	4.87E+22	6.31E+22	1.03E+22	6.23E+22	3.33058
83	3	2	9	3	3.64018	0.785686	3.91	0.700501	1.6124	0.090553	0.0388254	0.00654421	0.165059	0.00548726	6.2792	-0.83	5.19E+22	6.40E+22	1.27E+22	6.27E+22	3.31238
83	3	2	8	4	3.83693	0.785713	3.92	0.705743	1.6099	0.0889339	0.038071	0.00645761	0.162637	0.00556127	6.85806	-0.7648	5.48E+22	6.49E+22	1.47E+22	6.32E+22	3.29418
83	3	2	7	5	4.02799	0.78574	3.93	0.710881	1.6074	0.0872464	0.0372991	0.00635472	0.159784	0.00560385	7.49278	-0.7004	5.74E+22	6.57E+22	1.64E+22	6.37E+22	3.27598
83	3	2	6	6	4.21475	0.785768	3.94	0.715916	1.6049	0.0854863	0.0365087	0.00623536	0.156459	0.00561777	8.20293	-0.6368	5.98E+22	6.66E+22	1.80E+22	6.41E+22	3.25778
83	3	2	5	7	4.39734	0.785795	3.95	0.720852	1.6024	0.0836484	0.0356984	0.00609933	0.152615	0.00560385	9.01293	-0.574	6.20E+22	6.75E+22	1.95E+22	6.46E+22	3.23958
83	3	2	4	8	4.57455	0.785822	3.96	0.725693	1.5999	0.0817273	0.0348669	0.00594642	0.148192	0.00556127	9.95534	-0.512	6.40E+22	6.83E+22	2.08E+22	6.51E+22	3.22138
83	3	2	3	9	4.74324	0.785849	3.97	0.73044	1.5974	0.0797165	0.0340126	0.00577647	0.143115	0.00548726	11.0755	-0.4508	6.59E+22	6.92E+22	2.21E+22	6.56E+22	3.20318
83	3	2	2	10	4.89659	0.785877	3.98	0.735095	1.5949	0.0776086	0.0331339	0.00558926	0.13729	0.00537575	12.4375	-0.3904	6.76E+22	7.01E+22	2.34E+22	6.61E+22	3.18498
83	3	3	9	2	3.3887	0.785833	3.81	0.68814	1.609	0.0926166	0.0402403	0.00690449	0.16244	0.00548726	5.58397	-0.9356	4.91E+22	6.46E+22	1.03E+22	6.38E+22	3.25836
83	3	3	8	3	3.58285	0.78586	3.82	0.693969	1.6065	0.0909974	0.0394978	0.00682131	0.160063	0.00558952	6.07141	-0.8704	5.24E+22	6.55E+22	1.27E+22	6.43E+22	3.24016
83	3	3	7	4	3.76696	0.785887	3.83	0.699676	1.604	0.0893111	0.038739	0.00672156	0.157253	0.00565311	6.58447	-0.806	5.54E+22	6.64E+22	1.46E+22	6.48E+22	3.22196
83	3	3	6	5	3.94384	0.785915	3.84	0.705263	1.6015	0.0875534	0.0379628	0.00660506	0.153971	0.00568377	7.13641	-0.7424	5.81E+22	6.73E+22	1.64E+22	6.53E+22	3.20376
83	3	3	5	6	4.11426	0.785942	3.85	0.710735	1.599	0.0857196	0.0371682	0.0064716	0.150167	0.00568377	7.74026	-0.6796	6.06E+22	6.82E+22	1.80E+22	6.58E+22	3.18556
83	3	3	4	7	4.27741	0.785969	3.86	0.716095	1.5965	0.0838044	0.0363541	0.006321	0.145783	0.00565311	8.41048	-0.6176	6.29E+22	6.91E+22	1.95E+22	6.64E+22	3.16736
83	3	3	3	8	4.43051	0.785996	3.87	0.721347	1.594	0.0818016	0.035519	0.00615407	0.140743	0.00558952	9.16377	-0.5564	6.50E+22	7.00E+22	2.08E+22	6.69E+22	3.14916
83	3	3	2	9	4.56734	0.786023	3.88	0.726493	1.5915	0.0797043	0.0346614	0.00597063	0.13495	0.00548726	10.0181	-0.496	6.70E+22	7.10E+22	2.21E+22	6.74E+22	3.13096
83	3	4	8	2	3.34466	0.786007	3.72	0.679081	1.6031	0.0929834	0.0407766	0.00710919	0.157434	0.00556127	5.41801	-0.9728	4.93E+22	6.60E+22	1.03E+22	6.52E+22	3.18614
83	3	4	7	3	3.52838	0.786034	3.73	0.685463	1.6006	0.0912963	0.0400273	0.00701389	0.154666	0.00565311	5.85655	-0.9084	5.27E+22	6.70E+22	1.26E+22	6.58E+22	3.16794
83	3	4	6	4	3.70086	0.786062	3.74	0.691702	1.5981	0.089539	0.0392616	0.00690196	0.151425	0.00570478	6.31011	-0.8448	5.58E+22	6.79E+22	1.46E+22	6.63E+22	3.14974
83	3	4	5	5	3.86431	0.786089	3.75	0.697806	1.5956	0.0877069	0.0384786	0.00677323	0.147661	0.00572152	6.78821	-0.782	5.87E+22	6.88E+22	1.64E+22	6.69E+22	3.13154
83	3	4	4	6	4.01865	0.786116	3.76	0.703778	1.5931	0.0857949	0.0376773	0.0066275	0.143314	0.00570478	7.2985	-0.72	6.13E+22	6.98E+22	1.80E+22	6.74E+22	3.11334
83	3	4	3	7	4.16163	0.786143	3.77	0.709622	1.5906	0.0837972	0.0368563	0.00646457	0.138307	0.00565311	7.8472	-0.6588	6.37E+22	7.07E+22	1.94E+22	6.80E+22	3.09514
83	3	4	2	8	4.28767	0.78617	3.78	0.715343	1.5881	0.0817071	0.0360144	0.00628425	0.132544	0.00556127	8.43712	-0.5984	6.59E+22	7.17E+22	2.08E+22	6.86E+22	3.07694
83	3	5	7	2	3.30467	0.786181	3.63	0.667617	1.5972	0.0932066	0.0411793	0.00723257	0.152022	0.00560385	5.24675	-1.0076	4.95E+22	6.74E+22	1.03E+22	6.66E+22	3.11392
83	3	5	6	3	3.47872	0.786208	3.64	0.674639	1.5947	0.0914478	0.0404211	0.00712536	0.148821	0.00568377	5.64008	-0.944	5.30E+22	6.83E+22	1.26E+22	6.72E+22	3.09572
83	3	5	5	4	3.64001	0.786235	3.65	0.681498	1.5922	0.0896153	0.0396465	0.00700105	0.145094	0.00572152	6.03898	-0.8812	5.62E+22	6.93E+22	1.46E+22	6.77E+22	3.07752
83	3	5	4	5	3.78995	0.786262	3.66	0.688199	1.5897	0.0877043	0.0388543	0.00685946	0.140781	0.00572152	6.44959	-0.8192	5.92E+22	7.03E+22	1.64E+22	6.83E+22	3.05932
83	3	5	3	6	3.92712	0.78629	3.67	0.694748	1.5872	0.085709	0.0380436	0.0067004	0.135806	0.00568377	6.87448	-0.758	6.19E+22	7.12E+22	1.79E+22	6.89E+22	3.04112
83	3	5	2	7	4.04664	0.786317	3.68	0.70115	1.5847	0.0836231	0.0372131	0.00652367	0.130068	0.00560385	7.31124	-0.6976	6.43E+22	7.22E+22	1.94E+22	6.96E+22	3.02292
83	3	6	6	2	3.2691	0.786355	3.54	0.653294	1.5913	0.0932841	0.0414541	0.00727427	0.146154	0.00561777	5.07244	-1.04	4.96E+22	6.86E+22	1.03E+22	6.78E+22	3.0417
83	3	6	5	3	3.43373	0.786382	3.55	0.661072	1.5888	0.0914494	0.0406851	0.00715484	0.142463	0.00568377	5.42317	-0.9772	5.33E+22	6.96E+22	1.26E+22	6.85E+22	3.0235
83	3	6	4	4	3.58352	0.786409	3.56	0.668657	1.5863	0.0895371	0.0398992	0.00701786	0.138183	0.00570478	5.77051	-0.9152	5.66E+22	7.06E+22	1.46E+22	6.91E+22	3.0053
83	3	6	3	5	3.71861	0.786436	3.57	0.676057	1.5838	0.087542	0.0390956	0.00686312	0.133235	0.00568377	6.11702	-0.854	5.96E+22	7.16E+22	1.63E+22	6.97E+22	2.9871
83	3	6	2	6	3.8351	0.786463	3.58	0.683279	1.5813	0.0854578	0.0382731	0.00669045	0.127519	0.00561777	6.45908	-0.7936	6.24E+22	7.26E+22	1.79E+22	7.04E+22	2.9689
83	3	7	5	2	3.23737	0.786528	3.45	0.635537	1.5854	0.0932129	0.0416051	0.00723617	0.139765	0.00560385	4.89523	-1.07	4.97E+22	6.98E+22	1.03E+22	6.90E+22	2.96948
83	3	7	4	3	3.39213	0.786555	3.46	0.644217	1.5829	0.0912976	0.0408232	0.00710424	0.135515	0.00565311	5.20471	-1.008	5.34E+22	7.08E+22	1.26E+22	6.97E+22	2.95128
83	3	7	3	4	3.52894	0.786582	3.47	0.652666	1.5804	0.0893005	0.0400241	0.00695428	0.130592	0.00565311	5.50144	-0.9468	5.68E+22	7.18E+22	1.46E+22	7.03E+22	2.93308
83	3	7	2	5	3.64556	0.786609	3.48	0.660895	1.5779	0.0872156	0.0392067	0.00678611	0.124893	0.00560385	5.78307	-0.8864	5.99E+22	7.29E+22	1.63E+22	7.10E+22	2.91488
83	3	8	4	2	3.20811	0.786701	3.36	0.613586	1.5795	0.0929893	0.0416354	0.00712012	0.132773	0.00556127	4.71385	-1.0976	4.97E+22	7.09E+22	1.03E+22	7.01E+22	2.89726
83	3	8	3	3	3.35146	0.786728	3.37	0.623364	1.577	0.0909884	0.0408385	0.0069754	0.127872	0.00558952	4.9817	-1.0364	5.36E+22	7.19E+22	1.26E+22	7.08E+22	2.87906
83	3	8	2	4	3.47163	0.786754	3.38	0.63286	1.5745	0.0889007	0.040024	0.00681218	0.122185	0.00556127	5.22537	-0.976	5.70E+22	7.30E+22	1.46E+22	7.15E+22	2.86086
83	3	9	3	2	3.17895	0.786873	3.27	0.586415	1.5736	0.0926089	0.0415466	0.00693361	0.12507	0.00548726	4.52548	-1.1228	4.97E+22	7.19E+22	1.03E+22	7.11E+22	2.82504
83	3	9	2	3	3.30725	0.7869	3.28	0.597561	1.5711	0.0905164	0.0407328	0.00677517	0.119391	0.00548726	4.74842	-1.0624	5.36E+22	7.30E+22	1.26E+22	7.19E+22	2.80684
83	3	10	2	2	3.14559	0.787045	3.18	0.552565	1.5677	0.092066	0.0413398	0.00667462	0.116504	0.00537575	4.32487	-1.1456	4.96E+22	7.28E+22	1.02E+22	7.21E+22	2.75282
83	4	2	9	2	3.61104	0.785789	3.8	0.69226	1.6057	0.0989782	0.0388813	0.00663816	0.171406	0.00545901	5.11255	-1.0116	5.32E+22	7.02E+22	1.04E+22	6.94E+22	3.24632
83	4	2	8	3	3.82755	0.785817	3.81	0.698079	1.6032	0.0974448	0.0381177	0.0065526	0.169043	0.00556127	5.52572	-0.9468	5.66E+22	7.12E+22	1.27E+22	7.00E+22	3.22812
83	4	2	7	4	4.03507	0.785844	3.82	0.703775	1.6007	0.0958513	0.0373362	0.00645044	0.166265	0.00562486	5.95171	-0.8828	5.97E+22	7.21E+22	1.47E+22	7.06E+22	3.20992
83	4	2	6	5	4.23678	0.785871	3.83	0.709352	1.5982	0.0941944	0.0365358	0.00633148	0.163033	0.00565552	6.39972	-0.8196	6.26E+22	7.31E+22	1.65E+22	7.12E+22	3.19172
83	4	2	5	6	4.43373	0.785898	3.84	0.714814	1.5957	0.0924705	0.0357151	0.00619554	0.159303	0.00565552	6.87745	-0.7572	6.52E+22	7.41E+22	1.81E+22	7.19E+22	3.17352
83	4	2	4	7	4.62528	0.785926	3.85	0.720165	1.5932	0.0906752	0.0348728	0.00604242	0.155021	0.00562486	7.39214	-0.6956	6.77E+22	7.51E+22	1.96E+22	7.25E+22	3.15532
83	4	2	3	8	4.80875	0.785953	3.86	0.725407	1.5907	0.0888039	0.0340072	0.00587192	0.15012	0.00556127	7.95032	-0.6348	7.00E+22	7.61E+22	2.09E+22	7.32E+22	3.13712
83	4	2	2	9	4.97764	0.78598	3.87	0.730544	1.5882	0.0868515	0.0331166	0.00568386	0.144514	0.00545901	8.55561	-0.5748	7.21E+22	7.71E+22	2.22E+22	7.38E+22	3.11892
83	4	3	8	2	3.5689	0.785964	3.71	0.683271	1.5998	0.099291	0.0394748	0.00686642	0.166563	0.00556127	5.00434	-1.048	5.33E+22	7.15E+22	1.04E+22	7.07E+22	3.1741
83	4	3	7	3	3.77348	0.785991	3.72	0.689641	1.5973	0.0976923	0.0387055	0.00676772	0.163829	0.00565311	5.37965	-0.984	5.69E+22	7.25E+22	1.27E+22	7.14E+22	3.1559
83	4	3	6	4	3.9677	0.786018	3.73	0.695869	1.5948	0.0960309	0.0379184	0.00665285	0.160642	0.00570478	5.76023	-0.9208	6.01E+22	7.35E+22	1.47E+22	7.20E+22	3.1377
83	4	3	5	5	4.15405	0.786045	3.74	0.701962	1.5923	0.0943032	0.0371124	0.00652127	0.156957	0.00572152	6.15278	-0.8584	6.30E+22	7.45E+22	1.65E+22	7.27E+22	3.1195
83	4	3	4	6	4.33263	0.786072	3.75	0.707923	1.5898	0.092505	0.0362864	0.0063728	0.152718	0.00570478	6.56144	-0.7968	6.58E+22	7.55E+22	1.81E+22	7.33E+22	3.1013
83	4	3	3	7	4.50121	0.7861	3.76	0.713758	1.5873	0.0906319	0.0354388	0.00620723	0.147858	0.00565311	6.98807	-0.736	6.83E+22	7.66E+22	1.95E+22	7.40E+22	3.0831
83	4	3	2	8	4.65396	0.786127	3.77	0.719469	1.5848	0.0886788	0.0345681	0.00602438	0.142293	0.00556127	7.43001	-0.676	7.07E+22	7.76E+22	2.09E+22	7.47E+22	3.0649
83	4	4	7	2	3.52813	0.786138	3.62	0.671879	1.5939	0.0994684	0.0399285	0.00701274	0.161343	0.00562486	4.87991	-1.082	5.34E+22	7.27E+22	1.04E+22	7.19E+22	3.10188
83	4	4	6	3	3.72177	0.786165	3.63	0.678889	1.5914	0.0978011	0.0391512	0.00690241	0.1582	0.00570478	5.21903	-1.0188	5.70E+22	7.37E+22	1.27E+22	7.26E+22	3.08368
83	4	4	5	4	3.90334	0.786192	3.64	0.685735	1.5889	0.0960682	0.038356	0.00677509	0.154557	0.00574252	5.55641	-0.9564	6.03E+22	7.48E+22	1.47E+22	7.33E+22	3.06548
83	4	4	4	5	4.07448	0.786219	3.65	0.692425	1.5864	0.0942655	0.0375418	0.0066306	0.15036	0.00574252	5.89625	-0.8948	6.34E+22	7.58E+22	1.64E+22	7.40E+22	3.04728
83	4	4	3	6	4.2338	0.786246	3.66	0.698962	1.5839	0.0923887	0.0367075	0.00646874	0.145541	0.00570478	6.23903	-0.834	6.62E+22	7.69E+22	1.80E+22	7.47E+22	3.02908
83	4	4	2	7	4.3762	0.786273	3.67	0.705354	1.5814	0.0904329	0.0358515	0.00628932	0.140013	0.00562486	6.58018	-0.774	6.88E+22	7.79E+22	1.95E+22	7.55E+22	3.01088
83	4	5	6	2	3.49111	0.786311	3.53	0.657633	1.588	0.0995082	0.0402489	0.0070761	0.155704	0.00565552	4.7452	-1.1136	5.34E+22	7.38E+22	1.03E+22	7.31E+22	3.02966
83	4	5	5	3	3.67424	0.786338	3.54	0.665397	1.5855	0.0977686	0.0394613	0.00695351	0.152103	0.00572152	5.04935	-1.0512	5.71E+22	7.49E+22	1.27E+22	7.38E+22	3.01146
83	4	5	4	4	3.84306	0.786365	3.55	0.672968	1.583	0.0959599	0.0386556	0.00681346	0.147946	0.00574252	5.34477	-0.9896	6.05E+22	7.60E+22	1.47E+22	7.46E+22	2.99326
83	4	5	3	5	3.99781	0.786392	3.56	0.680355	1.5805	0.0940779	0.0378307	0.00665576	0.143164	0.00572152	5.63285	-0.9288	6.37E+22	7.71E+22	1.64E+22	7.53E+22	2.97506
83	4	5	2	6	4.13441	0.78642	3.57	0.687565	1.578	0.0921176	0.0369853	0.00648023	0.137671	0.00565552	5.90911	-0.8688	6.66E+22	7.82E+22	1.80E+22	7.60E+22	2.95686
83	4	6	5	2	3.45804	0.786484	3.44	0.639958	1.5821	0.0994073	0.0404409	0.00705807	0.149591	0.00565552	4.60244	-1.1428	5.34E+22	7.49E+22	1.03E+22	7.42E+22	2.95744
83	4	6	4	3	3.63038	0.786512	3.45	0.648622	1.5796	0.0975913	0.0396409	0.00692292	0.145472	0.00570478	4.87194	-1.0812	5.72E+22	7.60E+22	1.27E+22	7.49E+22	2.93924
83	4	6	3	4	3.78508	0.786539	3.46	0.657055	1.5771	0.0957025	0.0388223	0.00676984	0.140726	0.00570478	5.12506	-1.0204	6.07E+22	7.71E+22	1.47E+22	7.57E+22	2.92104
83	4	6	2	5	3.91983	0.786566	3.47	0.665269	1.5746	0.0937361	0.0379842	0.00659865	0.135265	0.00565552	5.35907	-0.9604	6.39E+22	7.82E+22	1.64E+22	7.65E+22	2.90284
83	4	7	4	2	3.42793	0.786657	3.35	0.618098	1.5762	0.0991623	0.0405079	0.00696052	0.142937	0.00562486	4.45168	-1.1696	5.33E+22	7.59E+22	1.03E+22	7.52E+22	2.88522
83	4	7	3	3	3.58801	0.786684	3.36	0.627856	1.5737	0.0972653	0.0396932	0.00681252	0.138223	0.00565311	4.68547	-1.1088	5.72E+22	7.70E+22	1.27E+22	7.60E+22	2.86702
83	4	7	2	4	3.72491	0.786711	3.37	0.637333	1.5712	0.0952912	0.0388595	0.00664612	0.132791	0.00562486	4.89311	-1.0488	6.08E+22	7.82E+22	1.46E+22	7.68E+22	2.84882
83	4	8	3	2	3.39851	0.78683	3.26	0.59103	1.5703	0.0987687	0.0404523	0.00678765	0.135654	0.00556127	4.29116	-1.194	5.32E+22	7.68E+22	1.03E+22	7.61E+22	2.813
83	4	8	2	3	3.54267	0.786857	3.27	0.602151	1.5678	0.0967856	0.0396207	0.00662684	0.130246	0.00556127	4.4856	-1.134	5.72E+22	7.80E+22	1.26E+22	7.70E+22	2.7948
83	4	9	2	2	3.36544	0.787002	3.17	0.557307	1.5644	0.0982214	0.0402751	0.00654403	0.127626	0.00545901	4.11653	-1.216	5.30E+22	7.77E+22	1.03E+22	7.70E+22	2.74078
83	5	2	8	2	3.79374	0.78592	3.7	0.687465	1.5965	0.105228	0.0381172	0.00660289	0.17524	0.00551201	4.60492	-1.1232	5.69E+22	7.66E+22	1.04E+22	7.59E+22	3.16206
83	5	2	7	3	4.02235	0.785947	3.71	0.693823	1.594	0.103701	0.0373253	0.00650126	0.172527	0.00560385	4.92748	-1.0596	6.06E+22	7.77E+22	1.28E+22	7.66E+22	3.14386
83	5	2	6	4	4.24184	0.785975	3.72	0.70004	1.5915	0.102117	0.036514	0.00638253	0.169376	0.00565552	5.24849	-0.9968	6.39E+22	7.88E+22	1.48E+22	7.74E+22	3.12566
83	5	2	5	5	4.45513	0.786002	3.73	0.706123	1.589	0.100474	0.0356819	0.0062479	0.165746	0.00567226	5.57281	-0.9348	6.70E+22	7.99E+22	1.65E+22	7.81E+22	3.10746
83	5	2	4	6	4.66256	0.786029	3.74	0.712074	1.5865	0.0987666	0.0348277	0.00609676	0.161586	0.00565552	5.90257	-0.8736	6.99E+22	8.10E+22	1.81E+22	7.89E+22	3.08926
83	5	2	3	7	4.86204	0.786056	3.75	0.717898	1.584	0.0969924	0.0339495	0.00592863	0.156836	0.00560385	6.23723	-0.8132	7.25E+22	8.21E+22	1.96E+22	7.97E+22	3.07106
83	5	2	2	8	5.04756	0.786083	3.76	0.7236	1.5815	0.0951471	0.0330456	0.00574332	0.151418	0.00551201	6.57158	-0.7536	7.51E+22	8.32E+22	2.10E+22	8.05E+22	3.05286
83	5	3	7	2	3.75598	0.786094	3.61	0.676144	1.5906	0.105365	0.0386262	0.00677213	0.170176	0.00560385	4.52616	-1.1564	5.69E+22	7.77E+22	1.04E+22	7.70E+22	3.08984
83	5	3	6	3	3.97216	0.786121	3.62	0.683142	1.5881	0.103772	0.0378273	0.00665876	0.167072	0.00568377	4.81978	-1.0936	6.06E+22	7.88E+22	1.28E+22	7.78E+22	3.07164
83	5	3	5	4	4.17731	0.786148	3.63	0.689977	1.5856	0.10212	0.037009	0.00652851	0.163489	0.00572152	5.1065	-1.0316	6.41E+22	8.00E+22	1.48E+22	7.86E+22	3.05344
83	5	3	4	5	4.37335	0.786176	3.64	0.696655	1.5831	0.100405	0.03617	0.00638118	0.159376	0.00572152	5.38935	-0.9704	6.72E+22	8.11E+22	1.65E+22	7.94E+22	3.03524
83	5	3	3	6	4.55901	0.786203	3.65	0.703182	1.5806	0.0986229	0.0353088	0.0062166	0.154672	0.00568377	5.66762	-0.91	7.02E+22	8.22E+22	1.81E+22	8.02E+22	3.01704
83	5	3	2	7	4.72901	0.78623	3.66	0.709562	1.5781	0.0967704	0.0344238	0.00603455	0.1493	0.00560385	5.93573	-0.8504	7.29E+22	8.34E+22	1.96E+22	8.10E+22	2.99884
83	5	4	6	2	3.71911	0.786268	3.52	0.661974	1.5847	0.105371	0.0389957	0.00685801	0.164721	0.00565552	4.42868	-1.1872	5.68E+22	7.88E+22	1.04E+22	7.81E+22	3.01762
83	5	4	5	3	3.92349	0.786295	3.53	0.669725	1.5822	0.103709	0.0381873	0.00673232	0.161183	0.00572152	4.69342	-1.1252	6.06E+22	7.99E+22	1.28E+22	7.89E+22	2.99942
83	5	4	4	4	4.11437	0.786322	3.54	0.677283	1.5797	0.101985	0.0373594	0.00658928	0.157115	0.00574252	4.94572	-1.064	6.42E+22	8.11E+22	1.47E+22	7.97E+22	2.98122
83	5	4	3	5	4.29214	0.786349	3.55	0.684658	1.5772	0.100194	0.0365106	0.00642869	0.152456	0.00572152	5.18628	-1.0036	6.74E+22	8.23E+22	1.65E+22	8.06E+22	2.96302
83	5	4	2	6	4.45261	0.786376	3.56	0.691856	1.5747	0.0983329	0.0356393	0.00625037	0.147128	0.00565552	5.41028	-0.944	7.04E+22	8.34E+22	1.81E+22	8.14E+22	2.94482
83	5	5	5	2	3.68542	0.786441	3.43	0.644381	1.5788	0.105243	0.0392315	0.0068609	0.158827	0.00567226	4.31772	-1.2156	5.67E+22	7.98E+22	1.04E+22	7.91E+22	2.9454
83	5	5	4	3	3.87788	0.786468	3.44	0.653029	1.5763	0.103508	0.0384113	0.00672259	0.154803	0.00572152	4.55315	-1.1544	6.06E+22	8.10E+22	1.27E+22	8.00E+22	2.9272
83	5	5	3	4	4.05325	0.786495	3.45	0.661448	1.5738	0.101708	0.0375711	0.00656647	0.150187	0.00572152	4.76976	-1.094	6.42E+22	8.22E+22	1.47E+22	8.08E+22	2.909
83	5	5	2	5	4.20917	0.786522	3.46	0.669648	1.5713	0.0998368	0.0367096	0.00639233	0.144901	0.00567226	4.96469	-1.0344	6.75E+22	8.34E+22	1.65E+22	8.17E+22	2.8908
83	5	6	4	2	3.65472	0.786614	3.34	0.622611	1.5729	0.104978	0.0393377	0.00678269	0.152438	0.00565552	4.19503	-1.2416	5.65E+22	8.07E+22	1.04E+22	8.01E+22	2.87318
83	5	6	3	3	3.83392	0.786641	3.35	0.63235	1.5704	0.103166	0.0385032	0.00663148	0.147863	0.00568377	4.39957	-1.1812	6.05E+22	8.19E+22	1.27E+22	8.09E+22	2.85498
83	5	6	2	4	3.9901	0.786668	3.36	0.641809	1.5679	0.101284	0.0376482	0.00646198	0.142616	0.00565552	4.5768	-1.1216	6.42E+22	8.32E+22	1.47E+22	8.18E+22	2.83678
83	5	7	3	2	3.62514	0.786787	3.25	0.595645	1.567	0.104571	0.0393171	0.00662525	0.145481	0.00560385	4.0599	-1.2652	5.63E+22	8.16E+22	1.04E+22	8.09E+22	2.80096
83	5	7	2	3	3.78736	0.786814	3.26	0.606742	1.5645	0.102677	0.0384658	0.00646162	0.14027	0.00560385	4.2297	-1.2056	6.04E+22	8.28E+22	1.27E+22	8.19E+22	2.78276
83	5	8	2	2	3.59235	0.786959	3.16	0.562045	1.5611	0.104017	0.0391711	0.00639732	0.137862	0.00551201	3.90893	-1.2864	5.61E+22	8.24E+22	1.04E+22	8.17E+22	2.72874
83	6	2	7	2	3.98746	0.786051	3.6	0.680414	1.5873	0.110955	0.0372668	0.00651036	0.178592	0.00553785	4.18137	-1.2308	6.00E+22	8.26E+22	1.05E+22	8.19E+22	3.0778
83	6	2	6	3	4.22982	0.786078	3.61	0.687399	1.5848	0.109424	0.0364436	0.00639403	0.175513	0.00561777	4.43628	-1.1684	6.39E+22	8.38E+22	1.28E+22	8.28E+22	3.0596
83	6	2	5	4	4.46268	0.786105	3.62	0.694223	1.5823	0.107839	0.0355991	0.00626092	0.17197	0.00565552	4.68068	-1.1068	6.74E+22	8.50E+22	1.48E+22	8.36E+22	3.0414
83	6	2	4	5	4.68835	0.786132	3.63	0.700889	1.5798	0.106195	0.0347317	0.00611084	0.167918	0.00565552	4.9168	-1.046	7.07E+22	8.62E+22	1.66E+22	8.45E+22	3.0232
83	6	2	3	6	4.9058	0.786159	3.64	0.707406	1.5773	0.104491	0.0338398	0.0059436	0.163299	0.00561777	5.1433	-0.986	7.38E+22	8.74E+22	1.82E+22	8.54E+22	3.005
83	6	2	2	7	5.10962	0.786186	3.65	0.713776	1.5748	0.102723	0.0329212	0.00575902	0.158044	0.00553785	5.35425	-0.9268	7.67E+22	8.86E+22	1.97E+22	8.64E+22	2.9868
83	6	3	6	2	3.95478	0.786224	3.51	0.66632	1.5814	0.11093	0.0376895	0.00661962	0.173287	0.00561777	4.12141	-1.2608	5.99E+22	8.36E+22	1.04E+22	8.29E+22	3.00558
83	6	3	5	3	4.18385	0.786252	3.52	0.674056	1.5789	0.109333	0.0368579	0.00649091	0.169793	0.00568377	4.35251	-1.1992	6.38E+22	8.48E+22	1.28E+22	8.38E+22	2.98738
83	6	3	4	4	4.40066	0.786279	3.53	0.681602	1.5764	0.107678	0.0360048	0.00634495	0.165789	0.00570478	4.5686	-1.1384	6.74E+22	8.60E+22	1.48E+22	8.47E+22	2.96918
83	6	3	3	5	4.60586	0.786306	3.54	0.688964	1.5739	0.105963	0.0351288	0.00618155	0.16122	0.00568377	4.76998	-1.0784	7.08E+22	8.72E+22	1.66E+22	8.57E+22	2.95098
83	6	3	2	6	4.79512	0.786333	3.55	0.696151	1.5714	0.104183	0.034228	0.00600052	0.156016	0.00561777	4.95179	-1.0192	7.40E+22	8.85E+22	1.82E+22	8.66E+22	2.93278
83	6	4	5	2	3.92224	0.786398	3.42	0.648807	1.5755	0.110778	0.0379725	0.00664429	0.167571	0.00565552	4.04114	-1.2884	5.96E+22	8.45E+22	1.04E+22	8.38E+22	2.93336
83	6	4	4	3	4.13805	0.786425	3.43	0.657439	1.573	0.10911	0.0371297	0.0065029	0.163615	0.00570478	4.24733	-1.2276	6.37E+22	8.57E+22	1.28E+22	8.48E+22	2.91516
83	6	4	3	4	4.3377	0.786452	3.44	0.665844	1.5705	0.107382	0.0362652	0.0063438	0.159095	0.00570478	4.4331	-1.1676	6.74E+22	8.70E+22	1.48E+22	8.57E+22	2.89696
83	6	4	2	5	4.51879	0.786479	3.45	0.67403	1.568	0.10559	0.0353773	0.0061668	0.153939	0.00565552	4.59562	-1.1084	7.09E+22	8.83E+22	1.66E+22	8.67E+22	2.87876
83	6	5	4	2	3.89181	0.786571	3.33	0.627125	1.5696	0.110493	0.0381207	0.00658626	0.161394	0.00565552	3.94489	-1.3136	5.94E+22	8.54E+22	1.04E+22	8.47E+22	2.86114
83	6	5	3	3	4.09314	0.786598	3.34	0.636845	1.5671	0.108752	0.037264	0.00643191	0.15692	0.00568377	4.12421	-1.2536	6.35E+22	8.66E+22	1.28E+22	8.57E+22	2.84294
83	6	5	2	4	4.27193	0.786625	3.35	0.646288	1.5646	0.106947	0.0363852	0.00625939	0.151811	0.00565552	4.27562	-1.1944	6.73E+22	8.79E+22	1.48E+22	8.67E+22	2.82474
83	6	6	3	2	3.86246	0.786744	3.24	0.600259	1.5637	0.110072	0.0381373	0.00644742	0.154696	0.00561777	3.83343	-1.3364	5.91E+22	8.62E+22	1.04E+22	8.55E+22	2.78892
83	6	6	2	3	4.04558	0.786771	3.25	0.611333	1.5612	0.108253	0.0372642	0.00627983	0.149631	0.00561777	3.98187	-1.2772	6.34E+22	8.75E+22	1.28E+22	8.66E+22	2.77072
83	6	7	2	2	3.83016	0.786916	3.15	0.56678	1.5578	0.109511	0.0380244	0.00623412	0.147396	0.00553785	3.70433	-1.3568	5.89E+22	8.69E+22	1.04E+22	8.63E+22	2.7167
83	7	2	6	2	4.19698	0.786181	3.5	0.670668	1.5781	0.116229	0.0363247	0.00636057	0.181464	0.00553785	3.81923	-1.3344	6.26E+22	8.81E+22	1.05E+22	8.75E+22	2.99354
83	7	2	5	3	4.455	0.786208	3.51	0.678392	1.5756	0.114687	0.0354666	0.00622891	0.177999	0.00560385	4.02125	-1.2732	6.67E+22	8.94E+22	1.29E+22	8.85E+22	2.97534
83	7	2	4	4	4.7026	0.786235	3.52	0.685925	1.5731	0.113091	0.0345849	0.00608011	0.174041	0.00562486	4.2065	-1.2128	7.05E+22	9.07E+22	1.49E+22	8.95E+22	2.95714
83	7	2	3	5	4.94082	0.786262	3.53	0.693276	1.5706	0.111438	0.0336778	0.00591397	0.169538	0.00560385	4.37507	-1.1532	7.40E+22	9.21E+22	1.67E+22	9.05E+22	2.93894
83	7	2	2	6	5.16536	0.78629	3.54	0.700451	1.5681	0.109727	0.0327431	0.00573031	0.164425	0.00553785	4.52219	-1.0944	7.73E+22	9.34E+22	1.83E+22	9.16E+22	2.92074
83	7	3	5	2	4.16993	0.786355	3.41	0.653235	1.5722	0.116053	0.0366589	0.00640786	0.175893	0.00560385	3.77075	-1.3612	6.23E+22	8.90E+22	1.05E+22	8.84E+22	2.92132
83	7	3	4	3	4.41317	0.786382	3.42	0.661853	1.5697	0.114443	0.0357905	0.00626347	0.171987	0.00565311	3.95163	-1.3008	6.65E+22	9.04E+22	1.29E+22	8.94E+22	2.90312
83	7	3	3	4	4.64169	0.786409	3.43	0.670243	1.5672	0.112776	0.0348984	0.00610147	0.167536	0.00565311	4.11109	-1.2412	7.03E+22	9.17E+22	1.49E+22	9.05E+22	2.88492
83	7	3	2	5	4.85317	0.786436	3.44	0.678416	1.5647	0.111051	0.0339805	0.00592167	0.162477	0.00560385	4.24642	-1.1824	7.39E+22	9.30E+22	1.67E+22	9.15E+22	2.86672
83	7	4	4	2	4.14176	0.786528	3.32	0.63164	1.5663	0.11575	0.0368522	0.00637087	0.16989	0.00562486	3.70059	-1.3856	6.20E+22	8.99E+22	1.05E+22	8.92E+22	2.8491
83	7	4	3	3	4.36908	0.786555	3.33	0.641343	1.5638	0.114069	0.0359707	0.00621346	0.16549	0.00565311	3.85799	-1.326	6.63E+22	9.12E+22	1.29E+22	9.03E+22	2.8309
83	7	4	2	4	4.57475	0.786582	3.34	0.650769	1.5613	0.112328	0.0350648	0.00603797	0.160483	0.00562486	3.98732	-1.2672	7.02E+22	9.26E+22	1.49E+22	9.14E+22	2.8127
83	7	5	3	2	4.11365	0.786701	3.23	0.604873	1.5604	0.115316	0.0369088	0.00625148	0.1634	0.00560385	3.61183	-1.4076	6.17E+22	9.06E+22	1.05E+22	9.00E+22	2.77688
83	7	5	2	3	4.3213	0.786728	3.24	0.615924	1.5579	0.113559	0.0360111	0.00608076	0.158443	0.00560385	3.74166	-1.3488	6.60E+22	9.20E+22	1.28E+22	9.11E+22	2.75868
83	7	6	2	2	4.08238	0.786873	3.14	0.571512	1.5545	0.114746	0.036831	0.00605408	0.156355	0.00553785	3.50341	-1.4272	6.14E+22	9.13E+22	1.05E+22	9.07E+22	2.70466
83	8	2	5	2	4.42737	0.786311	3.4	0.657667	1.5689	0.121104	0.0352844	0.00615126	0.183852	0.00551201	3.50263	-1.434	6.47E+22	9.34E+22	1.05E+22	9.28E+22	2.90928
83	8	2	4	3	4.70311	0.786338	3.41	0.66627	1.5664	0.119542	0.034387	0.00600394	0.179978	0.00556127	3.66134	-1.374	6.90E+22	9.48E+22	1.29E+22	9.39E+22	2.89108
83	8	2	3	4	4.96635	0.786365	3.42	0.674647	1.5639	0.117928	0.0334633	0.00583911	0.175577	0.00556127	3.79807	-1.3148	7.30E+22	9.62E+22	1.50E+22	9.51E+22	2.87288
83	8	2	2	5	5.21498	0.786392	3.43	0.682807	1.5614	0.116259	0.0325109	0.00565658	0.170589	0.00551201	3.91024	-1.2564	7.68E+22	9.76E+22	1.68E+22	9.62E+22	2.85468
83	8	3	4	2	4.4062	0.786484	3.31	0.636158	1.563	0.120782	0.0355267	0.00613614	0.17799	0.00556127	3.46013	-1.4576	6.44E+22	9.42E+22	1.05E+22	9.36E+22	2.83706
83	8	3	3	3	4.66439	0.786512	3.32	0.645844	1.5605	0.119153	0.034617	0.00597575	0.173644	0.00558952	3.59835	-1.3984	6.88E+22	9.56E+22	1.29E+22	9.48E+22	2.81886
83	8	3	2	4	4.9025	0.786539	3.33	0.655254	1.558	0.117467	0.0336805	0.00579737	0.168712	0.00556127	3.7086	-1.34	7.28E+22	9.71E+22	1.49E+22	9.59E+22	2.80066
83	8	4	3	2	4.3816	0.786657	3.22	0.609487	1.5571	0.120335	0.0356263	0.00603704	0.17167	0.00556127	3.39417	-1.4788	6.40E+22	9.49E+22	1.05E+22	9.43E+22	2.76484
83	8	4	2	3	4.61841	0.786684	3.23	0.620517	1.5546	0.118632	0.0347009	0.00586328	0.166793	0.00556127	3.50769	-1.4204	6.85E+22	9.64E+22	1.29E+22	9.55E+22	2.74664
83	8	5	2	2	4.35259	0.78683	3.13	0.576241	1.5512	0.119756	0.0355862	0.00585683	0.164831	0.00551201	3.30587	-1.4976	6.36E+22	9.56E+22	1.05E+22	9.50E+22	2.69262
83	9	2	4	2	4.68435	0.786441	3.3	0.640678	1.5597	0.125618	0.0341376	0.00588172	0.185746	0.00545901	3.21988	-1.5296	6.65E+22	9.85E+22	1.06E+22	9.79E+22	2.82502
83	9	2	3	3	4.9796	0.786468	3.31	0.650347	1.5572	0.124032	0.0331956	0.00571841	0.181436	0.00548726	3.34113	-1.4708	7.10E+22	9.99E+22	1.30E+22	9.91E+22	2.80682
83	9	2	2	4	5.25728	0.786495	3.32	0.659742	1.5547	0.122394	0.0322238	0.00553723	0.176559	0.00545901	3.4347	-1.4128	7.52E+22	1.01E+23	1.50E+22	1.00E+23	2.78862
83	9	3	3	2	4.6685	0.786614	3.21	0.614102	1.5538	0.125156	0.0342838	0.00580376	0.179565	0.00548726	3.17856	-1.55	6.61E+22	9.91E+22	1.06E+22	9.86E+22	2.7528
83	9	3	2	3	4.94045	0.786641	3.22	0.625111	1.5513	0.1235	0.0333269	0.00562702	0.174747	0.00548726	3.27767	-1.492	7.07E+22	1.01E+23	1.30E+22	9.98E+22	2.7346
83	9	4	2	2	4.64435	0.786787	3.12	0.580969	1.5479	0.124567	0.0342842	0.00564212	0.172895	0.00545901	3.11075	-1.568	6.56E+22	9.98E+22	1.06E+22	9.92E+22	2.68058
83	10	2	3	2	4.97433	0.786571	3.2	0.618718	1.5505	0.129802	0.032874	0.00555126	0.187132	0.00537575	2.96165	-1.6212	6.79E+22	1.03E+23	1.06E+22	1.03E+23	2.74076
83	10	2	2	3	5.28911	0.786598	3.21	0.629707	1.548	0.128187	0.0318807	0.00537162	0.182354	0.00537575	3.04789	-1.5636	7.26E+22	1.05E+23	1.30E+22	1.04E+23	2.72256
83	10	3	2	2	4.96091	0.786744	3.11	0.585695	1.5446	0.129203	0.0329184	0.00541001	0.1806	0.00537575	2.91629	-1.6384	6.74E+22	1.04E+23	1.06E+22	1.03E+23	2.66854
83	11	2	2	2	5.30358	0.786701	3.1	0.59042	1.5413	0.133681	0.0314803	0.00515917	0.18799	0.0052559	2.71938	-1.7088	6.90E+22	1.08E+23	1.07E+22	1.07E+23	2.6565
84	2	2	10	2	3.35142	0.785609	3.92	0.688	1.6212	0.0828814	0.0389463	0.00628656	0.157755	0.00508348	6.55366	-0.7456	4.35E+22	5.50E+22	1.03E+22	5.40E+22	3.35224
84	2	2	9	3	3.55973	0.785637	3.93	0.69336	1.6187	0.0812076	0.0382018	0.00621817	0.155726	0.005195	7.31424	-0.678	4.65E+22	5.57E+22	1.27E+22	5.43E+22	3.33404
84	2	2	8	4	3.7588	0.785664	3.94	0.698611	1.6162	0.0794577	0.0374403	0.00613394	0.153283	0.00526901	8.1719	-0.6112	4.91E+22	5.65E+22	1.47E+22	5.45E+22	3.31584
84	2	2	7	5	3.95205	0.785691	3.95	0.703756	1.6137	0.0776259	0.0366607	0.00603368	0.150389	0.00531159	9.17042	-0.5452	5.14E+22	5.72E+22	1.64E+22	5.48E+22	3.29764
84	2	2	6	6	4.14092	0.785718	3.96	0.7088	1.6112	0.0757061	0.0358618	0.0059172	0.147002	0.00532551	10.3696	-0.48	5.35E+22	5.80E+22	1.80E+22	5.51E+22	3.27944
84	2	2	5	7	4.32552	0.785746	3.97	0.713745	1.6087	0.073691	0.0350423	0.0057843	0.143068	0.00531159	11.8601	-0.4156	5.54E+22	5.87E+22	1.95E+22	5.54E+22	3.26124
84	2	2	4	8	4.5046	0.785773	3.98	0.718593	1.6062	0.071572	0.0342008	0.00563479	0.138519	0.00526901	13.7913	-0.352	5.71E+22	5.94E+22	2.09E+22	5.56E+22	3.24304
84	2	2	3	9	4.67488	0.7858	3.99	0.723348	1.6037	0.0693393	0.0333355	0.00546847	0.133273	0.005195	16.4308	-0.2892	5.86E+22	6.01E+22	2.22E+22	5.59E+22	3.22484
84	2	2	2	10	4.82919	0.785827	4	0.728011	1.6012	0.066981	0.0324447	0.00528516	0.127218	0.00508348	20.3169	-0.2272	5.99E+22	6.09E+22	2.34E+22	5.62E+22	3.20664
84	2	3	9	2	3.30054	0.785784	3.83	0.680912	1.6153	0.0835435	0.0396735	0.00660165	0.152942	0.005195	6.31159	-0.7876	4.42E+22	5.68E+22	1.03E+22	5.58E+22	3.28002
84	2	3	8	3	3.49612	0.785811	3.84	0.68675	1.6128	0.0818033	0.0389253	0.00652107	0.150541	0.00529726	6.9834	-0.7208	4.73E+22	5.75E+22	1.27E+22	5.61E+22	3.26182
84	2	3	7	4	3.68136	0.785838	3.85	0.692465	1.6103	0.0799838	0.0381603	0.00642418	0.147687	0.00536085	7.72513	-0.6548	5.00E+22	5.83E+22	1.46E+22	5.64E+22	3.24362
84	2	3	6	5	3.85913	0.785866	3.86	0.69806	1.6078	0.078079	0.0373775	0.0063108	0.144338	0.00539151	8.56767	-0.5896	5.24E+22	5.91E+22	1.64E+22	5.68E+22	3.22542
84	2	3	5	6	4.03018	0.785893	3.87	0.70354	1.6053	0.0760822	0.0365757	0.00618071	0.140438	0.00539151	9.54998	-0.5252	5.47E+22	5.99E+22	1.80E+22	5.71E+22	3.20722
84	2	3	4	7	4.19365	0.78592	3.88	0.708908	1.6028	0.0739855	0.0357537	0.00603373	0.13592	0.00536085	10.7268	-0.4616	5.66E+22	6.06E+22	1.95E+22	5.74E+22	3.18902
84	2	3	3	8	4.34664	0.785947	3.89	0.714167	1.6003	0.0717797	0.0349099	0.00586967	0.130698	0.00529726	12.1803	-0.3988	5.84E+22	6.14E+22	2.08E+22	5.78E+22	3.17082
84	2	3	2	9	4.48264	0.785975	3.9	0.719321	1.5978	0.0694541	0.0340428	0.00568834	0.124661	0.005195	14.0416	-0.3368	6.01E+22	6.22E+22	2.21E+22	5.81E+22	3.15262
84	2	4	8	2	3.25141	0.785958	3.74	0.671778	1.6094	0.0840492	0.0402558	0.00683094	0.147735	0.00526901	6.06736	-0.8272	4.47E+22	5.84E+22	1.03E+22	5.75E+22	3.2078
84	2	4	7	3	3.4356	0.785985	3.75	0.678167	1.6069	0.0822385	0.0395016	0.00673798	0.14492	0.00536085	6.66152	-0.7612	4.79E+22	5.92E+22	1.27E+22	5.79E+22	3.1896
84	2	4	6	4	3.60818	0.786013	3.76	0.684416	1.6044	0.080345	0.0387307	0.00662873	0.141607	0.00541251	7.30407	-0.696	5.08E+22	6.00E+22	1.46E+22	5.82E+22	3.1714
84	2	4	5	5	3.77138	0.78604	3.77	0.690527	1.6019	0.0783622	0.037942	0.00650279	0.137739	0.00542926	8.01656	-0.6316	5.33E+22	6.08E+22	1.64E+22	5.86E+22	3.1532
84	2	4	4	6	3.92507	0.786067	3.78	0.696506	1.5994	0.0762828	0.0371343	0.00635996	0.133249	0.00541251	8.82334	-0.568	5.57E+22	6.17E+22	1.80E+22	5.90E+22	3.135
84	2	4	3	7	4.06691	0.786094	3.79	0.702358	1.5969	0.0740982	0.0363065	0.00620005	0.128049	0.00536085	9.75489	-0.5052	5.78E+22	6.25E+22	1.94E+22	5.94E+22	3.1168
84	2	4	2	8	4.19104	0.786121	3.8	0.708085	1.5944	0.0717985	0.0354571	0.00602286	0.122025	0.00526901	10.85	-0.4432	5.97E+22	6.33E+22	2.08E+22	5.97E+22	3.0986
84	2	5	7	2	3.20632	0.786132	3.65	0.66024	1.6035	0.0843979	0.0407013	0.00697794	0.142084	0.00531159	5.82645	-0.8644	4.51E+22	5.99E+22	1.03E+22	5.91E+22	3.13558
84	2	5	6	3	3.38	0.786159	3.66	0.667271	1.601	0.0825123	0.039939	0.00687332	0.138805	0.00539151	6.35174	-0.7992	4.85E+22	6.08E+22	1.26E+22	5.95E+22	3.11738
84	2	5	5	4	3.54047	0.786186	3.67	0.674138	1.5985	0.0805399	0.0391597	0.00675174	0.134968	0.00542926	6.90766	-0.7348	5.14E+22	6.16E+22	1.46E+22	5.99E+22	3.09918
84	2	5	4	5	3.68913	0.786214	3.68	0.680846	1.596	0.0784735	0.0383626	0.00661298	0.130502	0.00542926	7.50842	-0.6712	5.41E+22	6.25E+22	1.64E+22	6.03E+22	3.08098
84	2	5	3	6	3.82448	0.786241	3.69	0.687402	1.5935	0.0763053	0.0375464	0.00645686	0.12532	0.00539151	8.16693	-0.6084	5.65E+22	6.33E+22	1.80E+22	6.07E+22	3.06278
84	2	5	2	7	3.94145	0.786268	3.7	0.693811	1.591	0.0740259	0.03671	0.00628319	0.119303	0.00531159	8.8942	-0.5464	5.88E+22	6.42E+22	1.94E+22	6.12E+22	3.04458
84	2	6	6	2	3.16556	0.786306	3.56	0.645848	1.5976	0.084588	0.0410162	0.00704319	0.13593	0.00532551	5.58989	-0.8992	4.55E+22	6.14E+22	1.03E+22	6.05E+22	3.06336
84	2	6	5	3	3.32903	0.786333	3.57	0.653634	1.5951	0.0826227	0.0402435	0.00692641	0.13212	0.00539151	6.05279	-0.8348	4.89E+22	6.23E+22	1.26E+22	6.10E+22	3.04516
84	2	6	4	4	3.47714	0.78636	3.58	0.661227	1.5926	0.0805658	0.0394538	0.00679218	0.127676	0.00541251	6.53082	-0.7712	5.20E+22	6.32E+22	1.46E+22	6.14E+22	3.02696
84	2	6	3	5	3.60998	0.786387	3.59	0.668634	1.5901	0.0784099	0.0386459	0.00664031	0.122507	0.00539151	7.03158	-0.7084	5.48E+22	6.40E+22	1.64E+22	6.19E+22	3.00876
84	2	6	2	6	3.72348	0.786414	3.6	0.675863	1.5876	0.076146	0.0378186	0.00647062	0.116492	0.00532551	7.55691	-0.6464	5.73E+22	6.49E+22	1.79E+22	6.24E+22	2.99056
84	2	7	5	2	3.12842	0.786479	3.47	0.628024	1.5917	0.0846172	0.041205	0.00702835	0.129191	0.00531159	5.35658	-0.9316	4.58E+22	6.27E+22	1.03E+22	6.19E+22	2.99114
84	2	7	4	3	3.28126	0.786506	3.48	0.636713	1.5892	0.0825667	0.04042	0.00689911	0.124765	0.00536085	5.76132	-0.868	4.93E+22	6.37E+22	1.26E+22	6.24E+22	2.97294
84	2	7	3	4	3.41553	0.786533	3.49	0.64517	1.5867	0.0804193	0.0396176	0.00675195	0.119604	0.00536085	6.16639	-0.8052	5.25E+22	6.46E+22	1.46E+22	6.29E+22	2.95474
84	2	7	2	5	3.52889	0.78656	3.5	0.653406	1.5842	0.0781669	0.0387965	0.00658669	0.113584	0.00531159	6.5719	-0.7432	5.54E+22	6.55E+22	1.63E+22	6.34E+22	2.93654
84	2	8	4	2	3.09339	0.786652	3.38	0.606011	1.5858	0.084482	0.0412712	0.0069353	0.121764	0.00526901	5.12404	-0.9616	4.60E+22	6.40E+22	1.03E+22	6.32E+22	2.91892
84	2	8	3	3	3.23404	0.786679	3.39	0.615799	1.5833	0.0823401	0.0404718	0.0067933	0.116606	0.00529726	5.47227	-0.8988	4.96E+22	6.50E+22	1.26E+22	6.37E+22	2.90072
84	2	8	2	4	3.35078	0.786706	3.4	0.625303	1.5808	0.0800955	0.0396544	0.00663292	0.110572	0.00526901	5.8045	-0.8368	5.29E+22	6.59E+22	1.46E+22	6.43E+22	2.88252
84	2	9	3	2	3.05798	0.786825	3.29	0.578778	1.5799	0.0841778	0.0412169	0.00676814	0.113505	0.005195	4.88828	-0.9892	4.61E+22	6.52E+22	1.03E+22	6.44E+22	2.8467
84	2	9	2	3	3.18274	0.786851	3.3	0.589937	1.5774	0.0819378	0.040401	0.00661359	0.10745	0.005195	5.17789	-0.9272	4.99E+22	6.62E+22	1.26E+22	6.50E+22	2.8285
84	2	10	2	2	3.0177	0.786997	3.2	0.544862	1.574	0.083699	0.0410434	0.00653248	0.104206	0.00508348	4.64273	-1.0144	4.62E+22	6.63E+22	1.03E+22	6.55E+22	2.77448
84	3	2	9	2	3.54474	0.78574	3.82	0.685024	1.612	0.0905452	0.0382825	0.00633598	0.162406	0.005195	5.72263	-0.8644	4.91E+22	6.29E+22	1.04E+22	6.21E+22	3.26798
84	3	2	8	3	3.76451	0.785768	3.83	0.690851	1.6095	0.0889208	0.0375121	0.00625301	0.160032	0.00529726	6.27668	-0.798	5.23E+22	6.38E+22	1.27E+22	6.25E+22	3.24978
84	3	2	7	4	3.97513	0.785795	3.84	0.696555	1.607	0.0872277	0.0367232	0.00615369	0.157227	0.00536085	6.87229	-0.7324	5.51E+22	6.46E+22	1.47E+22	6.30E+22	3.23158
84	3	2	6	5	4.17989	0.785822	3.85	0.70214	1.6045	0.0854616	0.0359147	0.00603782	0.15395	0.00539151	7.52877	-0.6676	5.77E+22	6.55E+22	1.65E+22	6.34E+22	3.21338
84	3	2	5	6	4.37986	0.785849	3.86	0.70761	1.602	0.0836175	0.0350853	0.00590523	0.150153	0.00539151	8.26765	-0.6036	6.01E+22	6.64E+22	1.81E+22	6.39E+22	3.19518
84	3	2	4	7	4.57441	0.785877	3.87	0.712968	1.5995	0.0816897	0.0342333	0.00575571	0.145774	0.00536085	9.11608	-0.5404	6.23E+22	6.73E+22	1.96E+22	6.43E+22	3.17698
84	3	2	3	8	4.76072	0.785904	3.88	0.718217	1.597	0.0796719	0.0333572	0.00558907	0.140741	0.00529726	10.1102	-0.478	6.42E+22	6.81E+22	2.09E+22	6.48E+22	3.15878
84	3	2	2	9	4.93204	0.785931	3.89	0.723362	1.5945	0.0775565	0.0324548	0.00540512	0.134956	0.005195	11.2989	-0.4164	6.61E+22	6.90E+22	2.22E+22	6.53E+22	3.14058
84	3	3	8	2	3.49615	0.785915	3.73	0.67596	1.6061	0.0909797	0.0389252	0.00658925	0.157402	0.00529726	5.5591	-0.9032	4.95E+22	6.44E+22	1.04E+22	6.36E+22	3.19576
84	3	3	7	3	3.70278	0.785942	3.74	0.682337	1.6036	0.0892878	0.03815	0.00649329	0.15464	0.00538909	6.05563	-0.8376	5.27E+22	6.53E+22	1.27E+22	6.40E+22	3.17756
84	3	3	6	4	3.89877	0.785969	3.75	0.688573	1.6011	0.0875241	0.0373565	0.00638052	0.151404	0.00544077	6.57951	-0.7728	5.57E+22	6.62E+22	1.47E+22	6.45E+22	3.15936
84	3	3	5	5	4.08669	0.785996	3.76	0.694674	1.5986	0.0856841	0.0365436	0.00625136	0.147645	0.0054575	7.14447	-0.7088	5.84E+22	6.71E+22	1.65E+22	6.51E+22	3.14116
84	3	3	4	6	4.2666	0.786023	3.77	0.700642	1.5961	0.0837622	0.0357099	0.00610575	0.143304	0.00544077	7.76377	-0.6456	6.09E+22	6.80E+22	1.81E+22	6.56E+22	3.12296
84	3	3	3	7	4.43619	0.786051	3.78	0.706483	1.5936	0.0817524	0.034854	0.00594317	0.138304	0.00538909	8.4514	-0.5832	6.32E+22	6.89E+22	1.95E+22	6.61E+22	3.10476
84	3	3	2	8	4.58938	0.786078	3.79	0.712201	1.5911	0.0796476	0.0339742	0.00576342	0.132548	0.00529726	9.22094	-0.5216	6.52E+22	6.98E+22	2.09E+22	6.66E+22	3.08656
84	3	4	7	2	3.44911	0.786089	3.64	0.664495	1.6002	0.0912685	0.0394242	0.00675873	0.151993	0.00536085	5.38308	-0.9396	4.97E+22	6.58E+22	1.04E+22	6.50E+22	3.12354
84	3	4	6	3	3.64373	0.786116	3.65	0.671512	1.5977	0.0895052	0.0386418	0.00665096	0.148797	0.00544077	5.82666	-0.8748	5.31E+22	6.67E+22	1.27E+22	6.55E+22	3.10534
84	3	4	5	4	3.82592	0.786143	3.66	0.678366	1.5952	0.0876669	0.0378411	0.00652633	0.145076	0.00547851	6.28528	-0.8108	5.62E+22	6.77E+22	1.47E+22	6.60E+22	3.08714
84	3	4	4	5	3.99733	0.78617	3.67	0.685063	1.5927	0.0857483	0.0370209	0.00638463	0.14077	0.00547851	6.76789	-0.7476	5.90E+22	6.86E+22	1.65E+22	6.66E+22	3.06894
84	3	4	3	6	4.15648	0.786197	3.68	0.691607	1.5902	0.0837435	0.0361799	0.00622568	0.135801	0.00544077	7.28055	-0.6852	6.16E+22	6.95E+22	1.80E+22	6.72E+22	3.05074
84	3	4	2	7	4.29808	0.786224	3.69	0.698004	1.5877	0.0816459	0.0353166	0.00604928	0.130071	0.00536085	7.82507	-0.6236	6.39E+22	7.05E+22	1.95E+22	6.77E+22	3.03254
84	3	5	6	2	3.4059	0.786262	3.55	0.65018	1.5943	0.0914096	0.0397868	0.00684563	0.146129	0.00539151	5.20073	-0.9736	4.99E+22	6.71E+22	1.03E+22	6.63E+22	3.05132
84	3	5	5	3	3.58906	0.78629	3.56	0.657951	1.5918	0.0895709	0.0389948	0.00672564	0.142444	0.0054575	5.5949	-0.9096	5.34E+22	6.81E+22	1.27E+22	6.69E+22	3.03312
84	3	5	4	4	3.75744	0.786317	3.57	0.66553	1.5893	0.0876532	0.0381843	0.00658832	0.13817	0.00547851	5.99277	-0.8464	5.66E+22	6.90E+22	1.47E+22	6.75E+22	3.01492
84	3	5	3	5	3.91125	0.786344	3.58	0.672924	1.5868	0.0856509	0.0373542	0.00643346	0.133228	0.0054575	6.39865	-0.784	5.95E+22	7.00E+22	1.64E+22	6.81E+22	2.99672
84	3	5	2	6	4.04625	0.786371	3.59	0.680139	1.5843	0.0835575	0.036503	0.00626087	0.12752	0.00539151	6.81067	-0.7224	6.22E+22	7.10E+22	1.80E+22	6.87E+22	2.97852
84	3	6	5	2	3.3666	0.786436	3.46	0.63244	1.5884	0.0914006	0.0400184	0.00685086	0.139744	0.00539151	5.01391	-1.0052	5.01E+22	6.83E+22	1.03E+22	6.75E+22	2.9791
84	3	6	4	3	3.53806	0.786463	3.47	0.641112	1.5859	0.0894817	0.0392146	0.00671836	0.1355	0.00544077	5.36078	-0.942	5.37E+22	6.93E+22	1.27E+22	6.82E+22	2.9609
84	3	6	3	4	3.6913	0.78649	3.48	0.649552	1.5834	0.0874796	0.0383919	0.00656804	0.130583	0.00544077	5.69995	-0.8796	5.70E+22	7.03E+22	1.47E+22	6.88E+22	2.9427
84	3	6	2	5	3.82391	0.786517	3.49	0.657773	1.5809	0.0853878	0.0375492	0.00639973	0.124892	0.00539151	6.02987	-0.818	5.99E+22	7.13E+22	1.64E+22	6.94E+22	2.9245
84	3	7	4	2	3.33003	0.786609	3.37	0.610519	1.5825	0.0912379	0.0401229	0.00677629	0.132757	0.00536085	4.82213	-1.0344	5.01E+22	6.95E+22	1.03E+22	6.87E+22	2.90688
84	3	7	3	3	3.48834	0.786636	3.38	0.620287	1.58	0.0892338	0.0393051	0.00663098	0.127861	0.00538909	5.12188	-0.972	5.39E+22	7.05E+22	1.27E+22	6.94E+22	2.88868
84	3	7	2	4	3.62275	0.786663	3.39	0.629771	1.5775	0.0871413	0.0384678	0.00646739	0.122183	0.00536085	5.40062	-0.9104	5.72E+22	7.15E+22	1.46E+22	7.00E+22	2.87048
84	3	8	3	2	3.29378	0.786781	3.28	0.583394	1.5766	0.0909173	0.0401031	0.0066238	0.125058	0.00529726	4.62289	-1.0612	5.02E+22	7.05E+22	1.03E+22	6.98E+22	2.83466
84	3	8	2	3	3.43522	0.786808	3.29	0.594526	1.5741	0.0888221	0.0392688	0.00646605	0.119387	0.00529726	4.87254	-0.9996	5.40E+22	7.16E+22	1.27E+22	7.05E+22	2.81646
84	3	9	2	2	3.25332	0.786954	3.19	0.549609	1.5707	0.0904336	0.0399604	0.0064027	0.116498	0.005195	4.41095	-1.0856	5.02E+22	7.15E+22	1.03E+22	7.08E+22	2.76244
84	4	2	8	2	3.7397	0.785871	3.72	0.680145	1.6028	0.0974259	0.0375358	0.00632635	0.166534	0.00526901	5.07504	-0.9792	5.36E+22	7.00E+22	1.04E+22	6.92E+22	3.18372
84	4	2	7	3	3.97219	0.785898	3.73	0.68651	1.6003	0.0958272	0.0367368	0.00622778	0.163805	0.00536085	5.49284	-0.914	5.70E+22	7.10E+22	1.28E+22	6.98E+22	3.16552
84	4	2	6	4	4.19548	0.785926	3.74	0.692735	1.5978	0.0941648	0.0359177	0.00611236	0.160623	0.00541251	5.92379	-0.8496	6.01E+22	7.19E+22	1.48E+22	7.04E+22	3.14732
84	4	2	5	5	4.41255	0.785953	3.75	0.698824	1.5953	0.092435	0.0350772	0.00597989	0.156943	0.00542926	6.377	-0.786	6.30E+22	7.29E+22	1.66E+22	7.10E+22	3.12912
84	4	2	4	6	4.62381	0.78598	3.76	0.704782	1.5928	0.0906336	0.0342137	0.00583017	0.15271	0.00541251	6.85962	-0.7232	6.56E+22	7.39E+22	1.82E+22	7.17E+22	3.11092
84	4	2	3	7	4.82708	0.786007	3.77	0.710613	1.5903	0.0887559	0.0333253	0.00566499	0.147857	0.00536085	7.3773	-0.6612	6.80E+22	7.49E+22	1.96E+22	7.23E+22	3.09272
84	4	2	2	8	5.0161	0.786034	3.78	0.716321	1.5878	0.0867966	0.0324102	0.00548275	0.142299	0.00526901	7.93212	-0.6	7.03E+22	7.59E+22	2.10E+22	7.29E+22	3.07452
84	4	3	7	2	3.69439	0.786045	3.63	0.668752	1.5969	0.097664	0.038093	0.00651871	0.161318	0.00536085	4.95939	-1.0148	5.38E+22	7.13E+22	1.04E+22	7.05E+22	3.1115
84	4	3	6	3	3.91311	0.786072	3.64	0.675757	1.5944	0.095997	0.037288	0.00640787	0.15818	0.00544077	5.33633	-0.9504	5.73E+22	7.23E+22	1.28E+22	7.11E+22	3.0933
84	4	3	5	4	4.12058	0.7861	3.65	0.682599	1.5919	0.0942634	0.036463	0.00628027	0.154542	0.00547851	5.71764	-0.8868	6.05E+22	7.33E+22	1.48E+22	7.18E+22	3.0751
84	4	3	4	5	4.31874	0.786127	3.66	0.689283	1.5894	0.0924591	0.0356166	0.00613571	0.150351	0.00547851	6.10919	-0.824	6.34E+22	7.43E+22	1.65E+22	7.25E+22	3.0569
84	4	3	3	6	4.50626	0.786154	3.67	0.695816	1.5869	0.0905796	0.0347474	0.005974	0.145538	0.00544077	6.51327	-0.762	6.61E+22	7.53E+22	1.81E+22	7.31E+22	3.0387
84	4	3	2	7	4.67765	0.786181	3.68	0.702203	1.5844	0.0886196	0.0338534	0.00579494	0.140017	0.00536085	6.92718	-0.7008	6.86E+22	7.64E+22	1.96E+22	7.38E+22	3.0205
84	4	4	6	2	3.65019	0.786219	3.54	0.654514	1.591	0.097763	0.0385072	0.00662812	0.155682	0.00541251	4.82611	-1.048	5.38E+22	7.25E+22	1.04E+22	7.17E+22	3.03928
84	4	4	5	3	3.85593	0.786246	3.55	0.662271	1.5885	0.0960242	0.0376935	0.00650501	0.152086	0.00547851	5.16356	-0.9844	5.75E+22	7.35E+22	1.28E+22	7.24E+22	3.02108
84	4	4	4	4	4.04781	0.786273	3.56	0.669836	1.586	0.0942154	0.0368598	0.00636465	0.147935	0.00549952	5.49689	-0.9216	6.07E+22	7.46E+22	1.48E+22	7.31E+22	3.00288
84	4	4	3	5	4.22619	0.7863	3.57	0.677217	1.5835	0.0923321	0.0360045	0.00620687	0.14316	0.00547851	5.82847	-0.8596	6.38E+22	7.56E+22	1.65E+22	7.38E+22	2.98468
84	4	4	2	6	4.38669	0.786327	3.58	0.68442	1.581	0.0903694	0.0351262	0.00603147	0.137674	0.00541251	6.15457	-0.7984	6.66E+22	7.67E+22	1.81E+22	7.45E+22	2.96648
84	4	5	5	2	3.60927	0.786392	3.45	0.636857	1.5851	0.0977205	0.0387847	0.00665427	0.149573	0.00542926	4.68094	-1.0788	5.39E+22	7.36E+22	1.04E+22	7.29E+22	2.96706
84	4	5	4	3	3.80201	0.78642	3.46	0.645512	1.5826	0.0959056	0.0379599	0.00651858	0.14546	0.00547851	4.97952	-1.016	5.76E+22	7.47E+22	1.27E+22	7.36E+22	2.94886
84	4	5	3	4	3.97716	0.786447	3.47	0.653937	1.5801	0.0940171	0.0371146	0.00636518	0.14072	0.00547851	5.26495	-0.954	6.10E+22	7.58E+22	1.47E+22	7.43E+22	2.93066
84	4	5	2	5	4.13222	0.786474	3.48	0.662143	1.5776	0.0920499	0.0362475	0.00619388	0.135266	0.00542926	5.53484	-0.8928	6.41E+22	7.68E+22	1.65E+22	7.50E+22	2.91246
84	4	6	4	2	3.5713	0.786566	3.36	0.615028	1.5792	0.0975329	0.0389302	0.00659902	0.142923	0.00541251	4.52556	-1.1072	5.38E+22	7.47E+22	1.04E+22	7.39E+22	2.89484
84	4	6	3	3	3.74972	0.786593	3.37	0.624775	1.5767	0.0956375	0.0380917	0.00645047	0.138216	0.00544077	4.78442	-1.0452	5.76E+22	7.58E+22	1.27E+22	7.47E+22	2.87664
84	4	6	2	4	3.90444	0.78662	3.38	0.634241	1.5742	0.0936642	0.0372323	0.00628374	0.13279	0.00541251	5.01902	-0.984	6.11E+22	7.69E+22	1.47E+22	7.55E+22	2.85844
84	4	7	3	2	3.53417	0.786738	3.27	0.588007	1.5733	0.0971961	0.0389469	0.00646428	0.135644	0.00536085	4.35894	-1.1332	5.38E+22	7.56E+22	1.04E+22	7.49E+22	2.82262
84	4	7	2	3	3.69453	0.786765	3.28	0.599114	1.5708	0.0952151	0.0380923	0.00630257	0.130244	0.00536085	4.57454	-1.072	5.77E+22	7.68E+22	1.27E+22	7.57E+22	2.80442
84	4	8	2	2	3.49336	0.786911	3.18	0.554352	1.5674	0.0967053	0.0388367	0.00625677	0.127623	0.00526901	4.17706	-1.1568	5.37E+22	7.66E+22	1.04E+22	7.59E+22	2.7504
84	5	2	7	2	3.9432	0.786002	3.62	0.673013	1.5936	0.103672	0.0367018	0.00625751	0.170153	0.00531159	4.55195	-1.09	5.74E+22	7.64E+22	1.05E+22	7.57E+22	3.09946
84	5	2	6	3	4.19005	0.786029	3.63	0.680006	1.5911	0.102083	0.0358712	0.00614368	0.167054	0.00539151	4.87372	-1.026	6.10E+22	7.75E+22	1.28E+22	7.65E+22	3.08126
84	5	2	5	4	4.42737	0.786056	3.64	0.686835	1.5886	0.100434	0.0350185	0.00601318	0.163476	0.00542926	5.19251	-0.9628	6.43E+22	7.86E+22	1.48E+22	7.72E+22	3.06306
84	5	2	4	5	4.65756	0.786083	3.65	0.693508	1.5861	0.0987211	0.0341422	0.00586583	0.159368	0.00542926	5.51227	-0.9004	6.74E+22	7.97E+22	1.66E+22	7.80E+22	3.04486
84	5	2	3	6	4.87955	0.78611	3.66	0.70003	1.5836	0.0969409	0.0332403	0.00570143	0.154671	0.00539151	5.8332	-0.8388	7.03E+22	8.08E+22	1.82E+22	7.87E+22	3.02666
84	5	2	2	7	5.08777	0.786138	3.67	0.706406	1.5811	0.0950892	0.0323108	0.00551979	0.149306	0.00531159	6.15044	-0.778	7.29E+22	8.19E+22	1.97E+22	7.95E+22	3.00846
84	5	3	6	2	3.9019	0.786176	3.53	0.658852	1.5877	0.103734	0.0371721	0.0063903	0.164701	0.00539151	4.46618	-1.1224	5.73E+22	7.75E+22	1.05E+22	7.68E+22	3.02724
84	5	3	5	3	4.13399	0.786203	3.54	0.666595	1.5852	0.102076	0.036334	0.00626412	0.161169	0.0054575	4.75634	-1.0592	6.11E+22	7.87E+22	1.28E+22	7.76E+22	3.00904
84	5	3	4	4	4.35359	0.78623	3.55	0.674146	1.5827	0.100355	0.0354738	0.00612082	0.157107	0.00547851	5.037	-0.9968	6.45E+22	7.98E+22	1.48E+22	7.84E+22	2.99084
84	5	3	3	5	4.56136	0.786257	3.56	0.681514	1.5802	0.0985673	0.0345899	0.00596018	0.152454	0.0054575	5.30939	-0.9352	6.76E+22	8.09E+22	1.66E+22	7.92E+22	2.97264
84	5	3	2	6	4.75282	0.786284	3.57	0.688705	1.5777	0.0967084	0.0336806	0.00578204	0.147133	0.00539151	5.5689	-0.8744	7.06E+22	8.21E+22	1.82E+22	8.00E+22	2.95444
84	5	4	5	2	3.86097	0.786349	3.44	0.641277	1.5818	0.103662	0.0374992	0.0064382	0.158812	0.00542926	4.35989	-1.1524	5.73E+22	7.86E+22	1.04E+22	7.79E+22	2.95502
84	5	4	4	3	4.07847	0.786376	3.45	0.649916	1.5793	0.101931	0.0366507	0.0062994	0.154794	0.00547851	4.61788	-1.09	6.11E+22	7.98E+22	1.28E+22	7.87E+22	2.93682
84	5	4	3	4	4.27939	0.786403	3.46	0.658325	1.5768	0.100134	0.03578	0.00614299	0.150183	0.00547851	4.85906	-1.0284	6.46E+22	8.09E+22	1.48E+22	7.95E+22	2.91862
84	5	4	2	5	4.46124	0.78643	3.47	0.666516	1.5743	0.0982668	0.0348853	0.00596879	0.144904	0.00542926	5.08065	-0.9676	6.78E+22	8.21E+22	1.66E+22	8.04E+22	2.90042
84	5	5	4	2	3.82224	0.786522	3.35	0.619538	1.5759	0.103451	0.0376887	0.00640314	0.152427	0.00542926	4.2379	-1.18	5.71E+22	7.96E+22	1.04E+22	7.89E+22	2.8828
84	5	5	3	3	4.024	0.786549	3.36	0.629265	1.5734	0.101644	0.0368272	0.00625141	0.147858	0.0054575	4.46214	-1.1184	6.11E+22	8.08E+22	1.28E+22	7.97E+22	2.8646
84	5	5	2	4	4.20257	0.786576	3.37	0.638713	1.5709	0.0997666	0.0359429	0.00608162	0.142617	0.00542926	4.6601	-1.0576	6.47E+22	8.20E+22	1.48E+22	8.06E+22	2.8464
84	5	6	3	2	3.78446	0.786695	3.26	0.59262	1.57	0.103098	0.0377444	0.00628698	0.145474	0.00539151	4.10099	-1.2052	5.70E+22	8.05E+22	1.04E+22	7.98E+22	2.81058
84	5	6	2	3	3.96673	0.786722	3.27	0.603703	1.5675	0.10121	0.0368671	0.00612205	0.140271	0.00539151	4.28755	-1.1444	6.10E+22	8.17E+22	1.28E+22	8.07E+22	2.79238
84	5	7	2	2	3.74335	0.786868	3.17	0.55909	1.5641	0.102599	0.0376688	0.00609434	0.137861	0.00531159	3.94638	-1.228	5.68E+22	8.14E+22	1.04E+22	8.07E+22	2.73836
84	6	2	6	2	4.16097	0.786132	3.52	0.663193	1.5844	0.109386	0.0357753	0.00613178	0.173269	0.00532551	4.11639	-1.1968	6.05E+22	8.24E+22	1.05E+22	8.17E+22	3.0152
84	6	2	5	3	4.42414	0.786159	3.53	0.670922	1.5819	0.107795	0.0349093	0.00600263	0.16978	0.00539151	4.36658	-1.134	6.43E+22	8.36E+22	1.29E+22	8.26E+22	2.997
84	6	2	4	4	4.67691	0.786186	3.54	0.67846	1.5794	0.106146	0.0340189	0.00585644	0.165783	0.00541251	4.60355	-1.072	6.79E+22	8.48E+22	1.49E+22	8.35E+22	2.9788
84	6	2	3	5	4.92037	0.786214	3.55	0.685816	1.5769	0.104436	0.0331021	0.00569303	0.16122	0.00539151	4.82786	-1.0108	7.12E+22	8.60E+22	1.67E+22	8.44E+22	2.9606
84	6	2	2	6	5.15009	0.786241	3.56	0.692995	1.5744	0.102662	0.0321568	0.00551221	0.156022	0.00532551	5.03457	-0.9504	7.43E+22	8.72E+22	1.83E+22	8.53E+22	2.9424
84	6	3	5	2	4.12421	0.786306	3.43	0.645699	1.5785	0.109286	0.0361563	0.00620231	0.167557	0.00539151	4.04903	-1.226	6.03E+22	8.34E+22	1.05E+22	8.27E+22	2.94298
84	6	3	4	3	4.37094	0.786333	3.44	0.654322	1.576	0.107625	0.0352811	0.00606046	0.163608	0.00544077	4.27258	-1.164	6.43E+22	8.46E+22	1.29E+22	8.36E+22	2.92478
84	6	3	3	4	4.60271	0.78636	3.45	0.662717	1.5735	0.105904	0.0343814	0.00590112	0.159093	0.00544077	4.47688	-1.1028	6.79E+22	8.59E+22	1.49E+22	8.46E+22	2.90658
84	6	3	2	5	4.8171	0.786387	3.46	0.670894	1.571	0.104118	0.0334551	0.00572408	0.153944	0.00539151	4.65902	-1.0424	7.13E+22	8.71E+22	1.67E+22	8.55E+22	2.88838
84	6	4	4	2	4.08652	0.786479	3.34	0.624049	1.5726	0.109053	0.0363934	0.00618826	0.161385	0.00541251	3.95907	-1.2528	6.01E+22	8.43E+22	1.05E+22	8.37E+22	2.87076
84	6	4	3	3	4.31579	0.786506	3.35	0.633757	1.5701	0.107319	0.0355059	0.00603344	0.156917	0.00544077	4.15377	-1.1916	6.42E+22	8.56E+22	1.29E+22	8.46E+22	2.85256
84	6	4	2	4	4.52287	0.786533	3.36	0.643188	1.5676	0.105521	0.0345933	0.00586065	0.151814	0.00541251	4.32102	-1.1312	6.79E+22	8.68E+22	1.49E+22	8.56E+22	2.83436
84	6	5	3	2	4.0489	0.786652	3.25	0.597232	1.5667	0.108685	0.0364911	0.00609154	0.154691	0.00539151	3.85	-1.2772	5.99E+22	8.52E+22	1.05E+22	8.45E+22	2.79854
84	6	5	2	3	4.25696	0.786679	3.26	0.608291	1.5642	0.106874	0.0355881	0.00592345	0.149633	0.00539151	4.01165	-1.2168	6.40E+22	8.65E+22	1.28E+22	8.55E+22	2.78034
84	6	6	2	2	4.00784	0.786825	3.16	0.563824	1.5608	0.108176	0.0364523	0.00591503	0.147397	0.00532551	3.72066	-1.2992	5.96E+22	8.60E+22	1.05E+22	8.53E+22	2.72632
84	7	2	5	2	4.39874	0.786262	3.42	0.650123	1.5752	0.114639	0.0347495	0.0059462	0.175882	0.00531159	3.74393	-1.2996	6.31E+22	8.80E+22	1.05E+22	8.74E+22	2.93094
84	7	2	4	3	4.68035	0.78629	3.43	0.658731	1.5727	0.113038	0.0338437	0.00580139	0.171981	0.00536085	3.93787	-1.238	6.72E+22	8.93E+22	1.29E+22	8.84E+22	2.91274
84	7	2	3	4	4.94952	0.786317	3.44	0.667112	1.5702	0.11138	0.0329106	0.00563918	0.167536	0.00536085	4.11097	-1.1772	7.09E+22	9.06E+22	1.50E+22	8.94E+22	2.89454
84	7	2	2	5	5.20408	0.786344	3.45	0.675275	1.5677	0.109662	0.0319477	0.00545939	0.162484	0.00531159	4.26034	-1.1172	7.45E+22	9.19E+22	1.68E+22	9.04E+22	2.87634
84	7	3	4	2	4.36664	0.786436	3.33	0.628561	1.5693	0.114386	0.0350383	0.00595402	0.169883	0.00536085	3.68695	-1.3256	6.28E+22	8.89E+22	1.05E+22	8.83E+22	2.85872
84	7	3	3	3	4.62879	0.786463	3.34	0.638251	1.5668	0.112714	0.0341212	0.00579618	0.165489	0.00538909	3.85622	-1.2648	6.70E+22	9.02E+22	1.29E+22	8.93E+22	2.84052
84	7	3	2	4	4.87051	0.78649	3.35	0.647665	1.5643	0.110983	0.0331764	0.00562047	0.160489	0.00536085	3.99745	-1.2048	7.08E+22	9.16E+22	1.50E+22	9.03E+22	2.82232
84	7	4	3	2	4.33121	0.786609	3.24	0.601844	1.5634	0.114002	0.0351813	0.00587759	0.163397	0.00536085	3.60518	-1.3492	6.25E+22	8.97E+22	1.05E+22	8.91E+22	2.7865
84	7	4	2	3	4.57012	0.786636	3.25	0.61288	1.5609	0.112256	0.0342494	0.00570642	0.158447	0.00536085	3.74532	-1.2892	6.68E+22	9.11E+22	1.29E+22	9.01E+22	2.7683
84	7	5	2	2	4.2912	0.786781	3.15	0.568555	1.5575	0.113483	0.0351822	0.00571878	0.156357	0.00531159	3.49994	-1.3704	6.22E+22	9.04E+22	1.05E+22	8.98E+22	2.71428
84	8	2	4	2	4.66265	0.786392	3.32	0.633075	1.566	0.119486	0.0336161	0.00570007	0.177985	0.00526901	3.41746	-1.3984	6.52E+22	9.33E+22	1.06E+22	9.27E+22	2.84668
84	8	2	3	3	4.9646	0.78642	3.33	0.642748	1.5635	0.117867	0.0326651	0.00553927	0.173644	0.00529726	3.56456	-1.338	6.95E+22	9.47E+22	1.30E+22	9.38E+22	2.82848
84	8	2	2	4	5.24901	0.786447	3.34	0.652145	1.561	0.116192	0.031683	0.00536071	0.168719	0.00526901	3.68344	-1.2784	7.35E+22	9.61E+22	1.50E+22	9.49E+22	2.81028
84	8	3	3	2	4.63444	0.786566	3.23	0.606456	1.5601	0.119087	0.0338086	0.00564476	0.171669	0.00529726	3.36446	-1.4212	6.49E+22	9.41E+22	1.06E+22	9.35E+22	2.77446
84	8	3	2	3	4.91078	0.786593	3.24	0.617469	1.5576	0.117396	0.0328435	0.00547058	0.166799	0.00529726	3.48586	-1.3616	6.93E+22	9.55E+22	1.30E+22	9.46E+22	2.75626
84	8	4	2	2	4.59783	0.786738	3.14	0.573284	1.5542	0.118557	0.0338523	0.00550549	0.164836	0.00526901	3.28327	-1.4416	6.45E+22	9.48E+22	1.06E+22	9.42E+22	2.70224
84	9	2	3	2	4.95951	0.786522	3.22	0.611068	1.5568	0.123967	0.0323648	0.00539268	0.179566	0.005195	3.12409	-1.4932	6.70E+22	9.84E+22	1.06E+22	9.78E+22	2.76242
84	9	2	2	3	5.28192	0.786549	3.23	0.62206	1.5543	0.122324	0.0313615	0.00521557	0.174754	0.005195	3.22898	-1.434	7.15E+22	9.99E+22	1.31E+22	9.90E+22	2.74422
84	9	3	2	2	4.9319	0.786695	3.13	0.57801	1.5509	0.123426	0.0324553	0.0052738	0.172901	0.005195	3.06869	-1.5128	6.65E+22	9.90E+22	1.06E+22	9.85E+22	2.6902
84	10	2	2	2	5.29592	0.786652	3.12	0.582734	1.5476	0.128113	0.030982	0.00502335	0.180608	0.00508348	2.85278	-1.584	6.84E+22	1.03E+23	1.07E+22	1.03E+23	2.67816
85	2	2	9	2	3.45576	0.785691	3.84	0.677804	1.6183	0.0812061	0.037662	0.00601498	0.152904	0.00490175	6.5699	-0.714	4.39E+22	5.47E+22	1.04E+22	5.37E+22	3.28964
85	2	2	8	3	3.67823	0.785718	3.85	0.68364	1.6158	0.0794503	0.0368841	0.00593442	0.150507	0.00500401	7.36145	-0.646	4.68E+22	5.54E+22	1.27E+22	5.40E+22	3.27144
85	2	2	7	4	3.89132	0.785746	3.86	0.689353	1.6133	0.0776125	0.0360871	0.00583776	0.147659	0.00506759	8.26232	-0.5788	4.94E+22	5.62E+22	1.47E+22	5.42E+22	3.25324
85	2	2	6	5	4.09841	0.785773	3.87	0.694946	1.6108	0.0756862	0.0352698	0.00572482	0.144314	0.00509826	9.32332	-0.5124	5.17E+22	5.69E+22	1.65E+22	5.45E+22	3.23504
85	2	2	5	6	4.30062	0.7858	3.88	0.700424	1.6083	0.0736642	0.0344307	0.00559541	0.14042	0.00509826	10.6163	-0.4468	5.37E+22	5.77E+22	1.81E+22	5.47E+22	3.21684
85	2	2	4	7	4.49726	0.785827	3.89	0.70579	1.6058	0.0715378	0.0335681	0.00544932	0.135909	0.00506759	12.2543	-0.382	5.55E+22	5.84E+22	1.96E+22	5.50E+22	3.19864
85	2	2	3	8	4.6854	0.785855	3.9	0.711047	1.6033	0.0692971	0.0326803	0.00528636	0.130694	0.00500401	14.4312	-0.318	5.71E+22	5.91E+22	2.10E+22	5.53E+22	3.18044
85	2	2	2	9	4.85795	0.785882	3.91	0.716199	1.6008	0.0669301	0.031765	0.00510635	0.124665	0.00490175	17.5148	-0.2548	5.86E+22	5.98E+22	2.23E+22	5.56E+22	3.16224
85	2	3	8	2	3.40139	0.785866	3.75	0.668664	1.6124	0.0817909	0.0383558	0.00629379	0.147699	0.00500401	6.31225	-0.7552	4.45E+22	5.65E+22	1.04E+22	5.55E+22	3.21742
85	2	3	7	3	3.60942	0.785893	3.76	0.67505	1.6099	0.0799653	0.0375742	0.00620073	0.14489	0.00509584	7.00671	-0.688	4.76E+22	5.72E+22	1.27E+22	5.58E+22	3.19922
85	2	3	6	4	3.80647	0.78592	3.77	0.681295	1.6074	0.0780541	0.0367737	0.00609111	0.141582	0.00514751	7.77875	-0.6216	5.03E+22	5.80E+22	1.47E+22	5.61E+22	3.18102
85	2	3	5	5	3.99515	0.785947	3.78	0.687403	1.6049	0.0760504	0.0359532	0.00596473	0.13772	0.00516425	8.66305	-0.556	5.27E+22	5.88E+22	1.65E+22	5.64E+22	3.16282
85	2	3	4	6	4.17549	0.785975	3.79	0.693379	1.6024	0.0739463	0.0351112	0.0058214	0.133236	0.00514751	9.70443	-0.4912	5.49E+22	5.96E+22	1.81E+22	5.67E+22	3.14462
85	2	3	3	7	4.34505	0.786002	3.8	0.699228	1.5999	0.0717326	0.0342461	0.00566171	0.128043	0.00509584	10.967	-0.4272	5.68E+22	6.03E+22	1.96E+22	5.71E+22	3.12642
85	2	3	2	8	4.49746	0.786029	3.81	0.704953	1.5974	0.0693983	0.0333561	0.00548513	0.122027	0.00500401	12.5477	-0.364	5.85E+22	6.11E+22	2.09E+22	5.74E+22	3.10822
85	2	4	7	2	3.3486	0.78604	3.66	0.657125	1.6065	0.0822151	0.0389018	0.00648743	0.142053	0.00506759	6.05234	-0.794	4.51E+22	5.81E+22	1.04E+22	5.72E+22	3.1452
85	2	4	6	3	3.5435	0.786067	3.67	0.664152	1.604	0.0803151	0.0381138	0.00638232	0.138779	0.00514751	6.66179	-0.7276	4.83E+22	5.89E+22	1.27E+22	5.75E+22	3.127
85	2	4	5	4	3.72554	0.786094	3.68	0.671014	1.6015	0.0783255	0.037307	0.00626045	0.134947	0.00518526	7.32354	-0.662	5.11E+22	5.97E+22	1.47E+22	5.79E+22	3.1088
85	2	4	4	5	3.89633	0.786121	3.69	0.677718	1.599	0.0762387	0.0364802	0.00612163	0.130488	0.00518526	8.06046	-0.5972	5.36E+22	6.05E+22	1.65E+22	5.82E+22	3.0906
85	2	4	3	6	4.05431	0.786148	3.7	0.68427	1.5965	0.0740463	0.035632	0.00596567	0.125312	0.00514751	8.89804	-0.5332	5.59E+22	6.13E+22	1.81E+22	5.86E+22	3.0724
85	2	4	2	7	4.19395	0.786176	3.71	0.690674	1.594	0.071738	0.0347608	0.00579237	0.119303	0.00506759	9.86612	-0.47	5.79E+22	6.21E+22	1.95E+22	5.90E+22	3.0542
85	2	5	6	2	3.2996	0.786214	3.57	0.64274	1.6006	0.0824777	0.0393079	0.0065984	0.135901	0.00509826	5.79536	-0.8304	4.55E+22	5.96E+22	1.04E+22	5.87E+22	3.07298
85	2	5	5	3	3.48205	0.786241	3.58	0.65052	1.5981	0.0804984	0.0385111	0.0064811	0.132097	0.00516425	6.32901	-0.7648	4.88E+22	6.05E+22	1.27E+22	5.91E+22	3.05478
85	2	5	4	4	3.64916	0.786268	3.59	0.658107	1.5956	0.0784247	0.0376954	0.00634658	0.12766	0.00518526	6.89377	-0.7	5.18E+22	6.13E+22	1.47E+22	5.95E+22	3.03658
85	2	5	3	5	3.80109	0.786295	3.6	0.665508	1.5931	0.0762487	0.0368595	0.00619463	0.122497	0.00516425	7.50275	-0.636	5.44E+22	6.22E+22	1.64E+22	6.00E+22	3.01838
85	2	5	2	6	3.9334	0.786322	3.61	0.672731	1.5906	0.0739608	0.036002	0.00602508	0.11649	0.00509826	8.16492	-0.5728	5.68E+22	6.30E+22	1.80E+22	6.04E+22	3.00018
85	2	6	5	2	3.25435	0.786387	3.48	0.624932	1.5947	0.0825766	0.0395803	0.0066274	0.129166	0.00509826	5.54176	-0.8644	4.59E+22	6.11E+22	1.03E+22	6.02E+22	3.00076
85	2	6	4	3	3.42415	0.786414	3.49	0.633614	1.5922	0.0805124	0.0387723	0.00649763	0.124747	0.00514751	6.00595	-0.7996	4.93E+22	6.19E+22	1.27E+22	6.06E+22	2.98256
85	2	6	3	4	3.57507	0.786441	3.5	0.642063	1.5897	0.0783486	0.0379452	0.00635016	0.119593	0.00514751	6.48196	-0.7356	5.24E+22	6.28E+22	1.47E+22	6.11E+22	2.96436
85	2	6	2	5	3.70453	0.786468	3.51	0.650291	1.5872	0.0760763	0.0370975	0.0061848	0.11358	0.00509826	6.97293	-0.6724	5.51E+22	6.37E+22	1.64E+22	6.16E+22	2.94616
85	2	7	4	2	3.21152	0.78656	3.39	0.602947	1.5888	0.0825087	0.0397233	0.00657633	0.121744	0.00506759	5.28957	-0.896	4.62E+22	6.24E+22	1.03E+22	6.15E+22	2.92854
85	2	7	3	3	3.36724	0.786587	3.4	0.612725	1.5863	0.0803536	0.0389019	0.00643378	0.116593	0.00509584	5.68749	-0.832	4.97E+22	6.33E+22	1.27E+22	6.20E+22	2.91034
85	2	7	2	4	3.49822	0.786614	3.41	0.622219	1.5838	0.0780928	0.0380608	0.00627308	0.110567	0.00506759	6.07709	-0.7688	5.29E+22	6.42E+22	1.47E+22	6.25E+22	2.89214
85	2	8	3	2	3.16854	0.786733	3.3	0.575758	1.5829	0.08227	0.0397401	0.00644704	0.113489	0.00500401	5.03483	-0.9252	4.64E+22	6.36E+22	1.03E+22	6.28E+22	2.85632
85	2	8	2	3	3.30639	0.78676	3.31	0.586904	1.5804	0.080017	0.0389029	0.00629144	0.107442	0.00500401	5.36538	-0.862	5.00E+22	6.46E+22	1.27E+22	6.33E+22	2.83812
85	2	9	2	2	3.12066	0.786905	3.21	0.541904	1.577	0.0818549	0.0396325	0.00624665	0.104196	0.00490175	4.77072	-0.952	4.66E+22	6.48E+22	1.03E+22	6.40E+22	2.7841
85	3	2	8	2	3.66852	0.785822	3.74	0.672841	1.6091	0.0889069	0.0369329	0.00603152	0.15737	0.00500401	5.70137	-0.832	4.95E+22	6.27E+22	1.04E+22	6.18E+22	3.20538
85	3	2	7	3	3.90458	0.785849	3.75	0.679215	1.6066	0.0872082	0.0361261	0.00593584	0.154613	0.00509584	6.26858	-0.7652	5.27E+22	6.35E+22	1.28E+22	6.22E+22	3.18718
85	3	2	6	4	4.13127	0.785877	3.76	0.685448	1.6041	0.0854362	0.0352985	0.00582355	0.151382	0.00514751	6.8809	-0.6992	5.55E+22	6.44E+22	1.48E+22	6.27E+22	3.16898
85	3	2	5	5	4.35172	0.785904	3.77	0.691545	1.6016	0.0835858	0.0344487	0.00569447	0.147629	0.00516425	7.55904	-0.634	5.80E+22	6.53E+22	1.66E+22	6.31E+22	3.15078
85	3	2	4	6	4.56632	0.785931	3.78	0.69751	1.5991	0.0816514	0.033575	0.0055484	0.143293	0.00514751	8.32632	-0.5696	6.04E+22	6.61E+22	1.82E+22	6.36E+22	3.13258
85	3	2	3	7	4.77282	0.785958	3.79	0.703348	1.5966	0.0796264	0.0326754	0.00538515	0.1383	0.00509584	9.21182	-0.506	6.25E+22	6.70E+22	1.97E+22	6.41E+22	3.11438
85	3	2	2	8	4.9647	0.785985	3.8	0.709063	1.5941	0.0775035	0.0317477	0.00520486	0.132552	0.00500401	10.2525	-0.4432	6.44E+22	6.79E+22	2.10E+22	6.45E+22	3.09618
85	3	3	7	2	3.61594	0.785996	3.65	0.661376	1.6032	0.0892637	0.0375403	0.00624802	0.151965	0.00509584	5.52694	-0.87	4.99E+22	6.41E+22	1.04E+22	6.33E+22	3.13316
85	3	3	6	3	3.83678	0.786023	3.66	0.668389	1.6007	0.0874941	0.0367285	0.00613979	0.148774	0.00517576	6.03164	-0.804	5.31E+22	6.50E+22	1.28E+22	6.38E+22	3.11496
85	3	3	5	4	4.04607	0.786051	3.67	0.675238	1.5982	0.0856478	0.0358962	0.00601492	0.145058	0.00521351	6.56489	-0.7388	5.61E+22	6.59E+22	1.48E+22	6.43E+22	3.09676
85	3	3	4	5	4.24579	0.786078	3.68	0.68193	1.5957	0.0837193	0.0350418	0.0058732	0.140758	0.00521351	7.14038	-0.6744	5.87E+22	6.69E+22	1.65E+22	6.48E+22	3.07856
85	3	3	3	6	4.43451	0.786105	3.69	0.68847	1.5932	0.0817024	0.0341636	0.00571444	0.135795	0.00517576	7.77046	-0.6108	6.12E+22	6.78E+22	1.81E+22	6.53E+22	3.06036
85	3	3	2	7	4.60653	0.786132	3.7	0.694863	1.5907	0.07959	0.0332599	0.00553845	0.130073	0.00509584	8.46537	-0.548	6.34E+22	6.87E+22	1.96E+22	6.58E+22	3.04216
85	3	4	6	2	3.56463	0.78617	3.56	0.647068	1.5973	0.0894707	0.0380007	0.00638148	0.146104	0.00514751	5.3388	-0.9056	5.02E+22	6.55E+22	1.04E+22	6.47E+22	3.06094
85	3	4	5	3	3.77124	0.786197	3.57	0.654833	1.5948	0.0876261	0.0371812	0.00626102	0.142424	0.00521351	5.78551	-0.8404	5.35E+22	6.65E+22	1.28E+22	6.52E+22	3.04274
85	3	4	4	4	3.96353	0.786224	3.58	0.662406	1.5923	0.0857008	0.036341	0.00612343	0.138156	0.00523452	6.24604	-0.776	5.66E+22	6.74E+22	1.48E+22	6.58E+22	3.02454
85	3	4	3	5	4.14185	0.786252	3.59	0.669793	1.5898	0.083689	0.0354787	0.00596853	0.133222	0.00521351	6.72769	-0.7124	5.94E+22	6.83E+22	1.65E+22	6.63E+22	3.00634
85	3	4	2	6	4.30159	0.786279	3.6	0.677003	1.5873	0.0815838	0.0345927	0.00579612	0.127521	0.00514751	7.232	-0.6496	6.19E+22	6.93E+22	1.81E+22	6.69E+22	2.98814
85	3	5	5	2	3.51665	0.786344	3.47	0.629345	1.5914	0.0895257	0.0383212	0.00643139	0.139723	0.00516425	5.14283	-0.9388	5.04E+22	6.68E+22	1.04E+22	6.60E+22	2.98872
85	3	5	4	3	3.7091	0.786371	3.48	0.638009	1.5889	0.0876013	0.0374913	0.00629839	0.135485	0.00521351	5.53462	-0.8744	5.39E+22	6.78E+22	1.27E+22	6.66E+22	2.97052
85	3	5	3	4	3.88336	0.786398	3.49	0.646441	1.5864	0.0855919	0.0366405	0.00614781	0.130575	0.00521351	5.926	-0.8108	5.70E+22	6.88E+22	1.47E+22	6.72E+22	2.95232
85	3	5	2	5	4.03678	0.786425	3.5	0.654654	1.5839	0.083491	0.0357673	0.00597943	0.124891	0.00516425	6.31694	-0.748	5.99E+22	6.97E+22	1.65E+22	6.78E+22	2.93412
85	3	6	4	2	3.47149	0.786517	3.38	0.607453	1.5855	0.0894255	0.0385071	0.00639963	0.13274	0.00514751	4.94024	-0.9696	5.05E+22	6.80E+22	1.04E+22	6.72E+22	2.9165
85	3	6	3	3	3.64851	0.786544	3.39	0.61721	1.583	0.0874162	0.0376643	0.00625381	0.127851	0.00517576	5.27806	-0.906	5.41E+22	6.90E+22	1.27E+22	6.79E+22	2.8983
85	3	6	2	4	3.80103	0.786571	3.4	0.626685	1.5805	0.0853169	0.0368	0.00608993	0.12218	0.00514751	5.59962	-0.8432	5.74E+22	7.00E+22	1.47E+22	6.85E+22	2.8801
85	3	7	3	2	3.42684	0.78669	3.29	0.580372	1.5796	0.0891662	0.0385621	0.00628809	0.125046	0.00509584	4.72927	-0.998	5.06E+22	6.92E+22	1.04E+22	6.84E+22	2.84428
85	3	7	2	3	3.58466	0.786717	3.3	0.591492	1.5771	0.0870661	0.0377037	0.00612915	0.119382	0.00509584	5.01062	-0.9352	5.43E+22	7.02E+22	1.27E+22	6.90E+22	2.82608
85	3	8	2	2	3.37797	0.786862	3.2	0.546652	1.5737	0.0887426	0.0384885	0.00610151	0.116492	0.00500401	4.50488	-1.024	5.07E+22	7.02E+22	1.04E+22	6.95E+22	2.77206
85	4	2	7	2	3.8852	0.785953	3.64	0.665629	1.5999	0.0958024	0.0361155	0.00598796	0.161292	0.00506759	5.02961	-0.946	5.41E+22	6.98E+22	1.05E+22	6.90E+22	3.12112
85	4	2	6	3	4.13639	0.78598	3.65	0.672629	1.5974	0.0941344	0.0352767	0.00587614	0.158159	0.00514751	5.45073	-0.8804	5.75E+22	7.08E+22	1.28E+22	6.96E+22	3.10292
85	4	2	5	4	4.37798	0.786007	3.66	0.679466	1.5949	0.0923988	0.034415	0.00574833	0.154527	0.00518526	5.88467	-0.8156	6.05E+22	7.17E+22	1.48E+22	7.02E+22	3.08472
85	4	2	4	5	4.61247	0.786034	3.67	0.686146	1.5924	0.0905913	0.0335288	0.00560379	0.150341	0.00518526	6.33989	-0.7516	6.33E+22	7.27E+22	1.66E+22	7.08E+22	3.06652
85	4	2	3	6	4.83875	0.786062	3.68	0.692674	1.5899	0.0887071	0.0326161	0.00544231	0.145535	0.00514751	6.82182	-0.6884	6.59E+22	7.37E+22	1.82E+22	7.14E+22	3.04832
85	4	2	2	7	5.05105	0.786089	3.69	0.699056	1.5874	0.0867409	0.0316745	0.0052637	0.140022	0.00506759	7.33152	-0.626	6.83E+22	7.47E+22	1.97E+22	7.21E+22	3.03012
85	4	3	6	2	3.83532	0.786127	3.55	0.651399	1.594	0.0959624	0.0366352	0.00614422	0.15566	0.00514751	4.90484	-0.9808	5.42E+22	7.10E+22	1.05E+22	7.03E+22	3.0489
85	4	3	5	3	4.07014	0.786154	3.56	0.659149	1.5915	0.094223	0.0357899	0.00602067	0.152069	0.00521351	5.28131	-0.916	5.77E+22	7.21E+22	1.28E+22	7.09E+22	3.0307
85	4	3	4	4	4.2922	0.786181	3.57	0.666708	1.589	0.0924125	0.0349219	0.00588009	0.147924	0.00523452	5.66006	-0.852	6.09E+22	7.31E+22	1.48E+22	7.16E+22	3.0125
85	4	3	3	5	4.50214	0.786208	3.58	0.674082	1.5865	0.0905264	0.0340295	0.00572231	0.143155	0.00521351	6.04507	-0.7888	6.38E+22	7.41E+22	1.66E+22	7.22E+22	2.9943
85	4	3	2	6	4.69529	0.786235	3.59	0.681279	1.584	0.0885595	0.0331106	0.00554712	0.137677	0.00514751	6.43414	-0.7264	6.65E+22	7.51E+22	1.82E+22	7.29E+22	2.9761
85	4	4	5	2	3.78601	0.7863	3.46	0.633759	1.5881	0.0959795	0.0370079	0.00621588	0.149555	0.00518526	4.76056	-1.0132	5.43E+22	7.22E+22	1.04E+22	7.15E+22	2.97668
85	4	4	4	3	4.00481	0.786327	3.47	0.642406	1.5856	0.0941645	0.0361533	0.00607974	0.145447	0.00523452	5.09315	-0.9492	5.79E+22	7.33E+22	1.28E+22	7.22E+22	2.95848
85	4	4	3	4	4.20654	0.786355	3.48	0.650822	1.5831	0.0922747	0.0352757	0.00592611	0.140714	0.00523452	5.41717	-0.886	6.12E+22	7.43E+22	1.48E+22	7.28E+22	2.94028
85	4	4	2	5	4.38858	0.786382	3.49	0.65902	1.5806	0.0903051	0.0343735	0.00575479	0.135267	0.00518526	5.7309	-0.8236	6.42E+22	7.54E+22	1.66E+22	7.35E+22	2.92208
85	4	5	4	2	3.73896	0.786474	3.37	0.61196	1.5822	0.0958506	0.03724	0.00620429	0.142909	0.00518526	4.60205	-1.0432	5.43E+22	7.33E+22	1.04E+22	7.26E+22	2.90446
85	4	5	3	3	3.94067	0.786501	3.38	0.621696	1.5797	0.0939554	0.0363731	0.00605526	0.138208	0.00521351	4.89015	-0.98	5.80E+22	7.44E+22	1.28E+22	7.33E+22	2.88626
85	4	5	2	4	4.11845	0.786528	3.39	0.631151	1.5772	0.0919813	0.0354828	0.00588828	0.13279	0.00518526	5.15682	-0.9176	6.14E+22	7.55E+22	1.48E+22	7.40E+22	2.86806
85	4	6	3	2	3.6927	0.786647	3.28	0.584985	1.5763	0.0955717	0.0373359	0.00611133	0.135635	0.00514751	4.42989	-1.0708	5.43E+22	7.44E+22	1.04E+22	7.37E+22	2.83224
85	4	6	2	3	3.87356	0.786674	3.29	0.596078	1.5738	0.0935914	0.0364539	0.00594913	0.130242	0.00514751	4.67007	-1.0084	5.81E+22	7.55E+22	1.28E+22	7.44E+22	2.81404
85	4	7	2	2	3.64266	0.786819	3.19	0.551395	1.5704	0.0951382	0.0372985	0.00593985	0.127619	0.00506759	4.24073	-1.096	5.43E+22	7.54E+22	1.04E+22	7.46E+22	2.76002
85	5	2	6	2	4.11362	0.786083	3.54	0.655732	1.5907	0.102048	0.0352045	0.00588625	0.164682	0.00509826	4.48932	-1.056	5.79E+22	7.63E+22	1.05E+22	7.55E+22	3.03686
85	5	2	5	3	4.38191	0.78611	3.55	0.663468	1.5882	0.100394	0.0343299	0.00575967	0.161154	0.00516425	4.80814	-0.9916	6.15E+22	7.74E+22	1.29E+22	7.63E+22	3.01866
85	5	2	4	4	4.63981	0.786138	3.56	0.671013	1.5857	0.098675	0.0334299	0.00561619	0.157098	0.00518526	5.12141	-0.928	6.48E+22	7.85E+22	1.49E+22	7.70E+22	3.00046
85	5	2	3	5	4.88845	0.786165	3.57	0.678374	1.5832	0.0968887	0.0325026	0.00545559	0.152451	0.00516425	5.4312	-0.8652	6.78E+22	7.96E+22	1.67E+22	7.78E+22	2.98226
85	5	2	2	6	5.12326	0.786192	3.58	0.685559	1.5807	0.0950306	0.0315455	0.00527769	0.147138	0.00509826	5.73347	-0.8032	7.07E+22	8.07E+22	1.83E+22	7.86E+22	2.96406
85	5	3	5	2	4.06696	0.786257	3.45	0.638175	1.5848	0.102032	0.0356343	0.00598052	0.158796	0.00516425	4.39466	-1.0876	5.78E+22	7.74E+22	1.05E+22	7.66E+22	2.96464
85	5	3	4	3	4.317	0.786284	3.46	0.646805	1.5823	0.100305	0.0347516	0.0058413	0.154783	0.00521351	4.67828	-1.024	6.15E+22	7.85E+22	1.29E+22	7.74E+22	2.94644
85	5	3	3	4	4.55178	0.786311	3.47	0.655206	1.5798	0.098511	0.0338434	0.00568469	0.15018	0.00521351	4.94787	-0.9612	6.49E+22	7.96E+22	1.49E+22	7.82E+22	2.92824
85	5	3	2	5	4.76878	0.786338	3.48	0.663389	1.5773	0.0966457	0.0329079	0.00551051	0.144907	0.00516425	5.20087	-0.8992	6.81E+22	8.08E+22	1.67E+22	7.90E+22	2.91004
85	5	4	4	2	4.01958	0.78643	3.36	0.616467	1.5789	0.101877	0.0359166	0.00598993	0.152415	0.00518526	4.27698	-1.1168	5.78E+22	7.84E+22	1.05E+22	7.77E+22	2.89242
85	5	4	3	3	4.25048	0.786457	3.37	0.626183	1.5764	0.100074	0.0350224	0.00583777	0.147852	0.00521351	4.52361	-1.054	6.16E+22	7.96E+22	1.29E+22	7.85E+22	2.87422
85	5	4	2	4	4.45858	0.786484	3.38	0.63562	1.5739	0.0981999	0.0341026	0.00566776	0.142619	0.00518526	4.74554	-0.992	6.51E+22	8.07E+22	1.49E+22	7.93E+22	2.85602
85	5	5	3	2	3.97227	0.786603	3.27	0.589596	1.573	0.101579	0.0360566	0.00591639	0.145468	0.00516425	4.14019	-1.1436	5.77E+22	7.94E+22	1.05E+22	7.87E+22	2.8202
85	5	5	2	3	4.18033	0.78663	3.28	0.600664	1.5705	0.0996956	0.0351478	0.00575101	0.140271	0.00516425	4.34577	-1.0816	6.16E+22	8.06E+22	1.29E+22	7.95E+22	2.802
85	5	6	2	2	3.92122	0.786776	3.18	0.556133	1.5671	0.101135	0.0360579	0.00576179	0.13786	0.00509826	3.98292	-1.168	5.75E+22	8.03E+22	1.05E+22	7.96E+22	2.74798
85	6	2	5	2	4.36055	0.786214	3.44	0.642593	1.5815	0.107751	0.0341932	0.00572492	0.167544	0.00509826	4.04013	-1.162	6.10E+22	8.23E+22	1.06E+22	8.16E+22	2.9526
85	6	2	4	3	4.64814	0.786241	3.45	0.651207	1.579	0.106096	0.0332781	0.0055827	0.1636	0.00514751	4.28264	-1.0988	6.48E+22	8.35E+22	1.29E+22	8.25E+22	2.9344
85	6	2	3	4	4.92333	0.786268	3.46	0.659593	1.5765	0.104381	0.0323347	0.00542319	0.159091	0.00514751	4.50747	-1.0364	6.84E+22	8.47E+22	1.50E+22	8.33E+22	2.9162
85	6	2	2	5	5.18392	0.786295	3.47	0.667761	1.574	0.1026	0.0313604	0.00524621	0.153949	0.00509826	4.71167	-0.9748	7.17E+22	8.59E+22	1.68E+22	8.42E+22	2.898
85	6	3	4	2	4.31715	0.786387	3.35	0.620974	1.5756	0.107571	0.0345303	0.0057562	0.161376	0.00514751	3.96305	-1.1904	6.08E+22	8.32E+22	1.05E+22	8.26E+22	2.88038
85	6	3	3	3	4.58317	0.786414	3.36	0.630672	1.5731	0.105844	0.033605	0.00560098	0.156914	0.00517576	4.17472	-1.128	6.48E+22	8.45E+22	1.29E+22	8.35E+22	2.86218
85	6	3	2	4	4.82836	0.786441	3.37	0.64009	1.5706	0.104052	0.0326512	0.00542801	0.151818	0.00514751	4.35968	-1.0664	6.84E+22	8.57E+22	1.50E+22	8.44E+22	2.84398
85	6	4	3	2	4.27055	0.78656	3.26	0.594206	1.5697	0.107256	0.0347182	0.00570293	0.154687	0.00514751	3.85994	-1.2164	6.06E+22	8.41E+22	1.05E+22	8.35E+22	2.80816
85	6	4	2	3	4.5113	0.786587	3.27	0.60525	1.5672	0.105452	0.0337791	0.00553442	0.149635	0.00514751	4.0362	-1.1548	6.47E+22	8.54E+22	1.29E+22	8.44E+22	2.78996
85	6	5	2	2	4.21922	0.786733	3.17	0.560867	1.5638	0.1068	0.0347612	0.00556701	0.147397	0.00509826	3.73237	-1.24	6.04E+22	8.50E+22	1.05E+22	8.43E+22	2.73594
85	7	2	4	2	4.63286	0.786344	3.34	0.625483	1.5723	0.112984	0.0330732	0.00550271	0.169876	0.00506759	3.65553	-1.264	6.36E+22	8.79E+22	1.06E+22	8.72E+22	2.86834
85	7	2	3	3	4.94174	0.786371	3.35	0.635162	1.5698	0.111321	0.032112	0.00534451	0.165488	0.00509584	3.83733	-1.202	6.77E+22	8.92E+22	1.30E+22	8.82E+22	2.85014
85	7	2	2	4	5.2331	0.786398	3.36	0.644563	1.5673	0.109598	0.0311187	0.00516865	0.160494	0.00506759	3.99124	-1.1408	7.14E+22	9.05E+22	1.50E+22	8.92E+22	2.83194
85	7	3	3	2	4.59172	0.786517	3.25	0.598815	1.5664	0.112651	0.0333135	0.00547056	0.163395	0.00509584	3.58687	-1.2892	6.33E+22	8.87E+22	1.06E+22	8.81E+22	2.79612
85	7	3	2	3	4.87245	0.786544	3.26	0.609836	1.5639	0.110914	0.0323396	0.00529901	0.158451	0.00509584	3.73804	-1.228	6.75E+22	9.01E+22	1.30E+22	8.91E+22	2.77792
85	7	4	2	2	4.54212	0.78669	3.16	0.565598	1.5605	0.112183	0.0334019	0.00535417	0.15636	0.00506759	3.48821	-1.312	6.30E+22	8.95E+22	1.06E+22	8.89E+22	2.7239
85	8	2	3	2	4.93787	0.786474	3.24	0.603425	1.5631	0.117804	0.0318339	0.00521892	0.171668	0.00500401	3.31673	-1.362	6.58E+22	9.32E+22	1.06E+22	9.26E+22	2.78408
85	8	2	2	3	5.26827	0.786501	3.25	0.614422	1.5606	0.116124	0.0308194	0.0050444	0.166805	0.00500401	3.44614	-1.3012	7.01E+22	9.46E+22	1.31E+22	9.37E+22	2.76588
85	8	3	2	2	4.89529	0.786647	3.15	0.570325	1.5572	0.117324	0.031972	0.0051229	0.16484	0.00500401	3.24829	-1.384	6.54E+22	9.39E+22	1.06E+22	9.33E+22	2.71186
85	9	2	2	2	5.28263	0.786603	3.14	0.57505	1.5539	0.122252	0.0304614	0.00487285	0.172907	0.00490175	3.00877	-1.456	6.75E+22	9.82E+22	1.07E+22	9.77E+22	2.69982
86	2	2	8	2	3.57282	0.785773	3.76	0.665553	1.6154	0.0794422	0.0363073	0.00571799	0.147664	0.00470978	6.58335	-0.6816	4.42E+22	5.44E+22	1.04E+22	5.34E+22	3.22704
86	2	2	7	3	3.81176	0.7858	3.77	0.671936	1.6129	0.0775983	0.035492	0.005625	0.14486	0.00480161	7.40832	-0.6132	4.71E+22	5.51E+22	1.28E+22	5.36E+22	3.20884
86	2	2	6	4	4.04111	0.785827	3.78	0.678178	1.6104	0.0756655	0.0346551	0.00551568	0.141557	0.00485328	8.35666	-0.5456	4.96E+22	5.59E+22	1.48E+22	5.39E+22	3.19064
86	2	2	5	5	4.26407	0.785855	3.79	0.684283	1.6079	0.0736365	0.0337951	0.00538982	0.1377	0.00487002	9.48776	-0.4788	5.19E+22	5.66E+22	1.66E+22	5.41E+22	3.17244
86	2	2	4	6	4.48104	0.785882	3.8	0.690257	1.6054	0.0715027	0.0329101	0.00524722	0.133223	0.00485328	10.8887	-0.4128	5.38E+22	5.73E+22	1.82E+22	5.44E+22	3.15424
86	2	2	3	7	4.68966	0.785909	3.81	0.696102	1.6029	0.069254	0.031998	0.00508769	0.128037	0.00480161	12.7016	-0.3476	5.56E+22	5.81E+22	1.97E+22	5.46E+22	3.13604
86	2	2	2	8	4.88308	0.785936	3.82	0.701825	1.6004	0.0668783	0.0310566	0.00491105	0.122028	0.00470978	15.1812	-0.2832	5.72E+22	5.88E+22	2.11E+22	5.49E+22	3.11784
86	2	3	7	2	3.51364	0.785947	3.67	0.654013	1.6095	0.079946	0.036967	0.00595998	0.142021	0.00480161	6.30724	-0.722	4.49E+22	5.61E+22	1.04E+22	5.52E+22	3.15482
86	2	3	6	3	3.73585	0.785975	3.68	0.661036	1.607	0.0780282	0.0361479	0.0058542	0.138752	0.00488153	7.02501	-0.6544	4.79E+22	5.69E+22	1.28E+22	5.55E+22	3.13662
86	2	3	5	4	3.94609	0.786002	3.69	0.667894	1.6045	0.0760176	0.0353075	0.00573205	0.134926	0.00491928	7.82847	-0.5876	5.06E+22	5.77E+22	1.48E+22	5.58E+22	3.11842
86	2	3	4	5	4.14637	0.786029	3.7	0.674594	1.602	0.0739061	0.0344442	0.00559325	0.130473	0.00491928	8.75632	-0.5216	5.29E+22	5.85E+22	1.65E+22	5.61E+22	3.10022
86	2	3	3	6	4.33517	0.786056	3.71	0.681141	1.5995	0.0716844	0.0335564	0.00543752	0.125304	0.00488153	9.85932	-0.4564	5.50E+22	5.92E+22	1.82E+22	5.64E+22	3.08202
86	2	3	2	7	4.50647	0.786083	3.72	0.687542	1.597	0.0693415	0.0326419	0.00526468	0.119303	0.00480161	11.2097	-0.392	5.69E+22	6.00E+22	1.96E+22	5.67E+22	3.06382
86	2	4	6	2	3.45575	0.786121	3.58	0.639634	1.6036	0.0802844	0.0374754	0.00611768	0.135873	0.00485328	6.02859	-0.76	4.55E+22	5.78E+22	1.04E+22	5.68E+22	3.0826
86	2	4	5	3	3.66239	0.786148	3.59	0.647409	1.6011	0.0782879	0.0366495	0.00599995	0.132074	0.00491928	6.65223	-0.6932	4.86E+22	5.86E+22	1.28E+22	5.72E+22	3.0644
86	2	4	4	4	3.85416	0.786176	3.6	0.65499	1.5986	0.0761937	0.0358024	0.00586521	0.127643	0.00494029	7.33127	-0.6272	5.14E+22	5.94E+22	1.48E+22	5.75E+22	3.0462
86	2	4	3	5	4.03131	0.786203	3.61	0.662386	1.5961	0.0739933	0.0349324	0.00571327	0.122488	0.00491928	8.0888	-0.562	5.39E+22	6.02E+22	1.65E+22	5.79E+22	3.028
86	2	4	2	6	4.18902	0.78623	3.62	0.669603	1.5936	0.0716765	0.0340378	0.00554393	0.116488	0.00485328	8.94825	-0.4976	5.61E+22	6.10E+22	1.81E+22	5.82E+22	3.0098
86	2	5	5	2	3.4011	0.786295	3.49	0.621843	1.5977	0.080456	0.0378404	0.00619187	0.129142	0.00487002	5.75209	-0.7956	4.60E+22	5.93E+22	1.04E+22	5.84E+22	3.01038
86	2	5	4	3	3.59238	0.786322	3.5	0.630516	1.5952	0.078375	0.0370049	0.00606164	0.124728	0.00491928	6.29103	-0.7296	4.92E+22	6.01E+22	1.28E+22	5.88E+22	2.99218
86	2	5	3	4	3.76472	0.786349	3.51	0.638958	1.5927	0.0761911	0.036148	0.00591394	0.119581	0.00491928	6.85916	-0.6644	5.21E+22	6.10E+22	1.48E+22	5.92E+22	2.97398
86	2	5	2	5	3.91532	0.786376	3.52	0.647179	1.5902	0.0738947	0.0352681	0.00574856	0.113576	0.00487002	7.46536	-0.6	5.47E+22	6.18E+22	1.65E+22	5.96E+22	2.95578
86	2	6	4	2	3.34902	0.786468	3.4	0.599885	1.5918	0.0804581	0.0380679	0.0061841	0.121723	0.00485328	5.47723	-0.8288	4.64E+22	6.07E+22	1.04E+22	5.98E+22	2.93816
86	2	6	3	3	3.52369	0.786495	3.41	0.609653	1.5893	0.0782865	0.0372202	0.00604109	0.116579	0.00488153	5.937	-0.7636	4.97E+22	6.16E+22	1.27E+22	6.02E+22	2.91996
86	2	6	2	4	3.67292	0.786522	3.42	0.619138	1.5868	0.0760057	0.0363507	0.00588014	0.110561	0.00485328	6.40015	-0.6992	5.27E+22	6.25E+22	1.47E+22	6.07E+22	2.90176
86	2	7	3	2	3.29701	0.786641	3.31	0.572737	1.5859	0.080287	0.0381622	0.00609627	0.113473	0.00480161	5.20047	-0.8596	4.67E+22	6.20E+22	1.04E+22	6.11E+22	2.86594
86	2	7	2	3	3.45127	0.786668	3.32	0.583871	1.5834	0.0780177	0.0372996	0.00594019	0.107434	0.00480161	5.58148	-0.7952	5.01E+22	6.29E+22	1.27E+22	6.16E+22	2.84774
86	2	8	2	2	3.2401	0.786814	3.22	0.538943	1.58	0.0799375	0.038126	0.00593113	0.104186	0.00470978	4.9148	-0.888	4.69E+22	6.32E+22	1.04E+22	6.24E+22	2.79372
86	3	2	7	2	3.8086	0.785904	3.66	0.65826	1.6062	0.0871879	0.0355067	0.00570079	0.151936	0.00480161	5.67264	-0.7988	4.99E+22	6.24E+22	1.05E+22	6.15E+22	3.14278
86	3	2	6	3	4.06374	0.785931	3.67	0.665269	1.6037	0.0854099	0.0346589	0.00559214	0.14875	0.00488153	6.25242	-0.7316	5.30E+22	6.33E+22	1.28E+22	6.20E+22	3.12458
86	3	2	5	4	4.30915	0.785958	3.68	0.672114	1.6012	0.0835533	0.0337874	0.00546664	0.14504	0.00491928	6.88053	-0.6652	5.58E+22	6.42E+22	1.49E+22	6.24E+22	3.10638
86	3	2	4	5	4.54741	0.785985	3.69	0.678801	1.5987	0.0816122	0.0328904	0.00532431	0.140746	0.00491928	7.57875	-0.5996	5.83E+22	6.50E+22	1.66E+22	6.29E+22	3.08818
86	3	2	3	6	4.77739	0.786013	3.7	0.685336	1.5962	0.0795801	0.0319656	0.00516582	0.13579	0.00488153	8.37115	-0.5348	6.06E+22	6.59E+22	1.83E+22	6.33E+22	3.06998
86	3	2	2	7	4.99304	0.78604	3.71	0.691725	1.5937	0.0774496	0.0310107	0.00499033	0.130075	0.00480161	9.28562	-0.4708	6.27E+22	6.68E+22	1.97E+22	6.38E+22	3.05178
86	3	3	6	2	3.75039	0.786078	3.57	0.643959	1.6003	0.0874633	0.0360778	0.00588099	0.146079	0.00488153	5.48505	-0.836	5.03E+22	6.39E+22	1.05E+22	6.30E+22	3.07056
86	3	3	5	3	3.98742	0.786105	3.58	0.651719	1.5978	0.0856107	0.0352248	0.00576014	0.142405	0.00494753	5.9961	-0.7696	5.35E+22	6.48E+22	1.28E+22	6.35E+22	3.05236
86	3	3	4	4	4.21133	0.786132	3.59	0.659285	1.5953	0.0836755	0.0343482	0.00562237	0.138142	0.00496854	6.53573	-0.704	5.64E+22	6.57E+22	1.48E+22	6.40E+22	3.03416
86	3	3	3	5	4.42274	0.786159	3.6	0.666667	1.5928	0.0816515	0.0334464	0.00546751	0.133215	0.00494753	7.1164	-0.6392	5.91E+22	6.66E+22	1.66E+22	6.45E+22	3.01596
86	3	3	2	6	4.61674	0.786186	3.61	0.673871	1.5903	0.0795315	0.032517	0.00529535	0.127521	0.00488153	7.74629	-0.5752	6.15E+22	6.75E+22	1.82E+22	6.50E+22	2.99776
86	3	4	5	2	3.69289	0.786252	3.48	0.626252	1.5944	0.0875845	0.0364979	0.00597692	0.139701	0.00491928	5.28201	-0.8708	5.06E+22	6.52E+22	1.05E+22	6.44E+22	2.99834
86	3	4	4	3	3.91237	0.786279	3.49	0.634908	1.5919	0.0856525	0.0356364	0.00584352	0.135469	0.00496854	5.7285	-0.8052	5.39E+22	6.62E+22	1.28E+22	6.49E+22	2.98014
86	3	4	3	4	4.11419	0.786306	3.5	0.643333	1.5894	0.0836336	0.0347514	0.00569273	0.130566	0.00496854	6.18524	-0.7404	5.70E+22	6.71E+22	1.48E+22	6.55E+22	2.96194
86	3	4	2	5	4.29554	0.786333	3.51	0.651538	1.5869	0.0815208	0.0338409	0.00552438	0.12489	0.00491928	6.655	-0.6764	5.97E+22	6.81E+22	1.66E+22	6.60E+22	2.94374
86	3	5	4	2	3.63765	0.786425	3.39	0.604389	1.5885	0.0875486	0.036774	0.00598931	0.132723	0.00491928	5.06885	-0.9032	5.08E+22	6.65E+22	1.04E+22	6.57E+22	2.92612
86	3	5	3	3	3.8386	0.786452	3.4	0.614136	1.586	0.0855321	0.0359011	0.00584306	0.127841	0.00494753	5.45274	-0.8384	5.43E+22	6.75E+22	1.28E+22	6.63E+22	2.90792
86	3	5	2	4	4.01475	0.786479	3.41	0.6236	1.5835	0.0834236	0.0350043	0.00567897	0.122177	0.00491928	5.82743	-0.7744	5.74E+22	6.85E+22	1.48E+22	6.68E+22	2.88972
86	3	6	3	2	3.58294	0.786598	3.3	0.57735	1.5826	0.0873521	0.0369112	0.00592005	0.125034	0.00488153	4.84551	-0.9332	5.10E+22	6.77E+22	1.04E+22	6.69E+22	2.8539
86	3	6	2	3	3.76161	0.786625	3.31	0.588457	1.5801	0.0852452	0.036024	0.00576067	0.119377	0.00488153	5.16494	-0.8692	5.46E+22	6.87E+22	1.28E+22	6.75E+22	2.8357
86	3	7	2	2	3.52396	0.786771	3.21	0.543692	1.5767	0.0869901	0.0369129	0.00577102	0.116485	0.00480161	4.60753	-0.9608	5.11E+22	6.88E+22	1.04E+22	6.80E+22	2.78168
86	4	2	6	2	4.05133	0.786034	3.56	0.648286	1.597	0.0941034	0.0346114	0.00562356	0.155638	0.00485328	4.9739	-0.912	5.45E+22	6.96E+22	1.05E+22	6.88E+22	3.05852
86	4	2	5	3	4.32455	0.786062	3.57	0.656031	1.5945	0.0923619	0.0337272	0.00549965	0.152053	0.00491928	5.39619	-0.846	5.79E+22	7.05E+22	1.29E+22	6.94E+22	3.04032
86	4	2	4	4	4.58735	0.786089	3.58	0.663583	1.592	0.0905482	0.0328167	0.00535893	0.147913	0.00494029	5.82969	-0.7808	6.09E+22	7.15E+22	1.49E+22	7.00E+22	3.02212
86	4	2	3	5	4.8409	0.786116	3.59	0.670951	1.5895	0.0886575	0.0318778	0.00520123	0.143151	0.00491928	6.28107	-0.7164	6.37E+22	7.25E+22	1.67E+22	7.06E+22	3.00392
86	4	2	2	6	5.08046	0.786143	3.6	0.678142	1.587	0.0866844	0.0309077	0.00502633	0.137679	0.00485328	6.7511	-0.6528	6.63E+22	7.35E+22	1.83E+22	7.12E+22	2.98572
86	4	3	5	2	3.99473	0.786208	3.47	0.630663	1.5911	0.0941817	0.0350919	0.00574209	0.149536	0.00491928	4.83773	-0.946	5.47E+22	7.08E+22	1.05E+22	7.00E+22	2.9863
86	4	3	4	3	4.24772	0.786235	3.48	0.639302	1.5886	0.0923651	0.0342008	0.00560557	0.145435	0.00496854	5.21036	-0.8808	5.82E+22	7.18E+22	1.29E+22	7.07E+22	2.9681
86	4	3	3	4	4.48508	0.786262	3.49	0.64771	1.5861	0.0904725	0.0332835	0.00545178	0.140708	0.00496854	5.5809	-0.8164	6.13E+22	7.28E+22	1.49E+22	7.13E+22	2.9499
86	4	3	2	5	4.70415	0.78629	3.5	0.655899	1.5836	0.0884987	0.0323378	0.00528053	0.135268	0.00491928	5.94895	-0.7528	6.42E+22	7.39E+22	1.67E+22	7.20E+22	2.9317
86	4	4	4	2	3.9376	0.786382	3.38	0.608893	1.5852	0.0941128	0.0354209	0.00577548	0.142895	0.00494029	4.67938	-0.9776	5.48E+22	7.20E+22	1.05E+22	7.12E+22	2.91408
86	4	4	3	3	4.16965	0.786409	3.39	0.618619	1.5827	0.0922165	0.0345195	0.00562607	0.138201	0.00496854	5.00184	-0.9132	5.84E+22	7.30E+22	1.29E+22	7.19E+22	2.89588
86	4	4	2	4	4.37816	0.786436	3.4	0.628063	1.5802	0.09024	0.0335916	0.00545891	0.132789	0.00494029	5.30704	-0.8496	6.16E+22	7.41E+22	1.49E+22	7.26E+22	2.87768
86	4	5	3	2	3.88051	0.786555	3.29	0.581962	1.5793	0.093893	0.0356046	0.00572563	0.135626	0.00491928	4.5031	-1.0068	5.49E+22	7.31E+22	1.05E+22	7.23E+22	2.84186
86	4	5	2	3	4.08795	0.786582	3.3	0.593042	1.5768	0.0919119	0.0346895	0.00556303	0.13024	0.00491928	4.77206	-0.9432	5.85E+22	7.42E+22	1.29E+22	7.30E+22	2.82366
86	4	6	2	2	3.81934	0.786728	3.2	0.548435	1.5734	0.0935178	0.0356471	0.00559444	0.127615	0.00485328	4.30707	-1.0336	5.49E+22	7.41E+22	1.05E+22	7.34E+22	2.76964
86	5	2	5	2	4.31	0.786165	3.46	0.635076	1.5878	0.100353	0.0336145	0.00548701	0.15878	0.00487002	4.41424	-1.0212	5.84E+22	7.61E+22	1.06E+22	7.53E+22	2.97426
86	5	2	4	3	4.60355	0.786192	3.47	0.643697	1.5853	0.0986281	0.0326892	0.00534745	0.154773	0.00491928	4.7268	-0.9564	6.19E+22	7.72E+22	1.30E+22	7.61E+22	2.95606
86	5	2	3	4	4.88472	0.786219	3.48	0.65209	1.5828	0.0968357	0.0317344	0.00519072	0.150176	0.00491928	5.02913	-0.8924	6.52E+22	7.83E+22	1.50E+22	7.68E+22	2.93786
86	5	2	2	5	5.15125	0.786246	3.49	0.660264	1.5803	0.0949712	0.0307475	0.00501664	0.14491	0.00487002	5.3192	-0.8292	6.83E+22	7.94E+22	1.68E+22	7.76E+22	2.91966
86	5	3	4	2	4.255	0.786338	3.37	0.613397	1.5819	0.100254	0.0340017	0.00554225	0.152404	0.00491928	4.30801	-1.052	5.83E+22	7.72E+22	1.05E+22	7.64E+22	2.90204
86	5	3	3	3	4.52466	0.786365	3.38	0.623102	1.5794	0.0984539	0.0330675	0.00538973	0.147847	0.00494753	4.58012	-0.988	6.20E+22	7.83E+22	1.29E+22	7.72E+22	2.88384
86	5	3	2	4	4.77301	0.786392	3.39	0.632528	1.5769	0.0965821	0.0321037	0.00521959	0.142621	0.00491928	4.82981	-0.9248	6.54E+22	7.94E+22	1.50E+22	7.80E+22	2.86564
86	5	4	3	2	4.19696	0.786512	3.28	0.586571	1.576	0.100013	0.0342361	0.00551266	0.145461	0.00491928	4.17497	-1.0804	5.83E+22	7.82E+22	1.05E+22	7.75E+22	2.82982
86	5	4	2	3	4.43913	0.786539	3.29	0.597626	1.5735	0.0981322	0.0332891	0.0053469	0.140271	0.00491928	4.40221	-1.0172	6.21E+22	7.93E+22	1.29E+22	7.83E+22	2.81162
86	5	5	2	2	4.13401	0.786684	3.19	0.553174	1.5701	0.0996238	0.0343226	0.00540014	0.137858	0.00487002	4.0169	-1.1064	5.82E+22	7.91E+22	1.05E+22	7.84E+22	2.7576
86	6	2	4	2	4.59266	0.786295	3.36	0.617902	1.5786	0.106046	0.0325076	0.00528924	0.161366	0.00485328	3.94927	-1.1264	6.15E+22	8.21E+22	1.06E+22	8.14E+22	2.89
86	6	2	3	3	4.90863	0.786322	3.37	0.627588	1.5761	0.104324	0.0315354	0.0051337	0.156911	0.00488153	4.17943	-1.0628	6.54E+22	8.33E+22	1.30E+22	8.23E+22	2.8718
86	6	2	2	4	5.20708	0.786349	3.38	0.636995	1.5736	0.102538	0.0305296	0.00496064	0.151821	0.00485328	4.38392	-1	6.89E+22	8.45E+22	1.50E+22	8.32E+22	2.8536
86	6	3	3	2	4.53805	0.786468	3.27	0.59118	1.5727	0.105784	0.0327977	0.00528075	0.154682	0.00488153	3.85886	-1.154	6.14E+22	8.30E+22	1.06E+22	8.24E+22	2.81778
86	6	3	2	3	4.82303	0.786495	3.28	0.602209	1.5702	0.103986	0.031814	0.00511192	0.149637	0.00488153	4.0512	-1.0912	6.53E+22	8.43E+22	1.30E+22	8.33E+22	2.79958
86	6	4	2	2	4.47498	0.786641	3.18	0.557908	1.5668	0.105381	0.0329323	0.00518775	0.147398	0.00485328	3.73665	-1.1792	6.12E+22	8.39E+22	1.06E+22	8.33E+22	2.74556
86	7	2	3	2	4.90746	0.786425	3.26	0.595787	1.5694	0.111261	0.0312799	0.00502956	0.163392	0.00480161	3.54977	-1.2276	6.42E+22	8.77E+22	1.06E+22	8.71E+22	2.80574
86	7	2	2	3	5.24618	0.786452	3.27	0.606793	1.5669	0.109532	0.0302532	0.00485772	0.158455	0.00480161	3.71247	-1.1652	6.82E+22	8.90E+22	1.31E+22	8.81E+22	2.78754
86	7	3	2	2	4.8491	0.786598	3.17	0.562638	1.5635	0.110844	0.0314676	0.00495692	0.156362	0.00480161	3.46391	-1.252	6.39E+22	8.86E+22	1.06E+22	8.79E+22	2.73352
86	8	2	2	2	5.26206	0.786555	3.16	0.567365	1.5602	0.116055	0.0299173	0.00470727	0.164844	0.00470978	3.19428	-1.3248	6.63E+22	9.31E+22	1.07E+22	9.24E+22	2.72148
87	2	2	7	2	3.70528	0.785855	3.68	0.650905	1.6125	0.0775832	0.0348743	0.00539502	0.141989	0.00450642	6.59213	-0.6484	4.46E+22	5.41E+22	1.05E+22	5.30E+22	3.16444
87	2	2	6	3	3.96355	0.785882	3.69	0.657923	1.61	0.0756439	0.0340166	0.00528938	0.138725	0.00458634	7.4528	-0.5796	4.74E+22	5.48E+22	1.28E+22	5.33E+22	3.14624
87	2	2	5	4	4.21184	0.785909	3.7	0.664777	1.6075	0.0736079	0.0331342	0.00516713	0.134905	0.00462409	8.4528	-0.5116	4.99E+22	5.55E+22	1.49E+22	5.35E+22	3.12804
87	2	2	4	5	4.45282	0.785936	3.71	0.671473	1.605	0.0714666	0.0322252	0.0050281	0.130458	0.00462409	9.6618	-0.4444	5.21E+22	5.63E+22	1.66E+22	5.38E+22	3.10984
87	2	2	3	6	4.68527	0.785964	3.72	0.678016	1.6025	0.0692098	0.0312871	0.00487208	0.125296	0.00458634	11.1856	-0.378	5.40E+22	5.70E+22	1.83E+22	5.40E+22	3.09164
87	2	2	2	7	4.90284	0.785991	3.73	0.684413	1.6	0.0668253	0.0303174	0.00469927	0.119303	0.00450642	13.2027	-0.3124	5.57E+22	5.77E+22	1.98E+22	5.43E+22	3.07344
87	2	3	6	2	3.63943	0.786029	3.59	0.636531	1.6066	0.0780016	0.035499	0.00560019	0.135844	0.00458634	6.29389	-0.688	4.53E+22	5.58E+22	1.05E+22	5.48E+22	3.09222
87	2	3	5	3	3.87774	0.786056	3.6	0.644301	1.6041	0.075984	0.0346375	0.00548211	0.132051	0.00465234	7.0348	-0.62	4.82E+22	5.66E+22	1.28E+22	5.51E+22	3.07402
87	2	3	4	4	4.10243	0.786083	3.61	0.651877	1.6016	0.0738651	0.0337515	0.00534723	0.127626	0.00467334	7.86939	-0.5528	5.08E+22	5.73E+22	1.48E+22	5.54E+22	3.05582
87	2	3	3	5	4.31405	0.78611	3.62	0.659267	1.5991	0.0716354	0.0328392	0.00519538	0.122478	0.00465234	8.83986	-0.4864	5.31E+22	5.81E+22	1.66E+22	5.57E+22	3.03762
87	2	3	2	6	4.50743	0.786138	3.63	0.666479	1.5966	0.0692838	0.0318984	0.00502634	0.116486	0.00458634	10.0005	-0.4208	5.52E+22	5.89E+22	1.82E+22	5.60E+22	3.01942
87	2	4	5	2	3.57427	0.786203	3.5	0.618755	1.6007	0.0782494	0.0359683	0.00572091	0.129117	0.00462409	5.99246	-0.7252	4.59E+22	5.74E+22	1.05E+22	5.65E+22	3.02
87	2	4	4	3	3.7934	0.78623	3.51	0.627421	1.5982	0.0761478	0.0350994	0.00559032	0.12471	0.00467334	6.62758	-0.658	4.90E+22	5.82E+22	1.28E+22	5.68E+22	3.0018
87	2	4	3	4	3.99411	0.786257	3.52	0.635856	1.5957	0.0739395	0.0342061	0.00544247	0.11957	0.00467334	7.31893	-0.5916	5.17E+22	5.90E+22	1.48E+22	5.71E+22	2.9836
87	2	4	2	5	4.17338	0.786284	3.53	0.64407	1.5932	0.071614	0.0332866	0.00527716	0.113573	0.00462409	8.08649	-0.526	5.41E+22	5.98E+22	1.66E+22	5.75E+22	2.9654
87	2	5	4	2	3.5112	0.786376	3.41	0.596823	1.5948	0.0783244	0.0362899	0.00575779	0.121702	0.00462409	5.69161	-0.76	4.64E+22	5.89E+22	1.04E+22	5.80E+22	2.94778
87	2	5	3	3	3.71028	0.786403	3.42	0.606582	1.5923	0.0761326	0.0354105	0.00561441	0.116565	0.00465234	6.22999	-0.6936	4.96E+22	5.98E+22	1.28E+22	5.84E+22	2.92958
87	2	5	2	4	3.88351	0.78643	3.43	0.616058	1.5898	0.0738275	0.0345065	0.00545328	0.110556	0.00462409	6.79002	-0.628	5.24E+22	6.06E+22	1.48E+22	5.88E+22	2.91138
87	2	6	3	2	3.44828	0.786549	3.32	0.569715	1.5889	0.0782234	0.0364696	0.00571275	0.113458	0.00458634	5.38916	-0.7924	4.68E+22	6.03E+22	1.04E+22	5.94E+22	2.87556
87	2	6	2	3	3.62355	0.786576	3.33	0.580839	1.5864	0.0759341	0.0355767	0.00555627	0.107427	0.00458634	5.83362	-0.7268	5.01E+22	6.12E+22	1.28E+22	5.99E+22	2.85736
87	2	7	2	2	3.38043	0.786722	3.23	0.535979	1.583	0.0779416	0.0365115	0.00558765	0.104176	0.00450642	5.07827	-0.8224	4.71E+22	6.16E+22	1.04E+22	6.07E+22	2.80334
87	3	2	6	2	3.96867	0.785985	3.58	0.640853	1.6033	0.085383	0.0339946	0.00534331	0.146053	0.00458634	5.63374	-0.7648	5.04E+22	6.21E+22	1.05E+22	6.12E+22	3.08018
87	3	2	5	3	4.24636	0.786013	3.59	0.648607	1.6008	0.08352	0.0330999	0.00522214	0.142385	0.00465234	6.22454	-0.6972	5.34E+22	6.30E+22	1.29E+22	6.17E+22	3.06198
87	3	2	4	4	4.51349	0.78604	3.6	0.656167	1.5983	0.0815722	0.0321779	0.00508428	0.138129	0.00467334	6.86592	-0.6304	5.62E+22	6.39E+22	1.49E+22	6.21E+22	3.04378
87	3	2	3	5	4.77131	0.786067	3.61	0.663543	1.5958	0.079533	0.031226	0.00492954	0.133208	0.00465234	7.57952	-0.5644	5.87E+22	6.47E+22	1.67E+22	6.26E+22	3.02558
87	3	2	2	6	5.01485	0.786094	3.62	0.670742	1.5933	0.0773948	0.0302416	0.00475772	0.127522	0.00458634	8.38682	-0.4992	6.09E+22	6.56E+22	1.83E+22	6.30E+22	3.00738
87	3	3	5	2	3.90235	0.786159	3.49	0.623161	1.5974	0.0855728	0.0345281	0.00548662	0.13968	0.00465234	5.42993	-0.8012	5.08E+22	6.36E+22	1.05E+22	6.27E+22	3.00796
87	3	3	4	3	4.15764	0.786186	3.5	0.63181	1.5949	0.0836309	0.0336279	0.00535288	0.135454	0.00470159	5.94398	-0.7344	5.39E+22	6.45E+22	1.29E+22	6.32E+22	2.98976
87	3	3	3	4	4.39681	0.786214	3.51	0.640227	1.5924	0.0815997	0.0327004	0.00520199	0.130558	0.00470159	6.48414	-0.6684	5.68E+22	6.54E+22	1.49E+22	6.37E+22	2.97156
87	3	3	2	5	4.61703	0.786241	3.52	0.648425	1.5899	0.0794721	0.0317434	0.00503374	0.124889	0.00465234	7.05845	-0.6032	5.94E+22	6.63E+22	1.67E+22	6.42E+22	2.95336
87	3	4	4	2	3.83562	0.786333	3.4	0.601325	1.5915	0.0856034	0.0349057	0.0055445	0.132706	0.00467334	5.20807	-0.8352	5.11E+22	6.49E+22	1.05E+22	6.41E+22	2.93574
87	3	4	3	3	4.06802	0.78636	3.41	0.611062	1.589	0.0835773	0.0339963	0.0053979	0.12783	0.00470159	5.64849	-0.7692	5.44E+22	6.59E+22	1.29E+22	6.46E+22	2.91754
87	3	4	2	4	4.27598	0.786387	3.42	0.620517	1.5865	0.0814569	0.0330595	0.00523368	0.122174	0.00467334	6.09039	-0.704	5.73E+22	6.68E+22	1.49E+22	6.51E+22	2.89934
87	3	5	3	2	3.76881	0.786506	3.31	0.574328	1.5856	0.0854715	0.0351345	0.00551885	0.125021	0.00465234	4.97231	-0.8668	5.13E+22	6.62E+22	1.05E+22	6.54E+22	2.86352
87	3	5	2	3	3.97471	0.786533	3.32	0.585423	1.5831	0.0833553	0.0342123	0.00535911	0.119373	0.00465234	5.33816	-0.8016	5.47E+22	6.72E+22	1.29E+22	6.59E+22	2.84532
87	3	6	2	2	3.69748	0.786679	3.22	0.54073	1.5797	0.0851725	0.0352193	0.00541158	0.116478	0.00458634	4.71977	-0.896	5.15E+22	6.74E+22	1.05E+22	6.66E+22	2.7913
87	4	2	5	2	4.24305	0.786116	3.48	0.627569	1.5941	0.0923242	0.0330121	0.00523205	0.149518	0.00462409	4.90464	-0.8772	5.50E+22	6.93E+22	1.06E+22	6.85E+22	2.99592
87	4	2	4	3	4.54233	0.786143	3.49	0.6362	1.5916	0.0905043	0.0320756	0.00509524	0.145422	0.00467334	5.3245	-0.8108	5.83E+22	7.03E+22	1.30E+22	6.91E+22	2.97772
87	4	2	3	4	4.82921	0.78617	3.5	0.644601	1.5891	0.0886071	0.0311083	0.00494137	0.140702	0.00467334	5.75152	-0.7452	6.14E+22	7.13E+22	1.50E+22	6.97E+22	2.95952
87	4	2	2	5	5.10134	0.786197	3.51	0.652782	1.5866	0.0866271	0.0301072	0.00477026	0.135269	0.00462409	6.1877	-0.6804	6.41E+22	7.23E+22	1.68E+22	7.03E+22	2.94132
87	4	3	4	2	4.17631	0.78629	3.39	0.605827	1.5882	0.0923169	0.0334516	0.00531177	0.14288	0.00467334	4.7538	-0.9104	5.52E+22	7.06E+22	1.06E+22	6.98E+22	2.9237
87	4	3	3	3	4.44914	0.786317	3.4	0.615543	1.5857	0.0904177	0.0325076	0.00516205	0.138193	0.00470159	5.1169	-0.8448	5.86E+22	7.16E+22	1.29E+22	7.04E+22	2.9055
87	4	3	2	4	4.70007	0.786344	3.41	0.624978	1.5832	0.088437	0.0315327	0.0049948	0.132789	0.00467334	5.46886	-0.78	6.18E+22	7.26E+22	1.50E+22	7.10E+22	2.8873
87	4	4	3	2	4.10666	0.786463	3.3	0.578939	1.5823	0.0921575	0.0337341	0.00530637	0.135617	0.00467334	4.57665	-0.9412	5.53E+22	7.17E+22	1.05E+22	7.09E+22	2.85148
87	4	4	2	3	4.34961	0.78649	3.31	0.590006	1.5798	0.090174	0.0327785	0.00514345	0.130237	0.00467334	4.87958	-0.8764	5.89E+22	7.28E+22	1.29E+22	7.16E+22	2.83328
87	4	5	2	2	4.0319	0.786636	3.21	0.545474	1.5764	0.0918417	0.0338655	0.00521777	0.127611	0.00462409	4.37503	-0.9696	5.54E+22	7.28E+22	1.05E+22	7.20E+22	2.77926
87	5	2	4	2	4.53889	0.786246	3.38	0.610329	1.5849	0.0985805	0.0319182	0.00505924	0.152392	0.00462409	4.3228	-0.9856	5.89E+22	7.59E+22	1.06E+22	7.51E+22	2.91166
87	5	2	3	3	4.86193	0.786273	3.39	0.620024	1.5824	0.096782	0.0309336	0.00490646	0.147842	0.00465234	4.62369	-0.9204	6.25E+22	7.70E+22	1.30E+22	7.59E+22	2.89346
87	5	2	2	4	5.16742	0.7863	3.4	0.629439	1.5799	0.094911	0.0299141	0.00473626	0.142622	0.00462409	4.90544	-0.856	6.57E+22	7.81E+22	1.50E+22	7.66E+22	2.87526
87	5	3	3	2	4.47034	0.78642	3.29	0.583547	1.579	0.098396	0.0322601	0.00507494	0.145454	0.00465234	4.20082	-1.0156	5.89E+22	7.69E+22	1.06E+22	7.62E+22	2.83944
87	5	3	2	3	4.75925	0.786447	3.3	0.594588	1.5765	0.0965178	0.0312656	0.0049089	0.140271	0.00465234	4.45271	-0.9512	6.26E+22	7.81E+22	1.30E+22	7.70E+22	2.82124
87	5	4	2	2	4.39333	0.786593	3.2	0.550213	1.5731	0.0980637	0.0324426	0.00500584	0.137856	0.00462409	4.04557	-1.0432	5.88E+22	7.79E+22	1.06E+22	7.72E+22	2.76722
87	6	2	3	2	4.86567	0.786376	3.28	0.588154	1.5757	0.104267	0.0307016	0.00482419	0.154677	0.00458634	3.83882	-1.09	6.21E+22	8.19E+22	1.07E+22	8.12E+22	2.8274
87	6	2	2	3	5.21292	0.786403	3.29	0.59917	1.5732	0.102475	0.0296615	0.00465511	0.149639	0.00458634	4.04856	-1.026	6.59E+22	8.31E+22	1.31E+22	8.21E+22	2.8092
87	6	3	2	2	4.79072	0.786549	3.19	0.554947	1.5698	0.103919	0.0309409	0.00477544	0.147398	0.00458634	3.72885	-1.1168	6.20E+22	8.28E+22	1.06E+22	8.22E+22	2.75518
87	7	2	2	2	5.23199	0.786506	3.18	0.559678	1.5665	0.109466	0.0293483	0.00452621	0.156365	0.00450642	3.41958	-1.1904	6.48E+22	8.76E+22	1.07E+22	8.69E+22	2.74314
88	2	2	6	2	3.85664	0.785936	3.6	0.633431	1.6096	0.0756215	0.0333529	0.00504553	0.135815	0.00429019	6.59348	-0.6144	4.49E+22	5.37E+22	1.05E+22	5.27E+22	3.10184
88	2	2	5	3	4.13777	0.785964	3.61	0.641195	1.6071	0.0735785	0.0324466	0.00492698	0.132028	0.00435618	7.49154	-0.5452	4.77E+22	5.45E+22	1.29E+22	5.29E+22	3.08364
88	2	2	4	4	4.40808	0.785991	3.62	0.648766	1.6046	0.0714297	0.0315118	0.0047918	0.12761	0.00437719	8.54651	-0.4768	5.01E+22	5.52E+22	1.49E+22	5.31E+22	3.06544
88	2	2	3	5	4.66882	0.786018	3.63	0.656151	1.6021	0.0691647	0.0305457	0.00464011	0.122468	0.00435618	9.83982	-0.4092	5.22E+22	5.59E+22	1.67E+22	5.34E+22	3.04724
88	2	2	2	6	4.91475	0.786045	3.64	0.663358	1.5996	0.0667714	0.0295452	0.00447146	0.116484	0.00429019	11.498	-0.3424	5.41E+22	5.67E+22	1.83E+22	5.36E+22	3.02904
88	2	3	5	2	3.78129	0.78611	3.51	0.615668	1.6037	0.0759495	0.0339417	0.00521369	0.129092	0.00435618	6.26823	-0.6532	4.57E+22	5.54E+22	1.05E+22	5.44E+22	3.02962
88	2	3	4	3	4.03771	0.786138	3.52	0.624328	1.6012	0.0738231	0.0330314	0.00508281	0.124691	0.00440544	7.03046	-0.5848	4.86E+22	5.62E+22	1.29E+22	5.47E+22	3.01142
88	2	3	3	4	4.27732	0.786165	3.53	0.632756	1.5987	0.0715853	0.0320929	0.00493489	0.119558	0.00440544	7.89274	-0.5172	5.11E+22	5.70E+22	1.49E+22	5.50E+22	2.99322
88	2	3	2	5	4.49707	0.786192	3.54	0.640963	1.5962	0.069225	0.0311235	0.00476973	0.113569	0.00435618	8.89768	-0.4504	5.34E+22	5.78E+22	1.67E+22	5.53E+22	2.97502
88	2	4	4	2	3.70544	0.786284	3.42	0.593762	1.5978	0.076101	0.0343698	0.00529658	0.121682	0.00437719	5.9384	-0.6896	4.63E+22	5.70E+22	1.05E+22	5.61E+22	2.9574
88	2	4	3	3	3.9369	0.786311	3.43	0.603513	1.5953	0.0738847	0.0334516	0.00515288	0.116552	0.00440544	6.5792	-0.622	4.93E+22	5.79E+22	1.29E+22	5.64E+22	2.9392
88	2	4	2	4	4.14279	0.786338	3.44	0.612979	1.5928	0.0715505	0.0325051	0.00499167	0.11055	0.00437719	7.2711	-0.5552	5.20E+22	5.87E+22	1.49E+22	5.67E+22	2.921
88	2	5	3	2	3.62924	0.786457	3.33	0.566693	1.5919	0.0760731	0.0346454	0.00529565	0.113442	0.00435618	5.60604	-0.7236	4.68E+22	5.85E+22	1.05E+22	5.76E+22	2.88518
88	2	5	2	3	3.83219	0.786484	3.34	0.577806	1.5894	0.0737595	0.0337155	0.00513885	0.107419	0.00435618	6.1321	-0.6568	5.00E+22	5.94E+22	1.29E+22	5.80E+22	2.86698
88	2	6	2	2	3.5479	0.78663	3.24	0.533013	1.586	0.0758614	0.0347738	0.0052128	0.104166	0.00429019	5.26538	-0.7552	4.73E+22	5.99E+22	1.05E+22	5.90E+22	2.81296
88	3	2	5	2	4.15362	0.786067	3.5	0.620072	1.6004	0.0834859	0.0323847	0.00495964	0.139659	0.00435618	5.58079	-0.73	5.08E+22	6.18E+22	1.06E+22	6.09E+22	3.01758
88	3	2	4	3	4.45803	0.786094	3.51	0.628714	1.5979	0.0815313	0.0314357	0.00482565	0.135438	0.00440544	6.17938	-0.662	5.38E+22	6.27E+22	1.30E+22	6.14E+22	2.99938
88	3	2	3	4	4.74991	0.786121	3.52	0.637124	1.5954	0.0794849	0.0304545	0.00467473	0.130549	0.00440544	6.82827	-0.5948	5.65E+22	6.36E+22	1.50E+22	6.18E+22	2.98118
88	3	2	2	5	5.02679	0.786148	3.53	0.645314	1.5929	0.077339	0.029438	0.00450667	0.124888	0.00435618	7.54557	-0.5284	5.89E+22	6.45E+22	1.68E+22	6.22E+22	2.96298
88	3	3	4	2	4.07526	0.786241	3.41	0.598262	1.5945	0.0835854	0.0328789	0.00506436	0.132688	0.00440544	5.35644	-0.7656	5.12E+22	6.33E+22	1.06E+22	6.24E+22	2.94536
88	3	3	3	3	4.35043	0.786268	3.42	0.60799	1.592	0.0815471	0.0319239	0.0049175	0.12782	0.00443369	5.86727	-0.6984	5.44E+22	6.42E+22	1.29E+22	6.29E+22	2.92716
88	3	3	2	4	4.60292	0.786295	3.43	0.617436	1.5895	0.0794118	0.030937	0.00475323	0.122171	0.00440544	6.39605	-0.632	5.72E+22	6.51E+22	1.50E+22	6.33E+22	2.90896
88	3	4	3	2	3.99405	0.786414	3.32	0.571305	1.5886	0.0835202	0.0332115	0.00508367	0.125009	0.00440544	5.10983	-0.7988	5.16E+22	6.46E+22	1.05E+22	6.38E+22	2.87314
88	3	4	2	3	4.23673	0.786441	3.33	0.582389	1.5861	0.0813921	0.0322462	0.00492365	0.119368	0.00440544	5.5331	-0.7324	5.48E+22	6.56E+22	1.29E+22	6.43E+22	2.85494
88	3	5	2	2	3.90743	0.786587	3.23	0.537765	1.5827	0.0832861	0.0333893	0.00501948	0.116472	0.00435618	4.84228	-0.8296	5.18E+22	6.59E+22	1.05E+22	6.50E+22	2.80092
88	4	2	4	2	4.46697	0.786197	3.4	0.602762	1.5912	0.0904597	0.0313034	0.00481232	0.142866	0.00437719	4.81708	-0.8416	5.55E+22	6.91E+22	1.06E+22	6.82E+22	2.93332
88	4	2	3	3	4.7968	0.786224	3.41	0.612468	1.5887	0.0885559	0.0303053	0.00466236	0.138185	0.00440544	5.22835	-0.7748	5.88E+22	7.01E+22	1.30E+22	6.88E+22	2.91512
88	4	2	2	4	5.10897	0.786252	3.42	0.621893	1.5862	0.0865689	0.0292706	0.00449511	0.132788	0.00437719	5.63748	-0.7088	6.18E+22	7.11E+22	1.51E+22	6.94E+22	2.89692
88	4	3	3	2	4.38415	0.786371	3.31	0.575915	1.5853	0.0903622	0.0316995	0.00485272	0.135607	0.00440544	4.64653	-0.874	5.57E+22	7.03E+22	1.06E+22	6.95E+22	2.8611
88	4	3	2	3	4.67637	0.786398	3.32	0.586971	1.5828	0.0883745	0.0306931	0.00468954	0.130235	0.00440544	4.98982	-0.808	5.91E+22	7.13E+22	1.30E+22	7.01E+22	2.8429
88	4	4	2	2	4.29288	0.786544	3.22	0.54251	1.5794	0.0901072	0.0319318	0.00480803	0.127607	0.00437719	4.44247	-0.904	5.59E+22	7.14E+22	1.06E+22	7.06E+22	2.78888
88	5	2	3	2	4.80885	0.786327	3.3	0.580523	1.582	0.0967275	0.0300977	0.00460242	0.145447	0.00435618	4.20904	-0.9492	5.94E+22	7.56E+22	1.07E+22	7.49E+22	2.84906
88	5	2	2	3	5.16462	0.786355	3.31	0.591551	1.5795	0.0948501	0.0290425	0.00443617	0.140271	0.00435618	4.48875	-0.8836	6.30E+22	7.67E+22	1.31E+22	7.56E+22	2.83086
88	5	3	2	2	4.71653	0.786501	3.21	0.54725	1.5761	0.0964527	0.0303908	0.00457807	0.137855	0.00435618	4.06407	-0.9784	5.95E+22	7.67E+22	1.06E+22	7.60E+22	2.77684
88	6	2	2	2	5.18939	0.786457	3.2	0.551985	1.5728	0.102411	0.0287528	0.00432925	0.147399	0.00429019	3.70053	-1.0528	6.27E+22	8.17E+22	1.07E+22	8.10E+22	2.7648
89	2	2	5	2	4.03154	0.786018	3.52	0.612583	1.6067	0.0735482	0.0317306	0.00466936	0.129067	0.00405909	6.58314	-0.5796	4.53E+22	5.33E+22	1.06E+22	5.23E+22	3.03924
89	2	2	4	3	4.33981	0.786045	3.53	0.621237	1.6042	0.0713918	0.0307679	0.00453828	0.124672	0.00410835	7.51877	-0.51	4.80E+22	5.41E+22	1.30E+22	5.25E+22	3.02104
89	2	2	3	4	4.63521	0.786072	3.54	0.629658	1.6017	0.0691186	0.0297714	0.00439038	0.119546	0.00410835	8.62932	-0.4412	5.03E+22	5.48E+22	1.50E+22	5.27E+22	3.00284
89	2	2	2	5	4.91508	0.7861	3.55	0.637859	1.5992	0.0667164	0.0287375	0.00422545	0.113565	0.00405909	10.007	-0.3732	5.24E+22	5.55E+22	1.68E+22	5.29E+22	2.98464
89	2	3	4	2	3.94223	0.786192	3.43	0.590701	1.6008	0.0737802	0.0322822	0.0047996	0.121661	0.00410835	6.22414	-0.6176	4.61E+22	5.51E+22	1.06E+22	5.40E+22	2.96702
89	2	3	3	3	4.21824	0.786219	3.44	0.600444	1.5983	0.0715343	0.0313153	0.00465569	0.116538	0.0041366	7.00247	-0.5488	4.89E+22	5.58E+22	1.30E+22	5.43E+22	2.94882
89	2	3	2	4	4.47048	0.786246	3.45	0.609902	1.5958	0.0691651	0.0303149	0.00449448	0.110544	0.00410835	7.88144	-0.4808	5.14E+22	5.66E+22	1.50E+22	5.46E+22	2.93062
89	2	4	3	2	3.8499	0.786365	3.34	0.56367	1.5949	0.0738289	0.032667	0.00484414	0.113426	0.00410835	5.85757	-0.6532	4.67E+22	5.66E+22	1.05E+22	5.57E+22	2.8948
89	2	4	2	3	4.09061	0.786392	3.35	0.574772	1.5924	0.071486	0.0316912	0.0046871	0.107411	0.00410835	6.49154	-0.5852	4.97E+22	5.75E+22	1.29E+22	5.60E+22	2.8766
89	2	5	2	2	3.75164	0.786539	3.25	0.530044	1.589	0.0736904	0.032893	0.00480488	0.104156	0.00405909	5.4817	-0.6864	4.73E+22	5.81E+22	1.05E+22	5.72E+22	2.82258
89	3	2	4	2	4.36992	0.786148	3.42	0.5952	1.5975	0.0814896	0.0306617	0.00454805	0.132671	0.00410835	5.508	-0.6944	5.12E+22	6.15E+22	1.06E+22	6.06E+22	2.95498
89	3	2	3	3	4.70579	0.786176	3.43	0.604919	1.595	0.079436	0.0296487	0.00440101	0.127809	0.0041366	6.10791	-0.626	5.42E+22	6.24E+22	1.30E+22	6.10E+22	2.93678
89	3	2	2	4	5.02373	0.786203	3.44	0.614356	1.5925	0.0772823	0.028597	0.00423677	0.122168	0.00410835	6.75165	-0.5584	5.68E+22	6.33E+22	1.51E+22	6.15E+22	2.91858
89	3	3	3	2	4.27281	0.786322	3.33	0.568282	1.5916	0.0814936	0.0311146	0.00461367	0.124997	0.0041366	5.25654	-0.7292	5.17E+22	6.30E+22	1.06E+22	6.21E+22	2.88276
89	3	3	2	3	4.56722	0.786349	3.34	0.579355	1.5891	0.0793505	0.0300951	0.00445344	0.119363	0.0041366	5.75206	-0.6616	5.48E+22	6.39E+22	1.30E+22	6.25E+22	2.86456
89	3	4	2	2	4.16715	0.786495	3.24	0.534797	1.5857	0.0813264	0.0313988	0.0045939	0.116465	0.00410835	4.97509	-0.7616	5.21E+22	6.43E+22	1.06E+22	6.34E+22	2.81054
89	4	2	3	2	4.73169	0.786279	3.32	0.572891	1.5883	0.0885038	0.0294663	0.00436382	0.135597	0.00410835	4.70395	-0.8052	5.61E+22	6.88E+22	1.07E+22	6.80E+22	2.87072
89	4	2	2	3	5.09564	0.786306	3.33	0.583935	1.5858	0.0865098	0.0283945	0.00420049	0.130233	0.00410835	5.09526	-0.738	5.93E+22	6.98E+22	1.31E+22	6.86E+22	2.85252
89	4	3	2	2	4.62138	0.786452	3.23	0.539544	1.5824	0.0883111	0.0298159	0.00436439	0.127603	0.00410835	4.50497	-0.8368	5.63E+22	7.00E+22	1.06E+22	6.92E+22	2.7985
89	5	2	2	2	5.12999	0.786409	3.22	0.544285	1.5791	0.0947884	0.0281291	0.004116	0.137853	0.00405909	4.06307	-0.912	6.00E+22	7.54E+22	1.07E+22	7.46E+22	2.78646
90	2	2	4	2	4.23611	0.7861	3.44	0.587641	1.6038	0.0713529	0.0299914	0.00426603	0.12164	0.00381031	6.55435	-0.544	4.56E+22	5.30E+22	1.06E+22	5.19E+22	2.97664
90	2	2	3	3	4.57636	0.786127	3.45	0.597376	1.6013	0.0690716	0.0289617	0.00412198	0.116524	0.00383856	7.52422	-0.474	4.82E+22	5.37E+22	1.30E+22	5.21E+22	2.95844
90	2	2	2	4	4.8981	0.786154	3.46	0.606826	1.5988	0.0666603	0.0278912	0.00396085	0.110538	0.00381031	8.68305	-0.4048	5.05E+22	5.44E+22	1.51E+22	5.23E+22	2.94024
90	2	3	3	2	4.12528	0.786273	3.35	0.560646	1.5979	0.0714824	0.0305041	0.00435738	0.11341	0.00383856	6.15161	-0.5812	4.64E+22	5.47E+22	1.06E+22	5.36E+22	2.90442
90	2	3	2	3	4.41987	0.7863	3.36	0.571739	1.5954	0.0691043	0.02947	0.00420019	0.107402	0.00383856	6.93318	-0.512	4.92E+22	5.54E+22	1.30E+22	5.39E+22	2.88622
90	2	4	2	2	4.00554	0.786447	3.26	0.527072	1.592	0.0714205	0.0308425	0.00436306	0.104146	0.00381031	5.73447	-0.616	4.71E+22	5.62E+22	1.06E+22	5.52E+22	2.8322
90	3	2	3	2	4.62608	0.78623	3.34	0.565258	1.5946	0.0793862	0.0288057	0.004108	0.124984	0.00383856	5.40624	-0.658	5.17E+22	6.12E+22	1.07E+22	6.03E+22	2.89238
90	3	2	2	3	4.99722	0.786257	3.35	0.57632	1.5921	0.0772248	0.0277153	0.00394766	0.119358	0.00383856	5.9942	-0.5892	5.46E+22	6.21E+22	1.31E+22	6.07E+22	2.87418
90	3	3	2	2	4.49745	0.786403	3.25	0.531827	1.5887	0.0792884	0.0292147	0.004134	0.116458	0.00383856	5.1165	-0.692	5.22E+22	6.26E+22	1.07E+22	6.17E+22	2.82016
90	4	2	2	2	5.04749	0.78636	3.24	0.536576	1.5854	0.08645	0.0274753	0.00388603	0.127599	0.00381031	4.55298	-0.768	5.66E+22	6.85E+22	1.07E+22	6.77E+22	2.80812
